# Supplementary material for: Corrigenda: Ješovnik A, Schultz TR (2017) Revision of the fungus-farming ant genus Sericomyrmex Mayr (Hymenoptera, Formicidae, Myrmicinae). ZooKeys 670: 1–109. https://doi.org/10.3897/zookeys.670.11839
Source: Zookeys. 2017 Aug 17;(691):201–4. doi: 10.3897/zookeys.691.15088 (PMC5672694; doi:10.3897/zookeys.691.15088)
Supplement: Supplementary material 1 — Table S2. Full list of measured, imaged, and type specimens; localities for all specimens examined; and full statistics for morphological measurements. [file zookeys-691-201-s001.xlsx]

## Sheet: a) WORKERS
genus	species	caste	Specimen code	Coll code	Country	Type?	DNA extraction #	HWe	HW	IFW1	IFW2	HL1	HL2	SL	EL	Om	WL	PL	PPL	GL	HFL	PW	HW1	HW2	HW3	CI	FLI	SI	OI	CEI
Sericomyrmex	amabilis	w	USNMENT00920034	Wheeler 838	Panama	amabilis lectotype		1.15	1.15	0.78	0.3	1.054	0.93	0.76	0.162	8	1.44	0.3	0.24	1.025	1.209	0.775	1.12	1.2	0.75	109.108	67.8261	66.087	14.087	10.7826
Sericomyrmex	amabilis	w	USNMENT00920034	Wheeler 838	Panama	amabilis paralectotype		1.12	1.16	0.78	0.28	1.054	0.961	0.8	0.192	10	1.395	0.304	0.272	0.961	1.2	0.775	1.12	1.225	0.75	106.262	69.6429	71.4286	17.1429	8.30357
Sericomyrmex	amabilis	w	USNMENT00920034	Wheeler 838	Panama	amabilis paralectotype		1.085	1.116	0.78	0.28	1.054	0.93	0.75	0.182	10	1.52	0.3	0.26	1.025	1.178	0.806	1.054	1.178	0.775	102.941	71.8894	69.1244	16.7742	11.4286
Sericomyrmex	amabilis	w	MCZ40-42 21197	Wheeler 838	Panama	amabilis paralectotype		1.04	1.04	0.7	0.25	0.992	0.868	0.713	0.16	8	1.325	0.3	NA	NA	1.116	0.713	1	1.1	0.713	104.839	67.3077	68.5577	15.3846	11.9231
Sericomyrmex	amabilis	w	MCZ40-42 21197	Wheeler 838	Panama	amabilis paralectotype		1	1	0.704	0.24	0.975	0.875	0.75	0.126	8	1.36	0.248	0.225	0.85	1.054	0.682	1	1.075	0.75	102.564	70.4	75	12.6	10
Sericomyrmex	amabilis	w	USNMENT00528938	Wheeler 838	Panama			1.085	1.116	0.784	0.3	1.054	0.93	0.775	0.153	10	1.449	0.36	0.24	1	1.178	0.84	1.08	1.24	0.8	102.941	72.2581	71.4286	14.1014	11.4286
Sericomyrmex	amabilis	w	USNMENT00528938	Wheeler 838	Panama			1.14	1.116	0.775	0.279	1.1	0.975	0.8	0.171	9	1.5	0.279	0.271	0.992	1.209	0.8	1.085	1.209	0.8	103.636	67.9825	70.1754	15	10.9649
Sericomyrmex	amabilis	w	USNMENT00528938	Wheeler 838	Panama			1.116	1.147	0.8	0.28	NA	NA	0.744	0.171	NA	1.55	0.3	0.25	0.992	1.28	0.837	1.12	1.24	NA	NA	71.6846	66.6667	15.3226	NA
Sericomyrmex	amabilis	w	USNMENT01125178	JB310	Panama		1676	1.075	1.075	0.72	0.28	1.023	0.899	0.744	0.182	10	1.426	0.3	0.25	0.961	1.1	0.8	1.04	1.16	0.744	105.083	66.9767	69.2093	16.9302	11.5349
Sericomyrmex	amabilis	w	USNMENT01125178	JB310	Panama		1676	1.02	1.023	0.68	0.24	1	0.9	0.72	0.144	8	1.36	0.275	0.25	0.96	1.175	0.75	0.93	1.054	0.775	102	66.6667	70.5882	14.1176	9.80392
Sericomyrmex	amabilis	w	USNMENT01125192	AJ131005-01	Mexico		1656	1.02	1.04	0.704	0.256	1	0.875	0.75	0.162	10	1.333	0.279	0.21	0.899	1.054	0.672	1	1.12	0.72	102	69.0196	73.5294	15.8824	12.2549
Sericomyrmex	amabilis	w	USNMENT01125869	AJ131005-01	Mexico		1656	1.025	1.025	0.72	0.256	1	0.9	0.744	0.175	9	1.125	0.25	0.2	0.95	1.18	0.704	1.04	1.16	0.65	102.5	70.2439	72.5854	17.0732	9.7561
Sericomyrmex	amabilis	w	USNMENT01125869	AJ131005-01	Mexico		1656	1.04	1.06	0.7	0.24	0.975	0.85	0.78	0.162	9	1.333	0.279	0.248	0.93	1.15	0.704	1	1.085	0.72	106.667	67.3077	75	15.5769	12.0192
Sericomyrmex	amabilis	w	USNMENT01125870	AJ131005-01	Mexico		1656	1.05	1.05	0.72	0.272	1.025	0.9	0.775	0.162	10	1.52	0.3	0.225	0.992	1.175	0.725	0.992	1.116	0.7	102.439	68.5714	73.8095	15.4286	11.9048
Sericomyrmex	amabilis	w	USNMENT01125958		Mexico			1.025	1.025	0.7	0.26	0.975	0.875	0.75	0.153	9	1.333	0.3	0.186	0.96	1.15	0.72	0.961	1.085	0.682	105.128	68.2927	73.1707	14.9268	9.7561
Sericomyrmex	amabilis	w	USNMENT01125959		Mexico			1	1	0.688	0.24	0.94	0.84	0.75	0.153	9	1.325	0.275	0.175	0.961	1.1	0.64	0.975	1.075	0.7	106.383	68.8	75	15.3	10
Sericomyrmex	amabilis	w	USNMENT00419902	NMG030627-06	Ecuador		904 1641	1.15	1.175	0.78	0.28	1.1	0.975	0.775	0.18	10	1.395	0.325	0.25	1.075	1.22	0.74	1.04	1.24	0.84	104.545	67.8261	67.3913	15.6522	10.8696
Sericomyrmex	amabilis	w	USNMENT00419900	NMG030627-06	Ecuador		904 1641	1.125	1.15	0.75	0.275	1.054	0.93	0.8	0.171	10	1.44	0.35	0.26	1.04	1.225	0.74	1.08	1.24	0.8	106.736	66.6667	71.1111	15.2	11.0222
Sericomyrmex	amabilis	w	USNMENT01125885	M996	Colombia		1612	1.116	1.147	0.78	0.28	1.054	0.93	0.8	0.162	10	1.5	0.275	0.25	1.04	1.209	0.75	1.054	1.209	0.806	105.882	69.8925	71.6846	14.5161	11.1111
Sericomyrmex	amabilis	w	USNMENT01125886	M996	Colombia		1612	1.12	1.08	0.75	0.275	1.023	0.899	0.775	0.168	10	1.395	0.325	0.25	1	1.178	0.75	1.04	1.16	0.8	109.482	66.9643	69.1964	15	11.0714
Sericomyrmex	amabilis	w	USNMENT01125194	M996	Colombia		1612	1.085	1.116	0.75	0.25	1.12	1	0.8	0.162	11	1.426	0.4	0.22	1.025	1.178	0.744	1.085	1.209	0.775	96.875	69.1244	73.7327	14.9309	11.0599
Sericomyrmex	amabilis	w	USNMENT01125196	M2464	Colombia		1609	1.15	1.175	0.8	0.3	1.116	0.961	0.825	0.18	10	1.457	0.3	0.225	1.08	1.3	0.775	1.16	1.28	0.74	103.047	69.5652	71.7391	15.6522	13.4783
Sericomyrmex	amabilis	w	USNMENT01125196	M2464	Colombia		1609	1.054	1.054	0.72	0.24	0.975	0.875	0.725	0.153	9	1.36	0.3	0.275	0.95	1.116	0.68	1.025	1.15	0.75	108.103	68.3112	68.7856	14.5161	9.48767
Sericomyrmex	amabilis	w	USNMENT01125193	M2190	Colombia		1616	1.209	1.24	0.864	0.288	1.2	1.04	0.84	0.198	11	1.55	0.325	0.25	1.1	1.375	0.82	1.178	1.333	0.899	100.75	71.464	69.4789	16.3772	13.2341
Sericomyrmex	amabilis	w	USNMENT01125884	M2190	Colombia		1616	1.116	1.116	0.775	0.275	1.054	0.93	0.8	0.176	10	1.48	0.34	0.24	1.023	1.24	0.775	1.085	1.209	0.806	105.882	69.4444	71.6846	15.7706	11.1111
Sericomyrmex	amabilis	w	USNMENT01125195	M1010	Colombia		955	1.075	1.075	0.72	0.275	1.05	0.95	0.713	0.168	9	1.36	0.325	0.18	1	1.178	0.68	1.023	1.147	0.682	102.381	66.9767	66.3256	15.6279	9.30233
Sericomyrmex	amabilis	w	USNMENT01125894	M2195	Colombia			1.085	1.085	0.752	0.256	1.05	0.9	0.713	0.192	11	1.302	0.28	0.2	0.96	1.2	0.682	1.023	1.147	0.682	103.333	69.3088	65.7143	17.6959	13.8249
Sericomyrmex	amabilis	w	USNMENT01125892	M3101	Colombia			1.023	1.054	0.7	0.24	1.025	0.9	0.744	0.175	10	1.333	0.279	0.186	0.96	1.175	0.66	0.992	1.085	0.682	99.8049	68.4262	72.7273	17.1065	12.219
Sericomyrmex	amabilis	w	USNMENT01125880	M1143	Colombia		1780	1.15	1.15	0.752	0.288	1.085	0.961	0.8	0.153	10	1.395	0.341	0.186	1.023	1.275	0.744	1.125	1.275	0.775	105.991	65.3913	69.5652	13.3043	10.7826
Sericomyrmex	amabilis	w	USNMENT01125881	M1143	Colombia		1780	1.147	1.147	0.76	0.26	1.085	0.93	0.775	0.176	10	1.48	0.3	0.225	1	1.2	0.744	1.085	1.209	0.775	105.714	66.2598	67.5676	15.3444	13.5135
Sericomyrmex	amabilis	w	USNMENT01125177	RMMA100622-04	Panama		1642	1.075	1.1	0.76	0.272	1.023	0.93	0.744	0.168	8	1.364	0.272	0.24	1	1.184	0.78	1.04	1.116	0.682	105.083	70.6977	69.2093	15.6279	8.65116
Sericomyrmex	amabilis	w	USNMENT00419919	AGH030627-10	Panama		902 1553	0.975	0.0975	0.64	0.24	0.95	0.85	0.7	0.144	9	1.271	0.275	0.25	0.837	1.023	0.625	0.899	0.992	0.704	102.632	65.641	71.7949	14.7692	10.2564
Sericomyrmex	amabilis	w	USNMENT00419918	AGH030627-10	Panama		902 1553	0.925	0.95	0.624	0.208	0.9	0.8	0.675	0.161	8	1.178	0.3	0.225	0.85	1	0.608	0.9	1	0.66	102.778	67.4595	72.973	17.4054	10.8108
Sericomyrmex	amabilis	w	USNMENT01125834	AI110511-05	Panama		1644	1.02	1.04	0.72	0.26	1	0.9	0.8	0.153	9	1.325	0.3	0.275	0.93	1.125	0.744	1	1.1	0.68	102	70.5882	78.4314	15	9.80392
Sericomyrmex	amabilis	w	USNMENT01125834	AI110511-05	Panama		1644	1.025	1	0.68	0.28	0.961	0.868	0.725	0.168	8	1.302	0.279	0.26	0.868	1.08	0.713	1	1.08	0.7	106.66	66.3415	70.7317	16.3902	9.07317
Sericomyrmex	amabilis	w	USNMENT01125832	AI110511-05	Panama		1644	1.05	1.05	0.725	0.256	0.975	0.875	0.75	0.154	8	1.36	0.275	0.25	0.899	1.1	0.713	0.96	1.08	0.72	107.692	69.0476	71.4286	14.6667	9.52381
Sericomyrmex	amabilis	w	USNMENT01125833	AI110511-05	Panama		1644	0.98	0.98	0.68	0.26	0.95	0.85	0.682	0.16	9	1.325	0.275	0.225	0.88	1.125	0.688	0.96	1.04	0.7	103.158	69.3878	69.5918	16.3265	10.2041
Sericomyrmex	amabilis	w	USNMENT01125176	AI110511-05	Panama		1644	0.95	0.975	0.64	0.24	0.9	0.825	0.675	0.16	8	1.25	0.25	0.2	0.85	1.04	0.625	0.88	1	0.6	105.556	67.3684	71.0526	16.8421	7.89474
Sericomyrmex	amabilis	w	USNMENT01125835	AI110511-05	Panama		1644	0.975	0.975	0.656	0.224	0.925	0.825	0.68	0.144	9	1.24	0.3	0.24	0.775	1.05	0.624	0.92	1	0.7	105.405	67.2821	69.7436	14.7692	10.2564
Sericomyrmex	amabilis	w	USNMENT01125836	AI110511-05	Panama		1644	1	1	0.68	0.28	0.975	0.875	0.72	0.152	9	1.271	0.26	0.22	0.868	0.961	0.66	0.96	1.04	0.72	102.564	68	72	15.2	10
Sericomyrmex	amabilis	w	USNMENT01125181		Ecuador		940 1646	1.08	1.12	0.74	0.28	1.08	0.92	0.75	0.175	9	1.364	0.3	0.275	1.05	1.147	0.775	1.125	1.225	0.75	100	68.5185	69.4444	16.2037	14.8148
Sericomyrmex	amabilis	w	USNMENT01125181		Ecuador		940 1646	1.125	1.15	0.784	0.288	1.116	0.992	0.8	0.189	10	1.488	0.325	0.288	1.08	1.28	0.8	1.16	1.28	0.8	100.806	69.6889	71.1111	16.8	11.0222
Sericomyrmex	amabilis	w	USNMENT01125939		Ecuador			1.125	1.125	0.672	0.24	1.05	0.95	0.744	0.135	9	1.375	0.275	0.25	0.93	1.178	0.675	1.025	1.15	0.725	107.143	59.7333	66.1333	12	8.88889
Sericomyrmex	amabilis	w	USNMENT01125940		Ecuador			1.1	1.125	0.72	0.24	1.05	0.95	0.75	0.175	10	1.4	0.28	0.2	0.992	1.2	0.68	1.05	1.2	0.72	104.762	65.4545	68.1818	15.9091	9.09091
Sericomyrmex	amabilis	w	USNMENT00924108	Lattke3216	Venezuela		941 1559	1.085	1.085	0.72	0.272	1.054	0.961	0.806	0.192	10	1.395	0.336	0.24	1.04	1.16	0.75	1.054	1.209	0.713	102.941	66.3594	74.2857	17.6959	8.57143
Sericomyrmex	amabilis	w	USNMENT00924110	Lattke3216	Venezuela		941 1559	1.16	1.2	0.78	0.28	1.085	0.961	0.84	0.2	10	1.48	0.325	0.225	1.023	1.24	0.76	1.085	1.24	0.775	106.912	67.2414	72.4138	17.2414	10.6897
Sericomyrmex	amabilis	w	USNMENT00924109	Lattke3216	Venezuela		941 1559	1.147	1.147	0.8	0.3	1.085	0.961	0.775	0.189	10	1.5	0.3	0.225	1.054	1.275	0.78	1.116	1.271	0.806	105.714	69.7472	67.5676	16.4778	10.8108
Sericomyrmex	amabilis	w	USNMENT01125859	423-3	Guatemala		1562	1.085	1.085	0.76	0.26	1.085	0.93	0.744	0.18	11	1.426	0.279	0.248	1.054	1.25	0.8	1.085	1.209	0.75	100	70.0461	68.5714	16.5899	14.2857
Sericomyrmex	amabilis	w	USNMENT01125860	423-3	Guatemala		1562	1.116	1.116	0.768	0.3	1.125	1	0.775	0.184	8	1.44	0.3	0.26	1.054	1.147	0.7	1.085	1.178	0.8	99.2	68.8172	69.4444	16.4875	11.2007
Sericomyrmex	amabilis	w	USNMENT01125184	423-3	Guatemala		1562	1.023	1.054	0.72	0.26	1.025	0.925	0.768	0.175	10	1.364	0.22	0.24	0.975	1.14	0.625	1.05	1.15	0.75	99.8049	70.3812	75.0733	17.1065	9.77517
Sericomyrmex	amabilis	w	USNMENT01125861	423-3	Guatemala		1562	1.1	1.125	0.72	0.24	1.05	0.925	0.8	0.18	11	1.395	0.3	0.25	1	1.18	0.66	1.12	1.2	0.8	104.762	65.4545	72.7273	16.3636	11.3636
Sericomyrmex	amabilis	w	USNMENT00305937	TRS920702-03	Costa Rica		912 1633	1.125	1.125	0.736	0.272	1.075	0.975	0.775	0.18	10	1.4	0.31	0.248	0.92	1.2	0.768	1.1	1.2	0.72	104.651	65.4222	68.8889	16	8.88889
Sericomyrmex	amabilis	w	USNMENT01125854	TRS920702-03	Costa Rica		912 1633	1.054	1.054	0.72	0.28	1.025	0.925	0.775	0.189	8	1.395	0.28	0.24	0.92	1.25	0.76	1.04	1.16	0.75	102.829	68.3112	73.5294	17.9317	9.48767
Sericomyrmex	amabilis	w	USNMENT01125854	TRS920702-03	Costa Rica		912 1633	0.992	0.992	0.68	0.26	1	0.9	0.682	0.171	10	1.275	0.25	0.2	0.875	1.16	0.7	0.95	1.1	0.75	99.2	68.5484	68.75	17.2379	10.0806
Sericomyrmex	amabilis	w	USNMENT01125867	AGH030627-11	Ecuador		925 1637	1	1.025	0.688	0.275	0.95	0.85	0.75	0.16	8	1.24	0.3	0.24	0.868	1.06	0.6	0.96	1.1	0.7	105.263	68.8	75	16	10
Sericomyrmex	amabilis	w	USNMENT00419901	AGH030627-11	Ecuador		925 1637	0.94	0.96	0.624	0.224	0.9	0.82	0.68	0.154	9	1.225	0.25	0.2	0.85	1	0.6	0.94	1	0.62	104.444	66.383	72.3404	16.383	8.51064
Sericomyrmex	amabilis	w	USNMENT00419899	AGH030627-11	Ecuador		925 1637	1.025	1.075	0.7	0.26	0.975	0.875	0.7	0.176	9	1.302	0.3	0.22	0.925	1.1	0.675	1.02	1.1	0.72	105.128	68.2927	68.2927	17.1707	9.7561
Sericomyrmex	amabilis	w	USNMENT01125865	AGH030627-11	Ecuador		925 1637	1	1.02	0.64	0.24	0.95	0.85	0.7	0.19	9	1.24	0.25	0.2	0.868	0.992	0.62	0.961	1.023	0.682	105.263	64	70	19	10
Sericomyrmex	amabilis	w	USNMENT01125866	AGH030627-11	Ecuador		925 1637	0.975	0.975	0.62	0.24	0.9	0.825	0.65	0.152	8	1.209	0.224	0.22	0.84	1.024	0.6	0.92	1	0.64	108.333	63.5897	66.6667	15.5897	7.69231
Sericomyrmex	amabilis	w	CASENT000818510442	AntCourse 2004	Costa Rica			1.125	1.125	0.736	0.256	1.023	0.93	0.78	0.175	10	1.364	0.3	0.2	0.975	1.25	0.75	1.05	1.2	0.75	109.971	65.4222	69.3333	15.5556	8.26667
Sericomyrmex	amabilis	w	CASENT000817610442	AntCourse 2004	Costa Rica			0.975	0.95	0.6	0.224	0.88	0.82	0.7	0.135	10	1.24	0.22	0.18	0.775	1.04	0.58	0.825	0.975	0.6	110.795	61.5385	71.7949	13.8462	6.15385
Sericomyrmex	amabilis	w	USNMENT01125856	Wm-07-1-09	Honduras		913 1647	1.1	1.125	0.7	0.26	1.023	0.899	0.744	0.154	NA	1.302	0.279	0.248	0.92	1.184	0.7	1.04	1.16	0.8	107.527	63.6364	67.6364	14	11.2727
Sericomyrmex	amabilis	w	USNMENT01125856	Wm-07-1-09	Honduras		913 1647	1.12	1.14	0.74	0.26	1.054	0.93	0.78	0.176	10	1.48	0.279	0.217	0.992	1.16	0.775	1.08	1.2	0.84	106.262	66.0714	69.6429	15.7143	11.0714
Sericomyrmex	amabilis	w	USNMENT01125858	Wm-07-1-09	Honduras		913 1647	1.025	1.025	0.66	0.243	0.975	0.875	0.682	0.196	10	1.271	0.279	0.217	0.93	1.12	0.7	0.96	1.08	0.68	105.128	64.3902	66.5366	19.122	9.7561
Sericomyrmex	amabilis	w	USNMENT01125858	Wm-07-1-09	Honduras		913 1647	1.12	1.14	0.75	0.225	1.1	0.975	0.84	0.162	10	1.426	0.279	0.224	1.12	1.25	0.752	1.08	1.24	0.8	101.818	66.9643	75	14.4643	11.1607
Sericomyrmex	amabilis	w	USNMENT01125189	Wm-07-1-09	Honduras		913 1647	1.025	1.075	0.72	0.3	1.025	0.975	0.8	0.176	9	1.36	0.32	0.24	1	1.18	0.72	1.08	1.16	0.8	100	70.2439	78.0488	17.1707	4.87805
Sericomyrmex	amabilis	w	USNMENT01125191	MGB1943	Nicaragua		977	0.9	0.9	0.56	0.224	0.84	0.78	0.66	0.15	8	1.147	0.279	0.16	0.8	0.925	0.575	0.84	0.94	0.62	107.143	62.2222	73.3333	16.6667	6.66667
Sericomyrmex	amabilis	w	CASENT0622991	MGB1943	Nicaragua		977	0.88	0.88	0.56	0.192	0.82	0.76	0.65	0.108	7	1.14	0.26	0.175	0.78	0.98	0.576	0.82	0.92	0.58	107.317	63.6364	73.8636	12.2727	6.81818
Sericomyrmex	amabilis	w	USNMENT01125190	MGB1822	Nicaragua		950 1550	1.05	1.05	0.7	0.24	0.992	0.899	0.713	0.182	10	1.302	0.279	0.248	0.868	1.147	0.651	1	1.12	0.74	105.847	66.6667	67.9048	17.3333	8.85714
Sericomyrmex	bondari	w	USNMENT01126238		Brazil	bondari lectotype		1.16	1.18	0.76	0.3	1.085	0.93	0.775	0.16	11	1.519	0.38	0.192	0.961	1.302	0.784	1.2	1.24	0.8	106.912	65.5172	66.8103	13.7931	13.3621
Sericomyrmex	bondari	w	USNMENT01126238		Brazil	bondari paralectotype		1.2	1.2	0.744	0.31	1.125	0.95	0.8	0.162	10	1.52	0.372	0.217	1	1.271	0.8	1.12	1.24	0.775	106.667	62	66.6667	13.5	14.5833
Sericomyrmex	bondari	w	USNMENT01126238		Brazil	bondari paralectotype		1.14	1.18	0.768	0.288	1.085	0.93	0.825	0.135	9	1.488	0.372	0.186	1.04	1.125	0.744	1.08	1.24	0.75	105.069	67.3684	72.3684	11.8421	13.5965
Sericomyrmex	bondari	w	USNMENT01126222	NAW314	Guyana			1.147	1.178	0.74	0.28	1.15	0.975	0.775	0.176	11	1.48	0.32	0.24	1.025	1.24	0.775	1.2	1.28	0.875	99.7391	64.5161	67.5676	15.3444	15.2572
Sericomyrmex	bondari	w	USNMENT01125198	JSC051119-08	Peru		919, 1621	1.06	1.075	0.68	0.24	1.025	0.875	0.744	0.144	11	1.302	0.28	0.24	0.88	1.2	0.68	0.975	1.1	0.65	103.415	64.1509	70.1887	13.5849	14.1509
Sericomyrmex	bondari	w	USNMENT01125725	JSC051119-08	Peru		919, 1621	1	1.08	0.7	0.24	1.08	0.92	0.78	0.175	10	1.4	0.28	0.28	0.88	1.116	0.74	1.023	1.085	0.68	92.5926	70	78	17.5	16
Sericomyrmex	bondari	w	USNMENT01125725	JSC051119-08	Peru		919, 1621	0.961	0.975	0.65	0.25	1.00	0.875	0.682	0.16	8	1.25	0.24	0.248	0.806	1.16	0.682	0.925	1	0.656	96.1	67.6379	70.9677	16.6493	13.0073
Sericomyrmex	bondari	w	USNMENT01125203	M2781	Colombia		1613	1.16	1.116	0.76	0.256	1.125	0.925	0.85	0.162	11	1.44	0.3	0.288	0.95	1.28	0.775	1.02	1.209	0.713	103.111	65.5172	73.2759	13.9655	17.2414
Sericomyrmex	bondari	w	USNMENT01125800	M2781	Colombia		1613	1.225	1.225	0.8	0.25	1.116	0.961	0.85	0.175	11	1.4	0.304	0.25	0.899	1.271	0.78	1.175	1.3	0.75	109.767	65.3061	69.3878	14.2857	12.6531
Sericomyrmex	bondari	w	USNMENT01125727	TRS041008-02	Peru		920, 1620	1.05	1.1	0.672	0.272	1.023	0.961	0.775	0.168	11	1.3	0.275	0.25	0.825	1.175	0.68	1.023	1.085	0.744	102.639	64	73.8095	16	5.90476
Sericomyrmex	bondari	w	USNMENT01125726	TRS041008-02	Peru		920, 1620	1.116	1.116	0.75	0.3	1.085	0.93	0.8	0.168	10	1.4	0.3	0.275	0.9	1.32	0.775	1.085	1.178	0.806	102.857	67.2043	71.6846	15.0538	13.8889
Sericomyrmex	bondari	w	USNMENT01125199	TRS041008-02	Peru		920, 1620	1.12	1.12	0.68	0.24	1.023	0.868	0.744	0.153	10	1.302	0.28	0.22	0.899	1.2	0.682	1.04	1.2	0.76	109.482	60.7143	66.4286	13.6607	13.8393
Sericomyrmex	bondari	w	USNMENT01125728	TRS041008-02	Peru		920, 1620	1.075	1.1	0.675	0.25	1.023	0.868	0.775	0.153	10	1.36	0.26	0.24	0.875	1.225	0.713	1.054	1.116	0.682	105.083	62.7907	72.093	14.2326	14.4186
Sericomyrmex	bondari	w	USNMENT01125728	TRS041008-02	Peru		920, 1620	1.08	1.12	0.7	0.25	1.054	0.899	0.8	0.135	9	1.32	0.275	0.25	0.92	1.25	0.72	1	1.2	0.8	102.467	64.8148	74.0741	12.5	14.3519
Sericomyrmex	bondari	w	USNMENT01125197	TRS041004-02	Peru		918, 1558	1.08	1.075	0.725	0.28	1.023	0.899	0.8	0.153	10	1.271	0.25	0.25	0.806	1.209	0.72	1	1.125	0.75	105.572	67.1296	74.0741	14.1667	11.4815
Sericomyrmex	bondari	w	USNMENT01125717	TRS041004-02	Peru		918, 1558	1.023	1.1	0.704	0.304	0.992	0.868	0.8	0.176	10	1.38	0.275	0.25	0.806	1.2	0.68	1	1.15	0.725	103.125	68.8172	78.2014	17.2043	12.1212
Sericomyrmex	bondari	w	USNMENT01125719	TRS041004-02	Peru		918, 1558	1.12	1.16	0.725	0.275	1.085	0.961	0.8	0.171	10	1.4	0.28	0.24	0.96	1.25	0.744	1.085	1.178	0.775	103.226	64.7321	71.4286	15.2679	11.0714
Sericomyrmex	bondari	w	USNMENT01125718	TRS041004-02	Peru		918, 1558	1.054	1.054	0.675	0.275	1.05	0.925	0.8	0.135	10	1.4	0.275	0.25	0.868	1.225	0.675	0.961	1.116	0.744	100.381	64.0417	75.9013	12.8083	11.8596
Sericomyrmex	bondari	w	USNMENT01125205	JSC090110-03	Brazil		1653	1.25	1.28	0.85	0.3	1.178	0.992	0.925	0.175	11	1.52	0.3	0.279	1.071	1.449	0.88	1.25	1.302	0.806	106.112	68	74	14	14.88
Sericomyrmex	bondari	w	USNMENT01125205	JSC090110-03	Brazil		1653	1.16	1.16	0.78	0.32	1.125	0.975	0.837	0.18	11	1.457	0.3	0.275	0.88	1.4	0.775	1.125	1.25	0.775	103.111	67.2414	72.1552	15.5172	12.931
Sericomyrmex	bondari	w	USNMENT01125209	AJ120926-02	Brazil		967, 1551	1.08	1.1	0.736	0.32	1.05	0.925	0.8	0.15	10	1.302	0.3	0.25	0.837	1.2	0.725	1.05	1.15	0.7	102.857	68.1481	74.0741	13.8889	11.5741
Sericomyrmex	bondari	w	USNMENT01125804	AJ120926-02	Brazil		967, 1551	1.054	1.085	0.75	0.3	1.05	0.925	0.78	0.16	10	1.395	0.35	0.275	0.868	1.178	0.744	1.054	1.147	0.713	100.381	71.1575	74.0038	15.1803	11.8596
Sericomyrmex	bondari	w	USNMENT01125804	AJ120926-02	Brazil		967, 1551	1.1	1.085	0.76	0.3	1.025	0.9	0.78	0.144	9	1.302	0.28	0.25	0.899	1.2	0.72	1.023	1.147	0.713	107.317	69.0909	70.9091	13.0909	11.3636
Sericomyrmex	bondari	w	USNMENT01125805	AJ120926-02	Brazil		967, 1551	1.023	1.023	0.74	0.272	1.025	0.9	0.744	0.16	10	1.271	0.28	0.22	0.9	1.2	0.7	1.04	1.12	0.72	99.8049	72.3363	72.7273	15.6403	12.219
Sericomyrmex	bondari	w	USNMENT01125805	AJ120926-02	Brazil		967, 1551	1.125	1.15	0.775	0.275	1.075	0.95	0.8	0.153	9	1.32	0.275	0.225	0.95	1.225	0.72	1.054	1.178	0.744	104.651	68.8889	71.1111	13.6	11.1111
Sericomyrmex	bondari	w	USNMENT01125207	AJ141001-05	Brazil		1668	1.275	1.275	0.82	0.32	1.2	1	0.837	0.171	11	1.55	0.35	0.275	1.05	1.275	0.925	1.2	1.4	0.8	106.25	64.3137	65.6471	13.4118	15.6863
Sericomyrmex	bondari	w	USNMENT01125207	AJ141001-05	Brazil		1668	1.18	1.18	0.75	0.275	1.16	1	0.85	0.153	11	1.475	0.34	0.26	0.88	1.275	0.806	1.08	1.28	0.775	101.724	63.5593	72.0339	12.9661	13.5593
Sericomyrmex	bondari	w	USNMENT01125808	AJ141001-05	Brazil		1668	1.2	1.25	0.775	0.24	1.2	1.04	0.837	0.192	11	1.56	0.38	0.26	1.04	1.24	0.868	1.2	1.36	0.84	100	64.5833	69.75	16	13.3333
Sericomyrmex	bondari	w	USNMENT01125808	AJ141001-05	Brazil		1668	1.209	1.209	0.775	0.279	1.209	1.023	0.899	0.192	10	1.6	0.341	0.248	1.08	1.333	0.92	1.16	1.4	0.8	100	64.1026	74.359	15.8809	15.3846
Sericomyrmex	bondari	w	USNMENT01125809	AJ141001-05	Brazil		1668	1.209	1.24	0.84	0.28	1.209	1.023	0.88	0.2	11	1.52	0.272	0.224	1.075	1.333	0.88	1.209	1.364	0.775	100	69.4789	72.7874	16.5426	15.3846
Sericomyrmex	bondari	w	USNMENT01125208	AJ141001-03	Brazil		1684	1.333	1.4	0.93	0.375	1.28	1.12	0.9	0.171	11	1.643	0.35	0.3	1.054	1.449	1	1.36	1.56	0.84	104.141	69.7674	67.5169	12.8282	12.003
Sericomyrmex	bondari	w	USNMENT01125810	AJ141001-03	Brazil		1684	1.225	1.275	0.837	0.341	1.116	0.992	0.837	0.171	10	1.55	0.31	0.248	1.05	1.35	0.92	1.24	1.36	0.84	109.767	68.3265	68.3265	13.9592	10.1224
Sericomyrmex	bondari	w	USNMENT01125811	AJ141001-03	Brazil		1684	1.32	1.32	0.9	0.3	1.209	1.054	0.837	0.18	11	1.581	0.275	0.225	1.12	1.48	0.93	1.32	1.48	0.837	109.181	68.1818	63.4091	13.6364	11.7424
Sericomyrmex	bondari	w	USNMENT01125812	AJ141001-03	Brazil		1684	1.4	1.4	1	0.38	1.302	1.116	0.96	0.189	11	1.76	0.28	0.24	1.24	1.52	1.023	1.4	1.56	0.84	107.527	71.4286	68.5714	13.5	13.2857
Sericomyrmex	bondari	w	USNMENT01124297	JSC051029-01-LS07	Suriname		926	1.1	1.125	0.75	0.275	1.054	0.899	0.775	0.153	11	1.395	0.3	0.22	0.899	1.209	0.725	1.04	1.16	0.76	104.364	68.1818	70.4545	13.9091	14.0909
Sericomyrmex	bondari	w	USNMENT00446401	JSC051029-01-LS07	Suriname		926	1.15	1.15	0.775	0.25	1.085	0.93	0.8	0.176	10	1.426	0.304	0.24	0.961	1.3	0.744	1.12	1.24	0.8	105.991	67.3913	69.5652	15.3043	13.4783
Sericomyrmex	bondari	w	USNMENT01125201	JSC051029-01-LS20	Suriname		927	1.24	1.28	0.8	0.3	1.2	1.04	0.875	0.184	11	1.581	0.28	0.26	1.08	1.375	0.868	1.24	1.4	0.88	103.333	64.5161	70.5645	14.8387	12.9032
Sericomyrmex	bondari	w	USNMENT01125733	JSC051029-01-LS20	Suriname		927	1.2	1.24	0.8	0.25	1.116	0.992	0.806	0.192	10	1.488	0.3	0.26	1.054	1.333	0.806	1.28	1.36	0.88	107.527	66.6667	67.1667	16	10.3333
Sericomyrmex	bondari	w	USNMENT01125801	M2473	Colombia		1799	1.125	1.125	0.74	0.22	1.023	0.868	0.825	0.168	10	1.4	0.32	0.225	0.95	1.24	0.75	1.08	1.2	0.8	109.971	65.7778	73.3333	14.9333	13.7778
Sericomyrmex	bondari	w	USNMENT01125204	M2473	Colombia		1799	1.1	1.1	0.72	0.26	1.075	0.925	0.8	0.161	9	1.395	0.248	0.217	0.95	1.275	0.66	1.08	1.16	0.76	102.326	65.4545	72.7273	14.6364	13.6364
Sericomyrmex	bondari	w	USNMENT01125802	M2473	Colombia		1799	1.125	1.125	0.74	0.24	1.075	0.925	0.775	0.176	11	1.395	0.31	0.248	0.961	1.3	0.74	1.08	1.2	0.84	104.651	65.7778	68.8889	15.6444	13.3333
Sericomyrmex	bondari	w	USNMENT01125210	MPEG HYM 11515270	Brazil		1797	1.147	1.147	0.78	0.3	1.085	0.93	0.8	0.175	10	1.457	0.341	0.248	0.961	1.325	0.875	1.147	1.24	0.713	105.714	68.0035	69.7472	15.2572	13.5135
Sericomyrmex	bondari	w	USNMENT01125202	JSC060310-03-LS18	Suriname		1782	1.116	1.116	0.768	0.304	1.1	0.95	0.8	0.175	10	1.364	0.35	0.25	0.868	1.24	0.76	1.1	1.225	0.725	101.455	68.8172	71.6846	15.681	13.4409
Sericomyrmex	bondari	w	USNMENT01125729	JSC051122-07	Peru		961	1.085	1.147	0.7	0.26	1.054	0.93	0.775	0.153	12	1.333	0.31	0.217	0.899	1.24	0.72	1.023	1.178	0.775	102.941	64.5161	71.4286	14.1014	11.4286
Sericomyrmex	bondari	w	USNMENT01125200	TRS041001-08	Peru		1679	1.12	1.12	0.75	0.275	1.04	0.88	0.775	0.192	10	1.395	0.3	0.26	0.899	1.225	0.76	1.12	1.16	0.76	107.692	66.9643	69.1964	17.1429	14.2857
Sericomyrmex	bondari	w	USNMENT01125730	TRS041001-08	Peru		1679	1.178	1.178	0.8	0.25	1.085	0.93	0.8	0.162	11	1.52	0.36	0.225	1	1.275	0.8	1.16	1.28	0.8	108.571	67.9117	67.9117	13.7521	13.1579
Sericomyrmex	bondari	w	USNMENT00444007	Lattke 528	Venezuela		NA	1.125	0.15	0.74	0.272	1.1	0.95	0.8	0.153	9	1.425	0.25	0.2	0.93	1.22	0.75	1.1	1.25	0.8	102.273	65.7778	71.1111	13.6	13.3333
Sericomyrmex	bondari	w	USNMENT00444013	Lattke 528	Venezuela		NA	1.16	1.16	0.752	0.272	1.1	0.95	0.744	0.168	10	1.425	0.25	0.225	0.93	1.25	0.725	1.054	1.209	0.74	105.455	64.8276	64.1379	14.4828	12.931
Sericomyrmex	bondari	w	USNMENT01125831	MPEG HYM 11515250	Brazil		1788	1.25	1.275	0.775	0.288	1.178	0.992	0.837	0.192	10	1.519	0.304	0.24	0.96	1.35	0.806	1.175	1.4	0.8	106.112	62	66.96	15.36	14.88
Sericomyrmex	bondari	w	USNMENT01125831	MPEG HYM 11515250	Brazil		1788	1.25	1.3	0.8	0.272	1.147	0.992	0.806	0.162	10	1.519	0.275	0.225	0.992	1.302	0.806	1.209	1.395	0.899	108.98	64	64.48	12.96	12.4
Sericomyrmex	bondari	w	USNMENT01125829	MPEG HYM 11515258	Brazil		1800	1.075	1.1	0.7	0.28	1.05	0.975	0.825	0.153	10	1.36	0.24	0.18	0.95	1.24	0.7	1.05	1.2	0.725	102.381	65.1163	76.7442	14.2326	6.97674
Sericomyrmex	bondari	w	USNMENT01125830	MPEG HYM 11515258	Brazil		1800	1.116	1.147	0.74	0.28	1.085	0.93	0.775	0.162	10	1.425	0.272	0.224	0.899	1.275	0.775	1.023	1.209	0.82	102.857	66.3082	69.4444	14.5161	13.8889
Sericomyrmex	bondari	w	USNMENT00419798	SV030611-01	Ecuador			1.085	1.116	0.744	0.248	1.1	0.95	0.8	0.175	11	1.48	0.279	0.217	0.961	1.271	0.744	1.054	1.178	0.713	98.6364	68.5714	73.7327	16.129	13.8249
Sericomyrmex	bondari	w	USNMENT00419793	SV030611-01	Ecuador			1.2	1.225	0.8	0.3	1.175	1	0.837	0.18	11	1.488	0.31	0.22	1.04	1.35	0.8	1.125	1.3	0.775	102.128	66.6667	69.75	15	14.5833
Sericomyrmex	bondari	w	USNMENT01125827	MPEG HYM 11515273	Brazil			1.125	1.125	0.768	0.288	1.054	0.93	0.744	0.176	10	1.45	0.26	0.24	1	1.209	0.775	1.1	1.25	0.725	106.736	68.2667	66.1333	15.6444	11.0222
Sericomyrmex	bondari	w	USNMENT01125825	MPEG HYM 11515280	Brazil			1.18	1.2	0.752	0.288	1.125	0.975	0.775	0.176	10	1.426	0.3	0.275	0.961	1.271	0.8	1.085	1.24	0.74	104.889	63.7288	65.678	14.9153	12.7119
Sericomyrmex	bondari	w	USNMENT01125826	MPEG HYM 11515299	Brazil			1.333	1.333	0.944	0.32	1.271	1.054	0.92	0.2	10	1.68	0.4	0.275	1.147	1.5	0.975	1.302	1.519	0.868	104.878	70.8177	69.0173	15.0038	16.2791
Sericomyrmex	bondari	w	USNMENT01125828	MPEG HYM 11515276	Brazil			1.04	1.04	0.688	0.272	1.025	0.9	0.775	0.144	10	1.36	0.3	0.22	0.868	1.175	0.72	1	1.12	0.68	101.463	66.1538	74.5192	13.8462	12.0192
Sericomyrmex	bondari	w	USNMENT01125758	Delabie5396	Brazil			1.16	1.2	0.784	0.272	1.085	0.961	0.8	0.192	12	1.488	0.248	0.186	1.05	1.271	0.8	1.16	1.24	0.76	106.912	67.5862	68.9655	16.5517	10.6897
Sericomyrmex	lutzi	w	MCZ 12-14 21139	AC3907	Guyana	lutzi lectotype		1.209	1.209	0.78	0.32	1.16	0.96	0.86	0.162	11	1.55	0.3	0.26	0.992	1.333	0.825	1.2	1.32	0.86	104.224	64.5161	71.1332	13.3995	16.5426
Sericomyrmex	lutzi	w	MCZ 12-14 21139	AC3907	Guyana	lutzi paralectotype		NA	NA	NA	NA	NA	NA	NA	NA	NA	1.375	0.35	0.25	0.92	1.24	0.775	1.085	1.209	NA	NA	NA	NA	NA	NA
Sericomyrmex	lutzi	w	MCZ 12-14 21139	AC3907	Guyana	lutzi paralectotype		1.116	1.116	0.704	0.304	NA	NA	0.8	0.168	9	1.426	0.35	0.217	0.899	1.2	0.725	1.08	1.24	NA	NA	63.0824	71.6846	15.0538	NA
Sericomyrmex	lutzi	w	MCZ 9-11 21139	AC3907	Guyana	lutzi paralectotype		1.24	1.28	0.775	0.325	NA	NA	0.9	0.171	9	1.52	0.32	0.24	0.96	1.28	0.806	1.2	1.36	NA	NA	62.5	72.5806	13.7903	NA
Sericomyrmex	lutzi	w	MCZ 9-11 21139	AC3907	Guyana	lutzi paralectotype		1.116	1.2	0.704	0.272	NA	NA	0.8	0.135	9	1.395	0.35	0.25	0.899	1.24	0.76	1.108	1.24	NA	NA	63.0824	71.6846	12.0968	NA
Sericomyrmex	lutzi	w	USNMENT01126226	AC3907	Guyana			1.24	1.24	0.75	0.3	1.25	1.05	0.9	0.192	13	1.519	0.375	0.22	1.08	1.4	0.875	1.2	1.36	0.72	NA	60.4839	72.5806	15.4839	NA
Sericomyrmex	lutzi	w	USNMENT00445056	TRS021008-02	Guyana			1.271	1.271	0.86	0.32	1.275	1.075	0.925	0.189	11	1.68	0.44	0.225	1.12	1.395	0.94	1.271	1.426	0.88	99.6863	67.6633	72.7773	14.8702	15.7356
Sericomyrmex	lutzi	w	USNMENT00445053	TRS021008-02	Guyana			1.35	1.35	0.875	0.325	1.302	1.116	0.899	0.189	11	1.674	0.352	0.256	1.178	1.364	0.94	1.24	1.457	0.9	103.687	64.8148	66.5926	14	13.7778
Sericomyrmex	maravalhas	w	USNMENT00924088	T11-14s	Brazil	maravalhas paratype	1662	0.93	0.868	0.625	0.24	0.88	0.78	0.66	0.176	9	1.178	0.225	0.24	0.9	0.93	0.64	0.95	1.05	0.66	105.682	67.2043	70.9677	18.9247	10.7527
Sericomyrmex	maravalhas	w	USNMENT00924081	T11-14s	Brazil	maravalhas holotype	1662	0.95	0.96	0.64	0.198	0.88	0.8	0.675	0.176	9	1.2	0.225	0.208	0.85	1	0.66	0.975	1.025	0.625	107.955	67.3684	71.0526	18.5263	8.42105
Sericomyrmex	maravalhas	w	USNMENT00924092	T11-14s	Brazil	maravalhas paratype	1662	0.8	0.8	0.512	0.208	0.775	0.675	0.575	0.126	8	1.025	0.224	0.208	0.72	0.82	0.55	0.75	0.825	0.56	103.226	64	71.875	15.75	12.5
Sericomyrmex	maravalhas	w	USNMENT00924087	T11-14s	Brazil	maravalhas paratype	1662	0.95	0.95	0.64	0.224	0.925	0.825	0.672	0.196	11	1.275	0.25	0.225	0.868	1	0.64	0.925	1.05	0.675	102.703	67.3684	70.7368	20.6316	10.5263
Sericomyrmex	maravalhas	w	USNMENT00924083	T11-14s	Brazil	maravalhas paratype	1662	0.9	0.875	0.6	0.208	0.875	0.8	0.651	0.175	10	1.175	0.208	0.192	0.832	0.975	0.64	0.899	0.992	0.64	102.857	66.6667	72.3333	19.4444	8.33333
Sericomyrmex	maravalhas	w	USNMENT00924091	T11-14s	Brazil	maravalhas paratype	1662	0.925	0.925	0.625	0.224	0.9	0.8	0.65	0.176	10	1.2	0.25	0.2	0.825	0.98	0.64	0.899	0.992	0.624	102.778	67.5676	70.2703	19.027	10.8108
Sericomyrmex	maravalhas	w	USNMENT00924089	T11-14s	Brazil	maravalhas paratype	1662	0.899	0.899	0.625	0.24	0.875	0.8	0.65	0.16	8	1.125	0.26	0.176	0.837	1	0.62	0.9	0.975	0.592	102.743	69.5217	72.3026	17.7976	8.3426
Sericomyrmex	maravalhas	w	USNMENT00924090	T11-14s	Brazil	maravalhas paratype	1662	0.93	0.899	0.64	0.24	0.899	0.806	0.651	0.153	9	1.225	0.24	0.2	0.88	0.975	0.651	0.899	0.992	0.651	103.448	68.8172	70	16.4516	10
Sericomyrmex	maravalhas	w	USNMENT00924086	T11-14s	Brazil	maravalhas paratype	1662	0.8	0.78	0.544	0.208	0.768	0.704	0.6	0.144	8	1.025	0.225	0.171	0.76	0.85	0.528	0.76	0.82	0.54	104.167	68	75	18	8
Sericomyrmex	maravalhas	w	USNMENT01125225	T11-20s	Brazil		1663	0.95	1	0.65	0.224	0.92	0.82	0.651	0.171	10	1.178	0.28	0.22	0.85	1.04	0.66	0.92	1.04	0.72	103.261	68.4211	68.5263	18	10.5263
Sericomyrmex	maravalhas	w	USNMENT01125226	T11-20s	Brazil		1663	0.95	0.975	0.66	0.224	0.95	0.825	0.713	0.162	10	1.147	0.31	0.25	0.868	1.075	0.64	0.975	1.025	0.675	100	69.4737	75.0526	17.0526	13.1579
Sericomyrmex	maravalhas	w	USNMENT01125233	T11-20s	Brazil		1663	0.93	0.899	0.64	0.25	0.899	0.806	0.713	0.153	10	1.2	0.275	0.25	0.925	1.04	0.68	1.2	1.05	0.75	103.448	68.8172	76.6667	16.4516	10
Sericomyrmex	maravalhas	w	USNMENT01125227	T11-20s	Brazil		1663	0.94	0.94	0.672	0.256	0.9	0.8	0.68	0.182	10	1.209	0.248	0.217	0.875	1.02	0.64	0.96	1.05	0.7	104.444	71.4894	72.3404	19.3617	10.6383
Sericomyrmex	maravalhas	w	USNMENT01125229	T11-20s	Brazil		1663	0.975	1	0.68	0.24	0.93	0.806	0.725	0.162	11	1.209	0.26	0.2	0.95	1.023	0.713	0.93	1.054	0.682	104.839	69.7436	74.359	16.6154	12.7179
Sericomyrmex	maravalhas	w	USNMENT01125230	T11-20s	Brazil		1663	0.95	0.95	0.66	0.24	0.93	0.806	0.651	0.162	10	1.209	0.279	0.207	0.875	1.025	0.66	0.96	1.04	0.6	102.151	69.4737	68.5263	17.0526	13.0526
Sericomyrmex	maravalhas	w	USNMENT01125231	T11-20s	Brazil		1663	0.92	0.96	0.66	0.24	0.9	0.8	0.7	0.182	9	1.24	0.272	0.192	0.899	1.054	0.62	0.96	1.04	0.6	102.222	71.7391	76.087	19.7826	10.8696
Sericomyrmex	maravalhas	w	USNMENT01125232	T11-20s	Brazil		1663	0.93	0.93	0.68	0.24	0.93	0.806	0.72	0.162	10	1.225	0.275	0.2	0.868	1.04	0.62	0.93	1.023	0.651	100	73.1183	77.4194	17.4194	13.3333
Sericomyrmex	maravalhas	w	USNMENT01125228	T11-20s	Brazil		1663	0.899	0.899	0.66	0.24	0.93	0.775	0.68	0.175	10	1.24	0.28	0.2	0.92	1.06	0.675	0.93	1.054	0.625	96.6667	73.4149	75.6396	19.4661	17.2414
Sericomyrmex	maravalhas	w	USNMENT01125234	T40-3s	Brazil		1793	0.96	0.96	0.64	0.22	0.9	0.775	0.64	0.175	10	1.147	0.272	0.22	0.868	1	0.68	0.93	1.023	0.7	106.667	66.6667	66.6667	18.2292	13.0208
Sericomyrmex	maravalhas	w	USNMENT01125250	T40-3s	Brazil		1793	0.899	0.899	0.585	0.208	0.899	0.806	0.68	0.184	10	1.178	0.26	0.22	0.837	1	0.64	0.899	0.992	0.656	100	65.0723	75.6396	20.4672	10.3448
Sericomyrmex	maravalhas	w	USNMENT01125251	T40-3s	Brazil		1793	0.96	0.96	0.64	0.224	0.9	0.8	0.66	0.175	10	1.225	0.275	NA	NA	1	0.68	0.95	1.075	0.688	106.667	66.6667	68.75	18.2292	10.4167
Sericomyrmex	maravalhas	w	USNMENT01125247	T40-3s	Brazil		1793	0.96	0.96	0.624	0.21	0.9	0.8	0.675	0.162	10	1.209	0.256	0.18	0.92	1.025	0.651	0.896	1.02	0.62	106.667	65	70.3125	16.875	10.4167
Sericomyrmex	maravalhas	w	USNMENT01125248	T40-3s	Brazil		1793	0.96	0.96	0.64	0.224	0.9	0.82	0.7	0.176	11	1.2	0.28	0.16	0.88	0.992	0.7	0.9	1.02	0.6	106.667	66.6667	72.9167	18.3333	8.33333
Sericomyrmex	maravalhas	w	USNMENT01125249	T40-3s	Brazil		1793	0.94	0.94	0.625	0.22	0.9	0.825	0.675	0.175	11	1.178	0.26	0.16	0.88	0.992	0.66	0.92	0.975	0.625	104.444	66.4894	71.8085	18.617	7.97872
Sericomyrmex	maravalhas	w	USNMENT01125253	Winkler1	Brazil			0.9	0.9	0.608	0.24	0.82	0.76	0.64	0.168	10	1.16	0.22	0.2	0.806	0.899	0.625	0.84	0.93	0.6	109.756	67.5556	71.1111	18.6667	6.66667
Sericomyrmex	maravalhas	w	USNMENT01125254	Winkler14	Brazil			0.9	0.9	0.608	0.24	0.86	0.76	0.688	0.176	9	1.1	0.22	0.18	0.85	0.93	0.6	0.875	0.975	0.624	104.651	67.5556	76.4444	19.5556	11.1111
Sericomyrmex	maravalhas	w	USNMENT01125256	IBDF0323	Brazil			0.9	0.9	0.608	0.224	0.85	0.75	0.65	0.144	10	1.16	0.224	0.2	0.85	0.96	0.6	0.9	0.975	0.608	105.882	67.5556	72.2222	16	11.1111
Sericomyrmex	maravalhas	w	USNMENT01125256	IBDF0323	Brazil			0.88	0.88	0.576	0.192	0.8	0.74	0.6	0.135	10	1.116	0.3	0.225	0.84	0.95	0.6	0.82	0.95	0.608	110	65.4545	68.1818	15.3409	6.81818
Sericomyrmex	maravalhas	w	USNMENT01125257	IBDF0323	Brazil			0.875	0.875	0.592	0.24	0.84	0.76	0.625	0.144	10	1.15	0.32	0.208	0.868	0.975	0.6	0.837	0.92	0.6	104.167	67.6571	71.4286	16.4571	9.14286
Sericomyrmex	maravalhas	w	USNMENT01125252	T11-15s	Brazil			0.912	0.944	0.625	0.225	0.875	0.8	0.682	0.175	9	1.225	0.224	0.176	0.868	1	0.625	0.944	1.024	0.625	104.229	68.5307	74.7807	19.1886	8.22368
Sericomyrmex	mayri	w	USNMENT00529483	NAW598	Guyana	harekulli syntype		1.4	1.4	0.868	0.372	1.36	1.24	0.96	0.224	12	1.85	0.325	0.25	1.197	1.64	1.05	1.5	1.65	0.875	102.941	62	68.5714	16	8.57143
Sericomyrmex	mayri	w	USNMENT00924104	NAW598	Guyana	harekulli syntype		1.52	1.56	0.925	NA	NA	NA	0.92	NA	NA	1.85	0.36	0.3	1.32	1.64	1.12	1.5	1.7	NA	NA	60.8553	60.5263	NA	NA
Sericomyrmex	mayri	w	USNMENT00924104	NAW598	Guyana	harekulli syntype		1.55	1.55	0.975	0.3	NA	NA	1	0.198	12	1.96	0.341	0.31	1.32	1.68	1.15	1.6	1.75	1.05	NA	62.9032	64.5161	12.7742	NA
Sericomyrmex	mayri	w	USNMENT00924105	NAW598	Guyana	harekulli syntype		1.4	1.44	0.9	0.375	1.3	1.15	0.961	0.2	11	1.84	0.341	0.279	1.14	1.55	1.08	1.48	1.64	1.08	107.692	64.2857	68.6429	14.2857	10.7143
Sericomyrmex	mayri	w	USNMENT00924105	NAW598	Guyana	harekulli syntype		1.45	1.5	0.875	0.3	1.271	1.147	0.93	0.18	11	1.72	0.341	0.279	1.15	1.5	1.04	1.4	1.56	NA	114.083	60.3448	64.1379	12.4138	8.55172
Sericomyrmex	mayri	w	USNMENT01126235	NAW 277	Guyana	harekulli arawakensis syntype		1.4	1.4	0.875	0.35	1.3	1.15	0.92	0.18	11	1.85	0.372	0.279	1.209	1.56	1.04	1.44	1.56	1.04	107.692	62.5	65.7143	12.8571	10.7143
Sericomyrmex	mayri	w	USNMENT01126235	NAW 277	Guyana	harekulli arawakensis syntype		1.4	1.45	0.9	0.375	1.271	1.178	0.899	0.176	11	1.88	0.35	0.279	1.25	1.6	1.04	1.4	1.6	1	110.149	64.2857	64.2143	12.5714	6.64286
Sericomyrmex	mayri	w	USNMENT00924106	NAW 277	Guyana	harekulli arawakensis syntype		1.52	1.56	0.94	0.35	1.4	1.24	0.961	0.21	12	1.85	0.32	0.28	1.302	1.68	1.08	1.56	1.68	1.025	108.571	61.8421	63.2237	13.8158	10.5263
Sericomyrmex	mayri	w	USNMENT00924106	NAW 277	Guyana	harekulli arawakensis syntype		1.35	1.4	0.875	0.35	1.24	1.116	0.899	0.18	12	1.65	0.325	0.275	1.16	1.5	1	1.36	1.48	0.96	108.871	64.8148	66.5926	13.3333	9.18519
Sericomyrmex	mayri	w	CASENT0912516	ANTC35978	Brazil	luederwaldti syntype		1.2	1.2	0.8	0.3	1.116	0.967	0.837	0.162	11	1.581	0.341	0.24	1.15	1.302	0.837	1.24	1.32	0.868	107.527	66.6667	69.75	13.5	12.4167
Sericomyrmex	mayri	w	CASENT0912516	ANTC35978	Brazil	luederwaldti syntype		1.25	1.25	0.768	0.304	1.1	0.975	0.825	0.162	10	1.56	0.32	0.25	1.075	1.302	0.806	1.15	1.275	0.8	113.636	61.44	66	12.96	10
Sericomyrmex	mayri	w	USNMENT01126233	ANTC35978	Brazil	luederwaldti syntype		1.209	1.209	0.825	0.3	1.116	0.961	0.8	0.171	10	NA	NA	0.248	1.054	1.325	NA	1.15	1.325	0.9	108.333	68.2382	66.1704	14.1439	12.8205
Sericomyrmex	mayri	w	USNMENT01126233	ANTC35978	Brazil	luederwaldti syntype		1.085	1.085	0.72	0.28	1.023	0.961	0.744	0.153	11	1.5	0.31	0.217	0.961	1.24	0.75	1.023	1.178	0.84	106.061	66.3594	68.5714	14.1014	5.71429
Sericomyrmex	mayri	w	USNMENT01126234	ANTC35978	Brazil	luederwaldti syntype		1.25	1.25	0.8	0.28	1.116	0.961	0.775	0.18	12	1.426	0.372	0.217	1.071	1.271	0.837	1.28	1.32	0.82	112.007	64	62	14.4	12.4
Sericomyrmex	mayri	w	USNMENT00445567	ANTC31816	Brazil	mayri paralectotype		1.24	1.24	0.82	0.3	1.178	1.054	0.806	0.171	11	1.643	0.279	0.217	1.2	1.364	0.925	1.24	1.333	0.92	105.263	66.129	65	13.7903	10
Sericomyrmex	mayri	w	CASENT0909370	ANTC31816	Brazil	mayri lectotype		1.395	1.426	0.925	0.35	1.333	1.209	0.992	NA	NA	1.84	0.4	0.32	1.24	1.581	1.05	1.44	1.6	1.05	104.651	66.3082	71.1111	NA	8.88889
Sericomyrmex	mayri	w	CASENT0912517	ANTC35979	Brazil	moreirai syntype		1.364	1.364	0.84	0.336	1.271	1.178	0.961	0.18	12	1.8	0.45	0.25	1.178	1.6	1	1.364	1.457	0.992	107.317	61.5836	70.4545	13.1965	6.81818
Sericomyrmex	mayri	w	CASENT0912517	ANTC35979	Brazil	moreirai syntype		1.48	1.48	0.88	0.32	1.36	1.24	0.93	0.189	12	1.9	0.44	0.28	1.28	1.6	1.04	1.44	1.52	0.992	108.824	59.4595	62.8378	12.7703	8.10811
Sericomyrmex	mayri	w	CASENT0912517	ANTC35979	Brazil	moreirai syntype		1.48	1.52	0.9	0.32	1.36	1.24	0.992	0.18	11	1.88	0.465	0.279	1.24	1.55	1.054	1.48	1.6	1.04	108.824	60.8108	67.027	12.1622	8.10811
Sericomyrmex	mayri	w	USNMENT01126231	ANTC35979	Brazil	moreirai syntype		1.426	1.457	0.925	0.35	1.4	1.28	1.08	0.189	12	1.95	0.45	0.35	1.25	1.6	1.05	1.457	1.55	1.023	101.857	64.8668	75.7363	13.2539	8.41515
Sericomyrmex	mayri	w	USNMENT01126231	ANTC35979	Brazil	moreirai syntype		1.48	NA	0.95	0.375	NA	NA	0.992	0.198	13	1.953	0.434	0.28	1.36	1.674	1.147	1.6	1.68	NA	NA	64.1892	67.027	13.3784	NA
Sericomyrmex	mayri	w	Coll. Borgm. Nr. 4203	ANTC35979	Brazil	moreirai syntype		1.48	1.52	0.912	0.35	1.44	1.28	1	0.216	12	2.195	0.434	0.325	1.26	1.64	0.992	1.28	1.6	1.075	102.778	61.6216	67.5676	14.5946	10.8108
Sericomyrmex	mayri	w	MCZ 1-2 21140	ANTC35979	Brazil	moreirai syntype		1.333	1.364	0.868	NA	NA	NA	0.93	0.18	10	1.767	0.372	0.279	1.35	1.519	1.023	1.333	1.591	NA	NA	65.1163	69.7674	13.5034	NA
Sericomyrmex	mayri	w	MCZ 1-2 21140	ANTC35979	Brazil	moreirai syntype		1.364	1.395	0.86	0.341	NA	NA	0.925	0.18	11	1.95	NA	0.248	1.32	1.474	0.975	1.35	1.45	NA	NA	63.0499	67.8152	13.1965	NA
Sericomyrmex	mayri	w	CASENT0909372	ANTC31818	Trinidad	urichi syntype		1.36	1.4	0.88	0.36	1.271	1.116	0.961	0.198	11	1.75	0.35	0.28	1.25	1.5	1	1.34	1.52	1	107.002	64.7059	70.6618	14.5588	11.3971
Sericomyrmex	mayri	w	CASENT0909372	ANTC31818	Trinidad	urichi syntype		1.36	1.4	0.875	0.3	1.25	1.125	0.825	0.198	12	NA	0.375	0.225	1.24	1.5	0.93	1.28	1.48	1	108.8	64.3382	60.6618	14.5588	9.19118
Sericomyrmex	mayri	w	CASENT0909372	ANTC31818	Trinidad	urichi syntype		1.302	1.364	0.875	0.3	1.28	1.12	0.88	0.207	12	1.56	0.372	0.279	1.2	1.457	0.93	1.302	1.52	0.96	101.719	67.2043	67.5883	15.8986	12.2888
Sericomyrmex	mayri	w	USNMENT01125151	JSC071001-22	Colombia		957 1530	1.175	1.175	0.7	0.28	1.12	1	0.806	0.162	10	1.52	0.248	0.26	0.92	1.24	0.8	1.16	1.24	0.84	104.911	59.5745	68.5957	13.7872	10.2128
Sericomyrmex	mayri	w	USNMENT01125151	JSC071001-22	Colombia		957 1530	1.35	1.4	0.84	0.35	1.28	1.12	0.9	0.21	11	1.68	0.375	0.2	1.16	1.52	0.95	1.36	1.52	0.96	105.469	62.2222	66.6667	15.5556	11.8519
Sericomyrmex	mayri	w	USNMENT01125146	AJ120726-03	Peru		1466	1.4	1.4	0.837	0.325	1.28	1.12	0.899	0.192	10	1.72	0.36	0.248	1.2	1.5	0.93	1.36	1.52	0.92	109.375	59.7857	64.2143	13.7143	11.4286
Sericomyrmex	mayri	w	USNMENT01125146	AJ120726-03	Peru		1466	1.4	1.44	0.92	0.375	1.271	1.116	0.899	0.21	11	1.701	0.4	0.28	1.2	1.52	0.96	1.44	1.56	0.92	110.149	65.7143	64.2143	15	11.0714
Sericomyrmex	mayri	w	USNMENT01126006	AJ120726-03	Peru		1466	1.4	1.4	0.88	0.325	1.28	1.12	0.925	0.18	11	1.643	0.31	0.248	1.12	1.5	0.96	1.36	1.52	1	109.375	62.8571	66.0714	12.8571	11.4286
Sericomyrmex	mayri	w	USNMENT01126006	AJ120726-03	Peru		1466	1.25	1.25	0.744	0.3	1.147	1.023	0.806	0.171	11	1.52	0.275	0.25	1.04	1.275	0.8	1.14	1.36	0.84	108.98	59.52	64.48	13.68	9.92
Sericomyrmex	mayri	w	USNMENT01125148	AJ120801-03b	Peru		1650	1.209	1.24	0.8	0.3	1.15	1.025	0.837	0.192	11	1.575	0.248	0.248	1.04	1.375	0.78	1.2	1.32	0.8	105.13	66.1704	69.2308	15.8809	10.3391
Sericomyrmex	mayri	w	USNMENT01126009	AJ120801-03	Peru		939 1548	1.4	1.44	0.9	0.3	1.271	1.116	0.96	0.189	12	1.76	0.275	0.3	1.12	1.457	0.96	1.44	1.56	0.96	110.149	64.2857	68.5714	13.5	11.0714
Sericomyrmex	mayri	w	USNMENT01125147	AJ120801-03	Peru		939 1548	1.36	1.4	0.84	0.325	1.24	1.085	0.899	0.162	12	1.72	0.3	0.275	1.125	1.457	0.96	1.4	1.52	0.96	109.677	61.7647	66.1029	11.9118	11.3971
Sericomyrmex	mayri	w	USNMENT01125147	AJ120801-03	Peru		939 1548	1.209	1.24	0.8	0.336	1.16	1.04	0.88	0.162	11	1.519	0.3	0.26	1.04	1.28	0.825	1.2	1.3	0.9	104.224	66.1704	72.7874	13.3995	9.92556
Sericomyrmex	mayri	w	USNMENT01125145	JSC051123-07	Peru		923 1619	1.56	1.6	0.93	0.341	1.5	1.3	1.023	0.24	13	2	0.4	0.31	1.4	1.7	1.16	1.6	1.72	1.12	104	59.6154	65.5769	15.3846	12.8205
Sericomyrmex	mayri	w	USNMENT01126002	JSC051123-07	Peru		923 1619	1.56	1.6	0.94	0.36	1.44	1.28	1	0.224	12	1.95	0.372	0.31	1.35	1.643	1.023	1.6	1.76	1.08	108.333	60.2564	64.1026	14.359	10.2564
Sericomyrmex	mayri	w	USNMENT01126003	JSC051123-07	Peru		923 1619	1.333	1.364	0.837	0.31	1.24	1.085	0.96	0.21	11	1.72	0.36	0.28	1.12	1.475	1	1.32	1.44	0.96	107.5	62.7907	72.018	15.7539	11.6279
Sericomyrmex	mayri	w	USNMENT01125152	TRS070930-25	Colombia		933	1.28	1.32	0.78	0.3	1.16	1.04	0.806	0.171	11	1.55	0.35	0.25	1	1.375	0.8	1.2	1.36	0.92	110.345	60.9375	62.9688	13.3594	9.375
Sericomyrmex	mayri	w	USNMENT01125153	TS3500ptf2	Brazil		934	1.35	1.35	0.85	0.3	1.178	1.054	0.92	0.18	11	1.7	0.36	0.26	1.08	1.457	0.875	1.35	1.44	0.88	114.601	62.963	68.1481	13.3333	9.18519
Sericomyrmex	mayri	w	USNMENT01125154	TS2500ptf8	Brazil		965	1.35	1.35	0.85	0.3	1.178	1.054	0.899	0.189	11	1.52	0.35	0.3	1.05	1.425	0.837	1.28	1.44	0.88	114.601	62.963	66.5926	14	9.18519
Sericomyrmex	mayri	w	USNMENT01126015	DD256	Ecuador		1657	1.45	1.45	0.925	0.325	1.4	1.2	1	0.208	11	1.75	0.4	0.28	1.24	1.519	0.961	1.52	1.64	1.04	103.571	63.7931	68.9655	14.3448	13.7931
Sericomyrmex	mayri	w	USNMENT01126016	DD256	Ecuador		1657	1.402	1.44	0.868	0.341	1.36	1.2	0.93	0.224	11	1.7	0.325	0.26	1.15	1.56	0.925	1.302	1.519	0.899	103.088	61.9116	66.3338	15.9772	11.4123
Sericomyrmex	mayri	w	USNMENT01126017	DD256	Ecuador		1657	1.6	1.638	0.992	0.31	1.5	1.2	1	0.207	12	1.95	0.425	0.3	1.386	1.7	1.15	1.68	1.8	1.08	106.667	62	62.5	12.9375	18.75
Sericomyrmex	mayri	w	USNMENT01126018	DD256	Ecuador		1657	1.32	1.36	0.85	0.275	1.28	1.12	0.95	0.203	10	1.64	0.3	0.279	1.16	1.44	0.868	1.36	1.48	0.88	103.125	64.3939	71.9697	15.3788	12.1212
Sericomyrmex	mayri	w	USNMENT01125150	DD256	Ecuador		1657	1.333	1.364	0.9	0.275	1.271	1.147	0.93	0.189	12	1.64	0.32	0.28	1.116	1.525	0.93	1.4	1.56	0.96	104.878	67.5169	69.7674	14.1785	9.30233
Sericomyrmex	mayri	w	USNMENT01126019	DD256	Ecuador		1657	1.4	1.44	0.899	0.35	1.35	1.2	0.95	0.18	12	1.72	0.36	0.24	1.24	1.56	0.95	1.44	1.6	1.04	103.704	64.2143	67.8571	12.8571	10.7143
Sericomyrmex	mayri	w	USNMENT01125158	IT17	Brazil		1661	1.35	1.35	0.84	0.32	1.28	1.16	0.96	0.208	12	1.75	0.3	0.26	1.2	1.52	0.925	1.28	1.48	0.93	105.469	62.2222	71.1111	15.4074	8.88889
Sericomyrmex	mayri	w	USNMENT01125158	IT17	Brazil		1661	1.4	1.4	0.85	0.325	1.24	1.116	0.96	0.189	10	1.75	0.375	0.279	1.2	1.58	1.025	1.36	1.52	1	112.903	60.7143	68.5714	13.5	8.85714
Sericomyrmex	mayri	w	USNMENT01125162	BIOTA Winkler4	Brazil		975 1628	1.28	1.32	0.825	0.325	1.2	1.12	0.837	0.171	10	1.575	0.372	0.26	1.1	1.425	0.837	1.28	1.36	0.88	106.667	64.4531	65.3906	13.3594	6.25
Sericomyrmex	mayri	w	USNMENT01126060	BIOTA Winkler4	Brazil		975 1628	1.302	1.333	0.806	0.35	1.209	1.116	0.899	0.171	10	1.643	0.31	0.25	1.2	1.48	0.868	1.36	1.44	0.93	107.692	61.9048	69.0476	13.1336	7.14286
Sericomyrmex	mayri	w	USNMENT01126059	BIOTA Winkler4	Brazil		975 1628	1.32	1.32	0.825	0.32	1.147	1.085	0.9	0.171	11	1.65	0.3	0.275	1.15	1.395	0.92	1.28	1.4	0.899	115.083	62.5	68.1818	12.9545	4.69697
Sericomyrmex	mayri	w	USNMENT01125159	JSC100402-14	Brazil		1638	1.5	1.5	1	0.375	1.333	1.178	0.96	0.189	10	1.75	0.4	0.32	1.3	1.55	0.992	1.52	1.64	1.12	112.528	66.6667	64	12.6	10.3333
Sericomyrmex	mayri	w	USNMENT01125160	JSC090214-06	Brazil		914	1.52	1.52	0.975	0.375	1.364	1.209	0.96	0.189	11	1.88	0.35	0.325	1.302	1.64	1.054	1.48	1.68	1.08	111.437	64.1447	63.1579	12.4342	10.1974
Sericomyrmex	mayri	w	USNMENT01125160	JSC090214-06	Brazil		914	1.44	1.48	0.925	0.34	1.333	1.178	0.961	0.162	10	1.84	0.35	0.31	1.209	1.6	1.02	1.44	1.6	0.992	108.027	64.2361	66.7361	11.25	10.7639
Sericomyrmex	mayri	w	USNMENT01125157	AJ141002-01	Brazil		1669	1.52	1.56	0.96	0.34	1.4	1.24	0.992	0.198	11	1.95	0.4	0.341	1.3	1.612	1.16	1.52	1.72	1.12	108.571	63.1579	65.2632	13.0263	10.5263
Sericomyrmex	mayri	w	USNMENT01125157	AJ141002-01	Brazil		1669	1.56	1.56	0.975	0.36	1.44	1.28	1	0.224	11	1.89	0.403	0.3	1.3	1.643	1.085	1.52	1.42	1.12	108.333	62.5	64.1026	14.359	10.2564
Sericomyrmex	mayri	w	USNMENT01126058	AJ141002-01	Brazil		1669	1.6	1.64	1	0.36	1.52	1.36	1.08	0.216	12	2	0.425	0.325	1.422	1.674	1.2	1.6	1.8	1.12	105.263	62.5	67.5	13.5	10
Sericomyrmex	mayri	w	USNMENT01126058	AJ141002-01	Brazil		1669	1.55	1.6	1	0.375	1.48	1.32	1.05	0.207	12	1.92	0.4	0.3	1.4	1.64	1.16	1.52	1.76	1	104.73	64.5161	67.7419	13.3548	10.3226
Sericomyrmex	mayri	w	USNMENT00535745	JSL021030-18	Guyana		936 1623	1.364	1.426	0.9	0.36	1.24	1.116	0.93	0.2	11	1.736	0.279	0.24	1.197	1.6	0.93	1.4	1.56	1	110	65.9824	68.1818	14.6628	9.09091
Sericomyrmex	mayri	w	USNMENT00535742	JSL021030-18	Guyana		936 1623	1.426	1.488	0.94	0.36	1.302	1.147	1	0.189	12	1.8	0.375	0.248	1.35	1.575	1.075	1.4	1.56	1	109.524	65.9187	70.1262	13.2539	10.8696
Sericomyrmex	mayri	w	USNMENT01126031	JSC111119-04	Guyana		1682	1.364	1.426	0.875	0.375	1.271	1.147	0.899	0.217	11	1.76	0.341	0.279	1.2	1.575	0.992	1.36	1.56	1	107.317	64.1496	65.9091	15.9091	9.09091
Sericomyrmex	mayri	w	USNMENT01126032	JSC111119-04	Guyana		1682	1.178	1.178	0.72	0.28	1.085	0.961	0.84	0.184	10	1.488	0.279	0.248	0.992	1.4	0.837	1.175	1.32	0.88	108.571	61.1205	71.3073	15.6197	10.5263
Sericomyrmex	mayri	w	USNMENT01126035	JSC111119-04	Guyana		1682	1.52	1.56	0.975	0.375	1.364	1.24	0.961	0.232	12	1.92	0.36	0.32	1.323	1.6	1.1	1.48	1.68	1.04	111.437	64.1447	63.2237	15.2632	8.15789
Sericomyrmex	mayri	w	USNMENT01125164	JSC060309-26	Suriname		952 1627	1.36	1.4	0.875	0.3	1.271	1.116	0.93	0.18	11	1.8	0.341	0.31	1.25	1.519	1.04	1.4	1.56	0.96	107.002	64.3382	68.3824	13.2353	11.3971
Sericomyrmex	mayri	w	USNMENT01125164	JSC060309-26	Suriname		952 1627	1.364	1.395	0.837	0.325	1.271	1.178	1	0.231	11	1.84	0.403	0.32	1.2	1.55	1.08	1.4	1.56	0.961	107.317	61.3636	73.3138	16.9355	6.81818
Sericomyrmex	mayri	w	USNMENT01125169	JSC111122-13	Guyana		944 1549	1.4	1.425	0.88	0.38	1.271	1.116	0.96	0.231	12	1.75	0.4	0.3	1.197	1.6	1.023	1.44	1.52	1	110.149	62.8571	68.5714	16.5	11.0714
Sericomyrmex	mayri	w	USNMENT01125169	JSC111122-13	Guyana		944 1549	1.32	1.36	0.806	0.372	1.209	1.085	0.93	0.2	12	1.64	0.32	0.28	1.134	1.52	0.96	1.36	1.44	0.88	109.181	61.0606	70.4545	15.1515	9.39394
Sericomyrmex	mayri	w	USNMENT01126050	JSC111122-13	Guyana		944 1549	1.24	1.271	0.8	0.38	1.147	1.054	0.88	0.171	10	1.56	0.31	0.248	1.085	1.4	0.92	1.2	1.4	0.88	108.108	64.5161	70.9677	13.7903	7.5
Sericomyrmex	mayri	w	USNMENT01126050	JSC111122-13	Guyana		944 1549	1.3	1.32	0.8	0.325	1.147	1.023	0.899	0.175	11	1.519	0.279	0.248	1.1	1.44	0.88	1.2	1.4	0.92	113.339	61.5385	69.1538	13.4615	9.53846
Sericomyrmex	mayri	w	USNMENT00444066	TRS920809-15	Brazil		909 1635	1.55	1.6	0.92	0.4	1.44	1.24	1	0.207	13	1.95	0.45	0.3	1.35	1.612	1.08	1.52	1.72	1.04	107.639	59.3548	64.5161	13.3548	12.9032
Sericomyrmex	mayri	w	USNMENT00444068	TRS920809-15	Brazil		909 1635	1.56	1.56	0.95	0.35	1.364	1.24	1	0.231	12	1.95	0.375	0.31	1.36	1.6	1.054	1.52	1.68	1.08	114.37	60.8974	64.1026	14.8077	7.94872
Sericomyrmex	mayri	w	USNMENT01126063	UGM950108-03	Trinidad		910 1555	1.4	1.44	0.9	0.325	1.302	1.147	0.925	0.238	12	1.72	0.375	0.275	1.3	1.52	1.04	1.4	1.56	1	107.527	64.2857	66.0714	17	11.0714
Sericomyrmex	mayri	w	USNMENT01126062	UGM950108-03	Trinidad		911 1555	1.44	1.48	0.9	0.35	1.333	1.178	0.925	0.252	13	1.8	0.35	0.3	1.3	1.488	1.08	1.44	1.56	1.04	108.027	62.5	64.2361	17.5	10.7639
Sericomyrmex	mayri	w	USNMENT01126120	JKW558	Trinidad			1.178	1.178	0.784	0.272	1.16	0.961	0.775	0.2	11	1.488	0.279	0.217	1.08	1.28	0.8	1.085	1.24	0.837	101.552	66.5535	65.7895	16.9779	16.893
Sericomyrmex	mayri	w	USNMENT01126113		Venezuela			1.251	1.275	0.78	0.3	1.125	1.05	0.868	0.192	12	1.612	0.34	0.248	1.1	1.395	0.925	1.24	1.34	0.9	111.2	62.3501	69.3845	15.3477	5.9952
Sericomyrmex	mayri	w	USNMENT01126113		Venezuela			1.28	1.32	0.768	0.304	1.125	1.025	0.868	0.192	11	1.271	0.36	0.22	1.12	1.52	0.899	1.178	1.364	0.837	113.778	60	67.8125	15	7.8125
Sericomyrmex	mayri	w	USNMENT01126114		Bolivia			1.333	1.364	0.88	0.336	1.24	1.085	0.9	0.192	11	1.643	0.45	0.248	1.2	1.457	0.93	1.4	1.52	0.875	107.5	66.0165	67.5169	14.4036	11.6279
Sericomyrmex	mayri	w	USNMENT01125239	AYHA8	Brazil			1.275	1.275	0.784	0.3	1.15	1.05	0.88	0.176	10	1.581	0.325	0.24	1.12	1.4	0.9	1.209	1.364	0.868	110.87	61.4902	69.0196	13.8039	7.84314
Sericomyrmex	mayri	w	USNMENT01126129	MPEG HYM 11515288	Brazil			1.302	1.302	0.88	0.32	1.24	1.116	0.868	0.192	11	1.674	0.34	0.24	1.15	1.52	0.899	1.24	1.426	0.837	105	67.5883	66.6667	14.7465	9.52381
Sericomyrmex	mayri	w	USNMENT01126189	IAVH146260	Colombia			1.125	1.15	0.72	0.24	1.05	0.925	0.78	0.162	10	1.45	0.325	0.225	1.023	1.25	0.8	1.1	1.25	0.75	107.143	64	69.3333	14.4	11.1111
Sericomyrmex	mayri	w	USNMENT00445613	JSC051026-01-LS01	Suriname		928	1.56	1.6	0.96	0.35	1.4	1.25	1.04	0.216	13	1.95	0.4	0.325	1.3	1.643	1.16	1.6	1.72	1.08	111.429	61.5385	66.6667	13.8462	9.61538
Sericomyrmex	mayri	w	USNMENT01126029	JSC051026-01-LS01	Suriname		928	1.52	1.56	0.95	0.4	1.4	1.28	0.992	0.216	12	1.96	0.4	0.32	1.323	1.68	1.085	1.55	1.72	1.04	108.571	62.5	65.2632	14.2105	7.89474
Sericomyrmex	mayri	w	USNMENT01125161	JSC081108-05	Brazil		947	1.45	1.5	0.94	0.36	1.302	1.178	0.95	0.208	11	1.88	0.4	0.304	1.25	1.64	1.023	1.4	1.64	1.08	111.367	64.8276	65.5172	14.3448	8.55172
Sericomyrmex	mayri	w	USNMENT01125163	JSC090214-04	Brazil		963	1.302	1.333	0.816	0.352	1.209	1.116	0.925	0.18	10	1.68	0.375	0.275	1.1	1.457	0.868	1.209	1.395	0.93	107.692	62.6728	71.0445	13.8249	7.14286
Sericomyrmex	mayri	w	USNMENT01126064	AJ121019-03	Brazil		969 1468	1.3	1.35	0.825	0.35	1.178	1.054	0.899	0.198	12	1.581	0.36	0.26	1.16	1.425	0.92	1.24	1.4	0.88	110.357	63.4615	69.1538	15.2308	9.53846
Sericomyrmex	mayri	w	USNMENT01126065	AJ121019-03	Brazil		969 1468	1.178	1.178	0.704	0.288	1.054	0.961	0.825	0.217	11	1.48	0.279	0.217	1.1	1.271	0.8	1.2	1.28	0.84	111.765	59.7623	70.034	18.4211	7.89474
Sericomyrmex	mayri	w	USNMENT01126067	AJ121019-03	Brazil		969 1468	1.333	1.302	0.86	0.32	1.24	1.116	0.925	0.198	12	1.8	0.38	0.28	1.3	1.5	0.92	1.36	1.48	0.95	107.5	64.5161	69.3923	14.8537	9.30233
Sericomyrmex	mayri	w	USNMENT01126066	AJ121019-03	Brazil		969 1468	1.225	1.25	0.78	0.3	1.15	1.025	0.84	0.203	10	1.52	0.3	0.25	1.05	1.35	0.806	1.24	1.28	0.92	106.522	63.6735	68.5714	16.5714	10.2041
Sericomyrmex	mayri	w	USNMENT01126068	AJ121019-03	Brazil		969 1468	1.116	1.147	0.7	0.3	1.075	0.975	0.8	0.192	11	1.426	0.279	0.24	0.961	1.209	0.775	1.16	1.24	0.76	103.814	62.724	71.6846	17.2043	8.96057
Sericomyrmex	mayri	w	USNMENT01126069	AJ121019-03	Brazil		969 1468	1.2	1.178	0.74	0.256	1.085	0.992	0.806	0.18	12	1.48	0.26	0.22	1.12	1.3	0.78	1.2	1.24	0.806	110.599	61.6667	67.1667	15	7.75
Sericomyrmex	mayri	w	USNMENT01125171	JSC081109-02	Brazil		917 1648	1.364	1.364	0.825	0.3	1.271	1.116	0.93	0.224	12	1.8	0.45	0.3	1.323	1.519	1	1.4	1.52	1.04	107.317	60.4839	68.1818	16.4223	11.3636
Sericomyrmex	mayri	w	USNMENT01126072	JSC081109-02	Brazil		917 1648	1.147	1.147	0.74	0.3	1.054	0.93	0.875	0.192	12	1.426	0.279	0.217	1.08	1.302	0.78	1.2	1.28	0.84	108.824	64.5161	76.286	16.7393	10.8108
Sericomyrmex	mayri	w	USNMENT01126071	JSC081109-02	Brazil		917 1648	1.147	1.147	0.736	0.256	1.085	0.961	0.8	0.176	11	1.488	0.31	0.22	1.1	1.36	0.775	1.116	1.24	0.868	105.714	64.1674	69.7472	15.3444	10.8108
Sericomyrmex	mayri	w	USNMENT01126070	JSC081109-02	Brazil		917 1648	1.24	1.28	0.775	0.275	1.147	1.023	0.837	0.192	11	1.581	0.35	0.225	1.147	1.44	0.84	1.209	1.333	0.868	108.108	62.5	67.5	15.4839	10
Sericomyrmex	mayri	w	USNMENT01125172	K27-1s	Brazil		1666	1.054	1.054	0.66	0.26	1.025	0.925	0.775	0.153	10	1.302	0.24	0.22	0.92	1.147	0.7	1.04	1.12	0.76	102.829	62.6186	73.5294	14.5161	9.48767
Sericomyrmex	mayri	w	USNMENT01126078	K27-1s	Brazil		1666	1.1	1.12	0.72	0.26	1.05	0.95	0.775	0.162	11	1.4	0.3	0.176	1.04	1.24	0.682	1.08	1.18	0.74	104.762	65.4545	70.4545	14.7273	9.09091
Sericomyrmex	mayri	w	USNMENT01125173	JSC080923-11	Brazil		945	1.209	1.178	0.8	0.28	1.175	1.05	0.837	0.21	11	1.519	0.275	0.25	1.08	1.364	0.88	1.2	1.32	0.88	102.894	66.1704	69.2308	17.3697	10.3391
Sericomyrmex	mayri	w	USNMENT01125173	JSC080923-11	Brazil		945	1.085	1.085	0.72	0.24	1.075	1	0.825	0.168	10	1.4	0.36	0.22	1	1.28	0.76	1.12	1.2	0.8	100.93	66.3594	76.0369	15.4839	6.91244
Sericomyrmex	mayri	w	USNMENT01125174	JSC081109-11	Brazil		946	1.28	1.32	0.78	0.3	1.178	1.023	0.868	0.18	10	1.575	0.4	0.32	1.185	1.44	0.9	1.28	1.4	0.96	108.659	60.9375	67.8125	14.0625	12.1094
Sericomyrmex	mayri	w	USNMENT01125175	JSC081110-04	Brazil		949	1.209	1.209	0.725	0.3	1.15	1	0.806	0.171	10	1.519	0.279	0.248	1.16	1.32	0.8	1.2	1.32	0.88	105.13	59.9669	66.6667	14.1439	12.4069
Sericomyrmex	opacus	w	USNMENT00529165		Colombia	diego syntype		0.95	0.975	0.688	0.24	0.92	0.86	0.68	0.147	8	1.275	0.3	0.2	0.9	0.925	0.66	0.899	1.023	0.68	103.261	72.4211	71.5789	15.4737	6.31579
Sericomyrmex	opacus	w	USNMENT00921744		Colombia	diego syntype		0.975	1	0.7	0.275	0.975	0.9	0.725	0.144	9	1.24	0.279	0.225	0.961	0.96	0.64	1	1.075	0.725	100	71.7949	74.359	14.7692	7.69231
Sericomyrmex	opacus	w	USNMENT00921744		Colombia	diego syntype		0.98	0.961	0.672	0.224	0.925	0.85	NA	0.136	9	1.209	0.279	0.217	1	0.944	0.64	0.93	1.023	0.68	105.946	68.5714	NA	13.8776	7.65306
Sericomyrmex	opacus	w	CASENT0909369	ANTC31815	Colombia	diego syntype		0.961	0.992	0.7	0.25	0.93	0.868	0.675	0.154	8	1.24	0.25	0.225	1	0.961	0.682	1	1.08	0.675	103.333	72.8408	70.2393	16.025	6.45161
Sericomyrmex	opacus	w	CASENT0909369	ANTC31815	Colombia	diego syntype		0.93	0.961	0.675	0.225	0.925	0.744	0.65	0.135	9	1.24	0.279	0.225	0.95	1	0.651	0.899	1.023	0.651	100.541	72.5806	69.8925	14.5161	19.4624
Sericomyrmex	opacus	w	CASENT0909369	ANTC31815	Colombia	diego syntype		0.96	1	0.7	0.24	0.95	0.9	0.625	0.154	8	1.147	0.31	0.217	0.992	0.98	0.68	0.93	1.054	0.651	101.053	72.9167	65.1042	16.0417	5.20833
Sericomyrmex	opacus	w	CASENT0904988	ANTC25816	Colombia	diego syntype		1	1	0.72	0.24	0.975	0.9	0.675	0.126	8	1.25	0.25	0.225	0.961	0.975	0.66	0.975	1.1	0.7	102.564	72	67.5	12.6	7.5
Sericomyrmex	opacus	w	CASENT0904988	ANTC25816	Colombia	diego syntype		0.975	0.975	0.7	0.24	0.925	0.85	0.7	0.16	8	1.209	0.28	0.24	0.96	0.96	0.7	0.95	1.05	NA	105.405	71.7949	71.7949	16.4103	7.69231
Sericomyrmex	opacus	w	CASENT0901678	ANTC21122	Colombia	diego syntype		0.961	0.992	0.704	0.24	0.95	0.875	0.651	0.15	9	1.3	NA	NA	NA	0.96	0.72	1	1.085	0.65	101.158	73.257	67.7419	15.6087	7.80437
Sericomyrmex	opacus	w	CASENT0901678	ANTC21122	Colombia	diego syntype		0.961	0.961	0.7	0.24	0.93	0.868	0.682	0.135	9	1.302	0.28	0.24	0.992	0.925	0.7	0.93	1.085	NA	103.333	72.8408	70.9677	14.0479	6.45161
Sericomyrmex	opacus	w	CASENT0909368	ANTC31814	Mexico	aztecus syntype		0.96	1	0.72	0.224	0.95	0.875	0.7	0.152	NA	1.271	0.3	0.225	1	1.02	0.68	0.93	1.05	0.675	101.053	75	72.9167	15.8333	7.8125
Sericomyrmex	opacus	w	USNMENT00924097	Forel46	Mexico	aztecus syntype		0.975	1	0.72	0.256	0.95	0.875	0.704	0.147	NA	1.209	0.325	NA	NA	1	0.651	0.961	1.085	0.713	102.632	73.8462	72.2051	15.0769	7.69231
Sericomyrmex	opacus	w	CASENT0904987	ANTC25815	Mexico	aztecus syntype		0.925	0.975	0.725	0.24	0.92	0.84	0.64	0.152	NA	1.275	0.275	0.25	0.875	0.961	0.656	0.975	1.05	0.64	100.543	78.3784	69.1892	16.4324	8.64865
Sericomyrmex	opacus	w	CASENT0915956	ANTC40666	Mexico	opacus lectotype		0.925	0.95	0.64	0.24	0.9	0.82	0.62	0.147	8	1.225	0.208	0.176	0.868	0.93	0.625	0.837	0.961	0.62	102.778	69.1892	67.027	15.8919	8.64865
Sericomyrmex	opacus	w	CASENT0915955	ANTC40665	Mexico	opacus paralectotype		0.93	0.961	0.688	0.24	0.925	0.85	0.675	0.135	8	1.3	0.3	0.175	0.95	1	0.675	0.961	1.054	0.651	100.541	73.9785	72.5806	14.5161	8.06452
Sericomyrmex	opacus	w	USNMENT01125118	TRS960427-04	Panama		931, 1525	0.875	0.9	0.608	0.186	0.88	0.8	0.6	0.128	8	1.1	0.32	0.208	0.85	0.92	0.56	0.837	0.961	0.589	99.4318	69.4857	68.5714	14.6286	9.14286
Sericomyrmex	opacus	w	USNMENT00307458	TRS960427-04	Panama		931, 1525	0.8	0.837	0.5875	0.1625	0.832	0.752	0.589	0.147	8	0.992	0.26	0.18	0.825	0.912	0.575	0.85	0.9	0.6	96.1538	73.4375	73.625	18.375	10
Sericomyrmex	opacus	w	USNMENT00307449	TRS960427-04	Panama		931, 1525	0.86	0.86	0.576	0.18	0.86	0.78	0.6	0.14	8	1.05	0.275	0.208	0.775	0.86	0.504	0.825	0.9	0.6	100	66.9767	69.7674	16.2791	9.30233
Sericomyrmex	opacus	w	USNMENT00307457	TRS960427-04	Panama		931, 1525	0.806	0.86	0.576	0.192	0.832	0.752	0.6	0.135	8	1.05	0.275	0.2	0.775	0.85	0.56	0.8	0.88	0.6	96.875	71.464	74.4417	16.7494	9.92556
Sericomyrmex	opacus	w	USNMENT00443109	UGM950614-01	Costa Rica		1636	0.952	0.95	0.608	0.224	0.95	0.825	0.675	0.16	9	1.178	0.2625	0.224	0.93	0.96	0.592	0.95	1.075	0.65	100.211	63.8655	70.9034	16.8067	13.1303
Sericomyrmex	opacus	w	USNMENT00443109	UGM950614-01	Costa Rica		1636	0.8	0.84	0.558	0.16	0.832	0.768	0.6	0.126	NA	1.02	NA	0.22	0.78	0.84	?	0.82	0.95	0.54	96.1538	69.75	75	15.75	8
Sericomyrmex	opacus	w	USNMENT01125302	UGM950614-01	Costa Rica		1636	0.88	0.9	0.608	0.208	0.88	0.8	0.62	0.135	9	1.116	0.25	0.2	0.84	0.88	0.6	0.86	1	0.58	100	69.0909	70.4545	15.3409	9.09091
Sericomyrmex	opacus	w	USNMENT01125303	UGM950614-01	Costa Rica		1636	0.9	0.9	0.64	0.24	0.899	0.806	0.65	0.16	10	1.175	0.24	0.18	0.837	0.9	0.6	0.9	1	0.6	100.111	71.1111	72.2222	17.7778	10.3333
Sericomyrmex	opacus	w	USNMENT01125324	JTL6583.1	Honduras		943, 1624	0.875	0.875	0.6	0.225	0.9	0.8	0.62	0.144	NA	1.15	0.24	0.2	0.86	0.86	0.589	0.86	0.961	0.592	97.2222	68.5714	70.8571	16.4571	11.4286
Sericomyrmex	opacus	w	USNMENT01125324	JTL6583.1	Honduras		943, 1624	0.82	0.82	0.5625	0.1875	0.86	0.8	0.589	0.128	8	1.075	0.22	0.2	0.78	0.875	0.527	0.806	0.975	0.56	95.3488	68.5976	71.8293	15.6098	7.31707
Sericomyrmex	opacus	w	USNMENT01125122	JTL6583.1	Honduras		943, 1624	0.92	0.96	0.66	0.24	0.96	0.84	0.68	0.144	9	1.209	0.24	0.24	0.9	0.95	0.6	0.88	1.04	0.64	95.8333	71.7391	73.913	15.6522	13.0435
Sericomyrmex	opacus	w	USNMENT01125119	AI060511-01	Panama		1645	0.9	0.9	0.624	0.16	0.9	0.8	0.64	0.154	8	1.225	0.288	0.208	0.78	0.92	0.65	0.899	0.992	0.6	100	69.3333	71.1111	17.1111	11.1111
Sericomyrmex	opacus	w	USNMENT01125305	AI060511-01	Panama		1645	0.86	0.85	0.6	0.171	0.84	0.775	0.624	0.126	7	1.1	0.22	0.18	0.8	0.88	0.6	0.825	0.95	0.625	102.381	69.7674	72.5581	14.6512	7.55814
Sericomyrmex	opacus	w	USNMENT01125306	AI060511-01	Panama		1645	0.868	0.899	0.64	0.192	0.86	0.76	0.62	0.144	8	1.175	0.275	0.2	0.8	0.9	0.625	0.837	0.992	0.608	100.93	73.7327	71.4286	16.5899	11.5207
Sericomyrmex	opacus	w	USNMENT01125120	375-7 Delegado	Guatemala		1654	0.9	0.9	0.625	0.2	0.94	0.86	0.625	0.16	NA	1.15	0.216	0.2	0.88	0.888	0.6	0.875	1	0.625	95.7447	69.4444	69.4444	17.7778	8.88889
Sericomyrmex	opacus	w	USNMENT01125318	375-7 Delegado	Guatemala		1654	0.925	0.925	0.65	0.225	0.9	0.825	0.65	0.135	8	1.178	0.248	0.217	0.96	0.96	0.6	0.868	0.992	0.62	102.778	70.2703	70.2703	14.5946	8.10811
Sericomyrmex	opacus	w	USNMENT01125121	390-1 Delegado	Guatemala		1655	0.96	1	0.68	0.22	0.98	0.88	0.68	0.176	7	1.26	0.26	0.24	0.93	0.961	0.65	0.95	1.075	0.65	97.9592	70.8333	70.8333	18.3333	10.4167
Sericomyrmex	opacus	w	USNMENT00924099		Guatemala	zacapanus syntype		0.9	0.85	0.65	0.2	0.9	0.825	0.608	0.14	8	1.15	0.24	0.24	0.868	0.944	0.6	0.875	0.975	0.625	100	72.2222	67.5556	15.5556	8.33333
Sericomyrmex	opacus	w	USNMENT00924099		Guatemala	zacapanus syntype		0.899	0.899	0.675	0.2	0.95	0.85	0.65	0.152	9	1.248	0.256	0.24	0.925	0.96	0.6	0.88	1.04	0.68	94.6316	75.0834	72.3026	16.9077	11.1235
Sericomyrmex	opacus	w	USNMENT00924099		Guatemala	zacapanus syntype		0.925	0.975	0.672	0.224	0.9	0.825	0.62	0.128	8	1.225	0.25	0.2	0.96	0.95	0.6	0.868	0.992	0.744	102.778	72.6486	67.027	13.8378	8.10811
Sericomyrmex	opacus	w	USNMENT01125123	M1731	Colombia		1611	0.85	0.88	0.608	0.24	0.88	0.82	0.6	0.117	7	1.085	0.27	0.18	0.88	0.8	0.589	0.88	0.98	0.58	96.5909	71.5294	70.5882	13.7647	7.05882
Sericomyrmex	opacus	w	USNMENT01125329	M1731	Colombia		1611	0.875	0.868	0.64	0.25	0.88	0.8	0.6	0.1375	7	1.1	0.288	0.2	0.88	0.84	0.6	0.868	0.93	0.558	99.4318	73.1429	68.5714	15.7143	9.14286
Sericomyrmex	opacus	w	USNMENT01125124	M2171	Colombia		1614	0.925	0.925	0.656	0.24	0.9	0.8	0.62	0.144	NA	1.085	0.275	0.225	0.85	0.868	0.625	0.9	1	0.625	102.778	70.9189	67.027	15.5676	10.8108
Sericomyrmex	opacus	w	USNMENT01125125	M1953	Colombia		1615	0.9	0.925	0.62	0.18	0.9	0.8	0.64	0.1375	7	1.054	0.272	0.208	0.875	0.899	0.62	0.925	1	0.6	100	68.8889	71.1111	15.2778	11.1111
Sericomyrmex	opacus	w	USNMENT01125330	M1953	Colombia		1615	0.9	0.9	0.624	0.2375	0.875	0.8	0.625	0.117	6	1.1	0.25	0.18	0.837	0.875	0.62	0.868	0.961	0.6	102.857	69.3333	69.4444	13	8.33333
Sericomyrmex	opacus	w	USNMENT01125126	M1954	Colombia		1618	0.84	0.86	0.6	0.22	0.85	0.775	0.575	0.128	7	1.023	0.248	0.186	0.806	0.8	0.56	0.86	0.92	0.6	98.8235	71.4286	68.4524	15.2381	8.92857
Sericomyrmex	opacus	w	USNMENT01125127	M1729	Colombia		1561	0.96	0.96	0.682	0.256	0.961	0.868	0.66	0.144	NA	1.209	0.2625	0.22	0.94	0.95	0.68	0.992	1.085	0.62	99.8959	71.0417	68.75	15	9.6875
Sericomyrmex	opacus	w	USNMENT01125332	M1729	Colombia		1561	0.98	0.98	0.725	0.24	0.96	0.88	0.7	0.154	7	1.24	0.26	0.22	0.96	0.95	0.651	0.95	1.1	0.624	102.083	73.9796	71.4286	15.7143	8.16327
Sericomyrmex	opacus	w	USNMENT01125362	M1198	Colombia			0.82	0.8	0.592	0.208	0.82	0.76	0.592	0.136	7	1.054	0.288	0.192	0.806	0.84	0.544	0.775	0.9	0.544	100	72.1951	72.1951	16.5854	7.31707
Sericomyrmex	opacus	w	USNMENT01125360	M2432	Colombia			0.98	1	0.688	0.256	1	0.85	0.68	0.135	7	1.209	0.3	0.2	1	0.975	0.7	1	1.125	0.625	98	70.2041	69.3878	13.7755	15.3061
Sericomyrmex	opacus	w	USNMENT01125345	JSC071007-LS10	Colombia			0.84	0.84	0.576	0.224	0.84	0.76	0.6	0.144	7	1.05	0.22	0.18	0.806	0.832	0.558	0.78	0.94	0.56	100	68.5714	71.4286	17.1429	9.52381
Sericomyrmex	opacus	w	USNMENT01125337	M2453	Colombia		1804	0.88	0.9	0.608	0.22	0.85	0.775	0.589	0.117	7	1.054	0.26	0.2	0.84	0.925	0.56	0.775	0.899	0.6	103.529	69.0909	66.9318	13.2955	8.52273
Sericomyrmex	opacus	w	USNMENT01125130	M2453	Colombia		1804	0.85	0.875	0.54	0.224	0.875	0.8	0.62	0.117	8	1.08	0.225	0.2	0.806	0.925	0.558	0.775	0.925	0.56	97.1429	63.5294	72.9412	13.7647	8.82353
Sericomyrmex	opacus	w	USNMENT01125131	M3152	Colombia		1796	0.86	0.86	0.56	0.208	0.825	0.75	0.589	0.117	7	1.075	0.2	0.18	0.8	0.875	0.512	0.8	0.92	0.58	104.242	65.1163	68.4884	13.6047	8.72093
Sericomyrmex	opacus	w	USNMENT01125341	M2447	Colombia			0.88	0.9	0.608	0.2	0.9	0.825	0.589	0.126	8	1.085	0.256	0.176	0.806	0.899	0.575	0.85	0.925	0.56	97.7778	69.0909	66.9318	14.3182	8.52273
Sericomyrmex	opacus	w	USNMENT01125342	M2449	Colombia			0.85	0.85	0.592	0.224	0.86	0.8	0.6	0.14	7	1.125	0.2	0.176	0.84	0.9	0.544	0.825	0.925	0.576	98.8372	69.6471	70.5882	16.4706	7.05882
Sericomyrmex	opacus	w	USNMENT01125343	M2449	Colombia			0.96	0.96	0.68	0.22	0.95	0.875	0.675	0.135	8	1.2	0.224	0.192	0.925	1	0.64	0.92	1.04	0.62	101.053	70.8333	70.3125	14.0625	7.8125
Sericomyrmex	opacus	w	USNMENT01125132	JTL5689 RSA2012-114	Guadaluoupe		1801	0.94	0.96	0.608	0.192	0.92	0.86	0.675	0.182	10	1.24	0.208	0.18	0.868	0.976	0.58	0.875	1	0.64	102.174	64.6809	71.8085	19.3617	6.38298
Sericomyrmex	opacus	w	USNMENT01125338	JTL5689 RSA2012-114	Guadaluoupe		1801	0.95	0.95	0.592	0.208	0.92	0.84	0.651	0.144	9	1.178	0.279	0.192	0.868	0.95	0.608	0.806	0.961	0.64	103.261	62.3158	68.5263	15.1579	8.42105
Sericomyrmex	opacus	w	USNMENT01125339	JTL5689 RSA2012-114	Guadaluoupe		1801	0.94	0.94	0.608	0.224	0.9	0.82	0.675	0.16	8	1.225	0.26	0.22	0.925	1	0.64	0.875	1	0.624	104.444	64.6809	71.8085	17.0213	8.51064
Sericomyrmex	opacus	w	USNMENT01125390	GNR1963	Mexico			0.868	0.899	0.608	0.208	0.9	0.82	0.64	0.15	8	1.15	0.275	0.2	0.875	0.899	0.576	0.837	0.93	0.56	96.4444	70.0461	73.7327	17.2811	9.21659
Sericomyrmex	opacus	w	USNMENT01125391	GNR1963	Mexico			0.875	0.875	0.608	0.208	0.84	0.76	0.6	0.144	NA	1.054	0.225	0.15	0.806	0.9	0.6	0.82	0.925	0.575	104.167	69.4857	68.5714	16.4571	9.14286
Sericomyrmex	opacus	w	USNMENT01125392	GNR1963	Mexico			0.9	0.9	0.624	0.224	0.88	0.8	0.608	0.126	NA	1.116	0.25	0.18	0.9	0.899	0.6	0.84	0.96	0.6	102.273	69.3333	67.5556	14	8.88889
Sericomyrmex	opacus	w	USNMENT01125128	IT13	Brazil		1659	0.9	0.92	0.6	0.162	0.896	0.8	0.64	0.126	8	1.125	0.25	0.20	0.837	0.975	0.589	0.837	0.992	0.64	100.446	66.6667	71.1111	14	10.6667
Sericomyrmex	opacus	w	USNMENT01125334	IT13	Brazil		1659	0.86	0.86	0.576	0.192	0.85	0.775	0.6	0.136	8	1.05	0.225	0.175	0.775	0.875	0.56	0.8	0.9	0.56	101.176	66.9767	69.7674	15.814	8.72093
Sericomyrmex	opacus	w	USNMENT01125335	IT13	Brazil		1659	0.86	0.86	0.6	0.2	0.85	0.775	0.64	0.136	9	1.125	0.2	0.153	0.775	0.92	0.522	0.8	0.9	0.58	101.176	69.7674	74.4186	15.814	8.72093
Sericomyrmex	opacus	w	USNMENT01125336	IT16	Brazil		1660	0.9	0.94	0.625	0.171	0.9	0.8	0.7	0.135	8	1.1	0.225	0.224	0.88	0.975	0.592	0.88	1	0.64	100	69.4444	77.7778	15	11.1111
Sericomyrmex	opacus	w	USNMENT01125129	IT16	Brazil		1660	0.9	0.9	0.608	0.192	0.9	0.825	0.625	0.144	7	1.125	0.24	0.175	0.837	0.928	0.592	0.85	0.95	0.576	100	67.5556	69.4444	16	8.33333
Sericomyrmex	parvulus	w	USNMENT00445579		Brazil	paralectotype parvulus		NA	NA	0.6	0.22	NA	NA	0.54	0.147	NA	1	0.288	0.176	0.8	0.93	0.625	0.86	NA	NA	NA	NA	NA	NA	NA
Sericomyrmex	parvulus	w	USNMENT00445579		Brazil	lectotype parvulus		0.84	0.84	0.58	0.18	0.784	0.72	0.576	0.133	NA	1	0.25	0.175	0.768	0.806	NA	0.8	0.875	0.55	107.143	69.0476	68.5714	15.8333	7.61905
Sericomyrmex	parvulus	w	USNMENT00924107	JGM5931	Suriname	myersi holotype		0.9	0.925	0.624	0.26	0.875	0.8	0.64	0.153	NA	1.225	0.25	0.16	0.825	0.92	0.62	0.837	0.93	0.6	102.857	69.3333	71.1111	17	8.33333
Sericomyrmex	parvulus	w	USNMENT01125586	JSC090203-LS05	Brazil		937 1622	0.85	0.875	0.62	0.2	0.85	0.775	0.65	0.147	8	1.12	0.3	0.24	0.9	0.832	0.625	0.875	1.025	0.625	100	72.9412	76.4706	17.2941	8.82353
Sericomyrmex	parvulus	w	USNMENT01125586	JSC090203-LS05	Brazil		937 1622	0.837	0.868	0.58	0.18	0.806	0.744	0.6	0.144	8	1.12	0.28	0.2	0.8	0.82	0.6	0.775	0.93	0.62	103.846	69.2951	71.6846	17.2043	7.40741
Sericomyrmex	parvulus	w	USNMENT01125587	JSC090203-LS05	Brazil		937 1622	0.82	0.84	0.55	0.224	0.775	0.725	0.589	0.14	8	1.025	0.275	0.225	0.76	0.8	0.575	0.713	0.868	0.558	105.806	67.0732	71.8293	17.0732	6.09756
Sericomyrmex	parvulus	w	USNMENT01125587	JSC090203-LS05	Brazil		937 1622	0.88	0.9	0.6	0.208	0.875	0.8	0.625	0.147	8	1.054	0.279	0.217	0.806	0.775	0.6	0.806	0.961	0.62	100.571	68.1818	71.0227	16.7045	8.52273
Sericomyrmex	parvulus	w	USNMENT00755930	JSC090203-LS05	Brazil		937 1622	0.825	0.85	0.55	0.176	0.8	0.725	0.575	0.144	8	1.05	0.28	0.18	0.825	0.825	0.64	0.8	0.925	0.575	103.125	66.6667	69.697	17.4545	9.09091
Sericomyrmex	parvulus	w	USNMENT00755917	JSC090203-LS05	Brazil		937 1622	0.85	0.875	0.608	0.192	0.84	0.76	0.62	0.126	7	1.085	0.28	0.2	0.806	0.8	0.6	0.85	0.975	0.55	101.19	71.5294	72.9412	14.8235	9.41176
Sericomyrmex	parvulus	w	USNMENT01125137	AJ121018-05	Brazil		968 1552	0.85	0.85	0.6	0.2	0.86	0.76	0.6	0.135	9	1.12	0.275	0.2	0.8	0.864	0.6	0.8	0.96	0.575	98.8372	70.5882	70.5882	15.8824	11.7647
Sericomyrmex	parvulus	w	USNMENT01125139	PG02	Brazil		1665	0.88	0.925	0.62	0.279	0.868	0.775	0.62	0.144	8	1.2	0.341	0.217	0.837	0.92	0.64	0.9	0.975	0.62	101.382	70.4545	70.4545	16.3636	10.5682
Sericomyrmex	parvulus	w	USNMENT00756697	JSC080930-LS07	Brazil		1651	0.8	0.825	0.575	0.25	0.82	0.74	0.58	0.147	8	1.08	0.3	0.2	0.74	0.8	0.624	0.775	0.899	0.558	97.561	71.875	72.5	18.375	10
Sericomyrmex	parvulus	w	USNMENT00756704	JSC080930-LS07	Brazil		1651	0.82	0.82	0.56	0.22	0.84	0.74	0.58	0.14	7	1.023	0.279	0.225	0.775	0.84	0.64	0.84	0.9	0.6	97.619	68.2927	70.7317	17.0732	12.1951
Sericomyrmex	parvulus	w	USNMENT01125589	JSC080930-LS09	Brazil		935 1634	0.768	0.8	0.544	0.208	0.775	0.7	0.576	0.14	7	0.992	0.279	0.217	0.682	0.8	0.544	0.8	0.9	0.55	99.0968	70.8333	75	18.2292	9.76563
Sericomyrmex	parvulus	w	USNMENT01125589	JSC080930-LS09	Brazil		935 1634	0.775	0.775	0.544	0.176	0.8	0.72	0.6	0.144	9	1	0.24	0.2	0.713	0.784	0.575	0.744	0.837	0.527	96.875	70.1935	77.4194	18.5806	10.3226
Sericomyrmex	parvulus	w	USNMENT00756784	JSC080930-LS09	Brazil		935 1634	0.825	0.825	0.54	0.2	0.8	0.7	0.525	0.117	6	1.075	0.224	0.176	0.74	0.8	0.592	0.775	0.875	0.55	103.125	65.4545	63.6364	14.1818	12.1212
Sericomyrmex	parvulus	w	USNMENT01125134	IT09	Brazil		1658	0.84	0.84	0.6	0.22	0.8	0.725	0.6	0.147	8	1.025	0.3	0.192	0.75	0.84	0.6	0.84	0.92	0.6	105	71.4286	71.4286	17.5	8.92857
Sericomyrmex	parvulus	w	USNMENT01125135	AJ141002-03	Brazil		1670	0.806	0.806	0.592	0.248	0.8	0.74	0.575	0.135	8	1.04	0.26	0.24	0.744	0.832	0.544	0.713	0.837	0.558	100.75	73.4491	71.34	16.7494	7.44417
Sericomyrmex	parvulus	w	USNMENT01125590	AJ141002-03	Brazil		1670	0.75	0.775	0.512	0.192	0.76	0.72	0.56	0.14	7	0.94	0.24	0.18	0.7	0.72	0.512	0.65	0.85	0.525	98.6842	68.2667	74.6667	18.6667	5.33333
Sericomyrmex	parvulus	w	USNMENT01125136	AJ141003-02	Brazil		1671	0.8	0.8	0.528	0.2	0.78	0.72	0.56	0.147	7	1.02	0.248	0.217	0.74	0.68	0.512	0.713	0.837	0.558	102.564	66	70	18.375	7.5
Sericomyrmex	parvulus	w	USNMENT01125136	AJ141003-02	Brazil		1671	0.85	0.875	0.56	0.208	0.825	0.75	0.58	0.154	9	1.054	0.248	0.217	0.744	0.8	0.55	0.713	0.868	0.527	103.03	65.8824	68.2353	18.1176	8.82353
Sericomyrmex	parvulus	w	USNMENT01125138	AJ120728-10	Peru		951 1467	0.72	0.76	0.52	0.2	0.768	0.704	0.558	0.133	8	0.95	0.25	0.2	0.682	0.8	0.54	0.682	0.806	0.527	93.75	72.2222	77.5	18.4722	8.88889
Sericomyrmex	parvulus	w	USNMENT01125138	AJ120728-10	Peru		951 1467	0.775	0.775	0.528	0.208	0.744	0.682	0.544	0.125	8	0.96	0.217	0.186	0.725	0.784	0.56	0.76	0.84	0.6	104.167	68.129	70.1935	16.129	8
Sericomyrmex	parvulus	w	USNMENT01125591	AJ120728-10	Peru		951 1467	0.9	0.9	0.62	0.22	0.85	0.775	0.6	0.126	8	1.125	0.25	0.18	0.806	0.88	0.625	0.84	0.96	0.64	105.882	68.8889	66.6667	14	8.33333
Sericomyrmex	parvulus	w	USNMENT01125591	AJ120728-10	Peru		951 1467	0.825	0.85	0.6	0.2	0.85	0.775	0.58	0.144	8	1.1	0.25	0.225	0.8	0.85	0.6	0.8	0.92	0.6	97.0588	72.7273	70.303	17.4545	9.09091
Sericomyrmex	parvulus	w	USNMENT01125140	AJ120803-03	Peru		1629	0.8	0.85	0.544	0.208	0.8	0.74	0.58	0.117	7	0.95	0.217	0.186	0.75	0.825	0.54	0.775	0.868	0.527	100	68	72.5	14.625	7.5
Sericomyrmex	parvulus	w	USNMENT01125140	AJ120803-03	Peru		1629	0.775	0.775	0.55	0.2	0.775	0.7	0.6	0.133	7	1.02	0.208	0.192	0.713	0.775	0.528	0.75	0.875	0.55	100	70.9677	77.4194	17.1613	9.67742
Sericomyrmex	parvulus	w	USNMENT01125588	AJ120803-03	Peru		1629	0.775	0.806	0.56	0.2	0.8	0.725	0.575	0.136	7	1.05	0.225	0.175	0.775	0.816	0.56	0.78	0.9	0.6	96.875	72.2581	74.1935	17.5484	9.67742
Sericomyrmex	parvulus	w	USNMENT01125588	AJ120803-03	Peru		1629	0.825	0.825	0.58	0.22	0.825	0.75	0.558	0.136	NA	1.023	0.248	0.217	0.744	0.85	0.575	0.8	0.92	0.6	100	70.303	67.6364	16.4848	9.09091
Sericomyrmex	parvulus	w	USNMENT00535545	JSL020926-03	Guyana			0.848	0.848	0.608	0.224	0.82	0.76	0.6	0.144	9	1.1	0.325	0.2	0.806	0.9	0.575	0.925	0.925	0.6	103.415	71.6981	70.7547	16.9811	7.07547
Sericomyrmex	parvulus	w	USNMENT00535570	JSL020926-05	Guyana			0.868	0.868	0.592	0.208	0.84	0.76	0.6	0.135	8	1.14	0.256	0.176	0.8	0.9	0.55	0.8	0.94	0.6	103.333	68.2028	69.1244	15.553	9.21659
Sericomyrmex	parvulus	w	USNMENT01125619	MPEGHYM11515295	Brazil			0.775	0.775	0.544	0.192	0.74	0.7	0.55	0.117	8	0.98	0.24	0.16	0.713	0.784	0.55	0.66	0.86	0.5	104.73	70.1935	70.9677	15.0968	5.16129
Sericomyrmex	parvulus	w	USNMENT01125626	MPEGHYM11527074	Brazil			0.806	0.837	0.608	0.208	0.82	0.74	0.58	0.128	6	1.075	0.24	0.15	0.78	0.912	0.576	0.82	0.92	0.56	98.2927	75.4342	71.9603	15.8809	9.92556
Sericomyrmex	parvulus	w	USNMENT00446419	JSC051029-01-LS09	Suriname			0.86	0.88	0.62	0.22	0.84	0.76	0.625	0.126	7	1.085	0.224	0.16	0.775	0.96	0.589	0.86	0.94	0.6	102.381	72.093	72.6744	14.6512	9.30233
Sericomyrmex	parvulus	w	USNMENT01124296	JSC051103-01-LS17	Suriname		924	0.7	0.72	0.464	0.176	0.688	0.64	0.48	0.119	7	0.875	0.192	0.16	0.66	0.672	0.48	0.6	0.74	0.48	101.744	66.2857	68.5714	17	6.85714
Sericomyrmex	parvulus	w	USNMENT00446157	JSC051103-01-LS17	Suriname		924	0.7	0.72	0.423	0.162	0.704	0.64	0.48	0.126	6	0.9	0.24	0.128	0.66	0.65	0.496	0.64	0.76	0.5	99.4318	60.4286	68.5714	18	9.14286
Sericomyrmex	parvulus	w	USNMENT01125596	BIOTA Winkler17	Brazil		972	0.88	0.92	0.608	0.24	0.85	0.775	0.65	0.117	7	1.1	0.28	0.18	0.806	0.9	0.589	0.775	0.925	0.575	103.529	69.0909	73.8636	13.2955	8.52273
Sericomyrmex	parvulus	w	USNMENT01125599	TN150ptf3	Brazil		966	0.725	0.75	0.5	0.175	0.72	0.656	0.5	0.108	7	0.9	0.175	0.16	0.688	0.704	0.48	0.7	0.78	0.5	100.694	68.9655	68.9655	14.8966	8.82759
Sericomyrmex	parvulus	w	USNMENT01125141	JSC081110-04	Brazil		948	0.88	0.88	0.58	0.22	0.85	0.75	0.6	0.14	9	0.85	0.248	0.186	0.806	0.88	0.62	0.84	0.98	0.6	103.529	65.9091	68.1818	15.9091	11.3636
Sericomyrmex	parvulus	w	USNMENT01125144	JCMC001	Brazil		1791	0.825	0.85	0.56	0.192	0.8	0.72	0.6	0.144	8	1.085	0.2	0.18	0.82	0.88	0.62	0.85	0.9	0.55	103.125	67.8788	72.7273	17.4545	9.69697
Sericomyrmex	parvulus	w	USNMENT01125144	JCMC001	Brazil		1791	0.9	0.925	0.624	0.224	0.88	0.8	0.65	0.135	7	1.15	0.26	0.16	0.875	0.92	0.64	0.875	1	0.575	102.273	69.3333	72.2222	15	8.88889
Sericomyrmex	parvulus	w	USNMENT01125607	Winkler4	Brazil			0.85	0.875	0.592	0.224	0.825	0.75	0.575	0.126	NA	1.075	0.26	0.175	0.744	0.85	0.6	0.86	0.96	0.56	103.03	69.6471	67.6471	14.8235	8.82353
Sericomyrmex	parvulus	w	USNMENT01125609	Winkler7	Brazil			0.775	0.775	0.56	0.208	0.78	0.72	0.589	0.126	8	1.025	0.225	0.16	0.713	0.8	0.55	0.76	0.875	0.55	99.359	72.2581	76	16.2581	7.74194
Sericomyrmex	parvulus	w	USNMENT01125648	00135NTB2	Ecuador			0.9	0.9	0.576	0.224	0.9	0.82	0.65	0.126	8	1.15	0.272	0.192	0.806	0.925	0.558	0.825	0.95	0.6	100	64	72.2222	14	8.88889
Sericomyrmex	parvulus	w	USNMENT01125649	00247CTC10	Ecuador			0.9	0.9	0.608	0.224	0.88	0.8	0.7	0.126	8	1.2	0.28	0.18	0.775	0.992	0.512	0.8	0.95	0.6	102.273	67.5556	77.7778	14	8.88889
Sericomyrmex	parvulus	w	USNMENT01125650	00043LTA4	Ecuador			0.72	0.72	0.464	0.16	0.7	0.66	0.54	0.108	7	0.925	0.16	0.144	0.64	0.725	0.46	0.64	0.74	0.58	102.857	64.4444	75	15	5.55556
Sericomyrmex	parvulus	w	USNMENT01125651	00259KTC2	Ecuador			0.8	0.8	0.512	0.192	0.78	0.72	0.58	0.125	8	0.975	0.24	0.18	0.725	0.775	0.496	0.725	0.875	0.55	102.564	64	72.5	15.625	7.5
Sericomyrmex	parvulus	w	USNMENT01125706	CR060904-07	Brazil			0.8	0.8	0.528	0.192	0.76	0.72	0.54	0.126	8	0.95	0.2	0.144	0.682	0.8	0.48	0.74	0.82	0.56	105.263	66	67.5	15.75	5
Sericomyrmex	parvulus	w	USNMENT01125705	CR060904-07	Brazil			0.875	0.875	0.608	0.256	0.86	0.8	0.6	0.15	8	1.125	0.224	0.176	0.868	0.875	0.6	0.825	0.925	0.6	101.744	69.4857	68.5714	17.1429	6.85714
Sericomyrmex	parvulus	w	USNMENT01125708		Brazil			0.82	0.82	0.56	0.208	0.78	0.72	0.575	0.125	7	1.023	0.192	0.16	0.713	0.8	0.56	0.72	0.88	0.52	105.128	68.2927	70.122	15.2439	7.31707
Sericomyrmex	parvulus	w	USNMENT01125142	M2783	Colombia		970	0.744	0.744	0.52	0.2	0.74	0.66	0.527	0.136	8	0.95	0.25	0.175	0.7	0.74	0.464	0.68	0.78	0.5	100.541	69.8925	70.8333	18.2796	10.7527
Sericomyrmex	parvulus	w	USNMENT01125133	M2257	Colombia		1803	0.66	0.66	0.45	0.15	0.62	0.58	0.48	0.105	6	0.736	0.176	0.16	0.6	0.656	0.464	0.6	0.675	0.475	106.452	68.1818	72.7273	15.9091	6.06061
Sericomyrmex	parvulus	w	USNMENT01125644	JSC071007-LS08	Colombia			0.75	0.75	0.496	0.16	0.72	0.68	0.52	0.128	7	0.975	0.24	0.175	0.651	0.72	0.5	0.675	0.8	0.475	104.167	66.1333	69.3333	17.0667	5.33333
Sericomyrmex	parvulus	w	USNMENT01125646	JSC071007-LS10	Colombia			0.72	0.72	0.48	0.176	0.688	0.64	0.5	0.117	8	0.9	0.26	0.18	0.672	0.72	0.48	0.66	0.76	0.48	104.651	66.6667	69.4444	16.25	6.66667
Sericomyrmex	parvulus	w	USNMENT01125710	TRS920823-03	Brazil		1681	0.875	0.875	0.608	0.224	0.88	0.784	0.62	0.128	8	1.085	0.22	0.16	0.8	0.9	0.528	0.8	0.95	0.58	99.4318	69.4857	70.8571	14.6286	10.9714
Sericomyrmex	parvulus	w	USNMENT00306401	TRS920823-03	Brazil		1681	0.86	0.86	0.592	0.224	0.85	0.775	0.6	0.144	8	1.085	0.22	0.16	0.82	0.912	0.528	0.8	0.94	0.58	101.176	68.8372	69.7674	16.7442	8.72093
Sericomyrmex	parvulus	w	USNMENT01125143	BIOTA Winkler42	Brazil		976	0.88	0.9	0.608	0.2078	0.85	0.775	0.625	0.136	8	1.2	0.25	0.175	0.825	0.864	0.6	0.8	0.96	0.64	103.529	69.0909	71.0227	15.4545	8.52273
Sericomyrmex	parvulus	w	USNMENT01126239	Winkler20	Brazil			0.88	0.9	0.64	0.256	0.925	0.825	0.6	0.144	7	1.175	0.275	0.2	0.85	0.896	0.62	0.9	1.04	0.62	95.1351	72.7273	68.1818	16.3636	11.3636
Sericomyrmex	parvulus	w	USNMENT01126239	Winkler20	Brazil			0.9	0.9	0.64	0.224	0.868	0.775	0.592	0.144	7	1.085	0.26	0.18	0.806	0.875	0.625	0.875	1	0.6	103.687	71.1111	65.7778	16	10.3333
Sericomyrmex	radioheadi	w	USNMENT00924063	Clark1984	Venezuela	radioheadi paratype	1798	1.02	1.04	0.624	0.256	1.02	0.9	0.8	0.162	11	1.4	0.336	0.224	0.925	1.25	0.672	0.975	1.1	0.72	100	61.1765	78.4314	15.8824	11.7647
Sericomyrmex	radioheadi	w	USNMENT00924063	Clark1984	Venezuela	radioheadi paratype	1798	1.075	1.075	0.656	0.272	1.05	0.9	0.806	0.18	12	1.426	0.26	0.24	1.023	1.271	0.7	1	1.15	0.68	102.381	61.0233	74.9767	16.7442	13.9535
Sericomyrmex	radioheadi	w	USNMENT00924059	Clark1984	Venezuela	radioheadi holotype	1798	1.02	1.04	0.62	0.24	1	0.875	0.8	0.153	9	1.364	0.288	0.25	0.93	1.25	0.65	1	1.1	0.72	102	60.7843	78.4314	15	12.2549
Sericomyrmex	radioheadi	w	USNMENT00924060	Clark1984	Venezuela	radioheadi paratype	1798	1.025	1.05	0.64	0.256	1.025	0.875	0.8	0.176	10	1.395	0.275	0.2	0.95	1.28	0.7	0.93	1.085	0.7	100	62.439	78.0488	17.1707	14.6341
Sericomyrmex	radioheadi	w	USNMENT00924060	Clark1984	Venezuela	radioheadi paratype	1798	1.025	1.05	0.608	0.24	1	0.84	0.837	0.16	9	1.375	0.275	0.24	0.92	1.178	0.64	0.95	1.125	0.7	102.5	59.3171	81.6585	15.6098	15.6098
Sericomyrmex	radioheadi	w	USNMENT00924062	Clark1984	Venezuela	radioheadi paratype	1798	1.025	1.05	0.608	0.256	1.025	0.875	0.8	0.171	11	1.364	0.288	0.208	0.95	1.178	0.64	0.975	1.1	0.672	100	59.3171	78.0488	16.6829	14.6341
Sericomyrmex	radioheadi	w	USNMENT00924062	Clark1984	Venezuela	radioheadi paratype	1798	1.05	1.075	0.656	0.272	1.075	0.9	0.806	0.18	10	1.426	0.272	0.224	0.975	1.302	0.75	0.992	1.116	0.672	97.6744	62.4762	76.7619	17.1429	16.6667
Sericomyrmex	radioheadi	w	USNMENT00924061	Clark1984	Venezuela	radioheadi paratype	1798	1	1	0.624	0.24	1	0.875	0.75	0.16	9	1.395	0.25	0.225	0.93	1.209	0.65	0.925	1.075	0.725	100	62.4	75	16	12.5
Sericomyrmex	radioheadi	w	USNMENT00924061	Clark1984	Venezuela	radioheadi paratype	1798	1.025	1.025	0.624	0.256	1	0.875	0.775	0.184	12	1.35	0.24	0.208	0.95	1.24	0.64	0.975	1.075	0.64	102.5	60.878	75.6098	17.9512	12.1951
Sericomyrmex	saramama	w	USNMENT00924071	AJ120729-03	Peru		938 1526	0.925	0.925	0.624	0.225	0.875	0.775	0.651	0.117	7	1.12	0.24	0.208	0.775	0.961	0.575	0.875	0.95	0.625	105.714	67.4595	70.3784	12.6486	10.8108
Sericomyrmex	saramama	w	USNMENT00924072	AJ120729-03	Peru		938 1526	0.976	0.93	0.656	0.25	0.93	0.837	0.682	0.135	7	1.3	0.256	0.25	0.84	1.023	0.64	0.96	1.04	0.68	104.946	67.2131	69.877	13.832	9.52869
Sericomyrmex	saramama	w	USNMENT00924077	AJ120729-03	Peru		938 1526	1.075	1.08	0.725	0.35	1.05	0.925	0.775	0.144	8	1.364	0.341	0.288	0.92	1.2	0.736	1	1.12	0.72	102.381	67.4419	72.093	13.3953	11.6279
Sericomyrmex	saramama	w	USNMENT00924078	AJ120729-03	Peru		938 1526	0.98	0.93	0.6	0.288	0.975	0.875	0.725	0.135	8	1.24	0.3	0.275	0.875	1.05	0.64	0.96	1.04	0.68	100.513	61.2245	73.9796	13.7755	10.2041
Sericomyrmex	saramama	w	USNMENT00924064	AJ120729-03	Peru		938 1526	1	0.975	0.651	0.31	0.961	0.868	0.72	0.161	8	1.302	0.279	0.248	0.86	1.125	0.65	0.93	1.023	0.651	104.058	65.1	72	16.1	9.3
Sericomyrmex	saramama	w	USNMENT00924079	AJ120729-03	Peru		938 1526	1	0.975	0.656	0.288	0.94	0.86	0.72	0.135	7	1.28	0.275	0.225	0.825	1.075	0.65	0.925	1.025	0.65	106.383	65.6	72	13.5	8
Sericomyrmex	saramama	w	USNMENT00924069	AJ120729-03	Peru		938 1526	1.023	1.023	0.736	0.32	1.05	0.95	0.8	0.16	9	1.4	0.28	0.225	0.899	1.175	0.675	1.025	1.15	0.75	97.4286	71.9453	78.2014	15.6403	9.77517
Sericomyrmex	saramama	w	USNMENT00924074	AJ120729-03	Peru		938 1526	0.9	0.9	0.608	0.256	0.84	0.78	0.651	0.108	7	1.147	0.248	0.2	0.775	0.95	0.558	0.775	0.9	0.625	107.143	67.5556	72.3333	12	6.66667
Sericomyrmex	saramama	w	USNMENT00924080	AJ120729-03	Peru		938 1526	1.125	1.125	0.752	0.304	1.1	0.975	0.775	0.144	8	1.333	0.28	0.2	0.95	1.147	0.68	1.05	1.15	0.75	102.273	66.8444	68.8889	12.8	11.1111
Sericomyrmex	saramama	w	USNMENT00924070	AJ120729-03	Peru		938 1526	1	0.975	0.656	0.288	0.96	0.88	0.72	0.126	7	1.28	0.22	0.2	0.868	1.05	0.6	0.6	0.975	0.65	104.167	65.6	72	12.6	8
Sericomyrmex	saramama	w	USNMENT00924068	AJ120729-03	Peru		938 1526	0.9	0.9	0.576	0.256	0.86	0.8	0.68	0.12	7	1.2	0.22	0.2	0.8	1	0.544	0.82	0.9	0.6	104.651	64	75.5556	13.3333	6.66667
Sericomyrmex	saramama	w	USNMENT00924073	AJ120729-03	Peru		938 1526	0.95	0.925	0.62	0.28	0.875	0.8	0.651	0.126	8	1.15	0.22	0.2	0.806	1	0.575	0.85	0.925	0.6	108.571	65.2632	68.5263	13.2632	7.89474
Sericomyrmex	saramama	w	USNMENT00419538	AGH030615-10	Ecuador		905 1554	0.95	0.93	0.624	0.22	0.93	0.837	0.651	0.152	8	1.209	0.225	0.224	0.88	1.1	0.6	0.875	1	0.525	102.151	65.6842	68.5263	16	9.78947
Sericomyrmex	saramama	w	USNMENT00419540	AGH030615-10	Ecuador		905 1554	1.025	0.93	0.7	0.275	1	0.9	0.76	0.16	8	1.325	0.35	0.25	0.837	1.125	0.608	0.899	1.023	0.682	102.5	68.2927	74.1463	15.6098	9.7561
Sericomyrmex	saramama	w	USNMENT01125259	AGH030615-10	Ecuador		905 1554	1	1.04	0.62	0.279	0.961	0.868	0.744	0.144	9	1.25	0.32	0.26	0.868	1.085	0.627	0.899	1.054	0.682	104.058	62	74.4	14.4	9.3
Sericomyrmex	saramama	w	USNMENT01125260	AGH030615-10	Ecuador		905 1554	0.92	0.96	0.62	0.24	0.95	0.875	0.7	0.144	8	1.178	0.279	0.186	0.837	1.06	0.58	0.868	0.961	0.62	96.8421	67.3913	76.087	15.6522	8.15217
Sericomyrmex	saramama	w	USNMENT01125261	AGH030615-10	Ecuador		905 1554	1.08	1.08	0.72	0.304	1.1	0.975	0.744	0.162	9	1.302	0.32	0.24	0.96	1.116	0.7	0.961	1.116	0.704	98.1818	66.6667	68.8889	15	11.5741
Sericomyrmex	saramama	w	USNMENT00419555	NMG030615-06	Ecuador		906 1640	1.025	1.05	0.7	0.3	0.98	0.9	0.736	0.161	9	1.3	0.24	0.24	0.88	1.14	0.62	0.92	1.08	0.72	104.592	68.2927	71.8049	15.7073	7.80488
Sericomyrmex	saramama	w	USNMENT00419544	NMG030615-06	Ecuador		906 1640	1.054	1.08	0.75	0.279	1.08	0.96	0.75	0.144	9	1.375	0.375	0.3	0.975	1.175	0.675	1.04	1.16	0.76	97.5926	71.1575	71.1575	13.6622	11.3852
Sericomyrmex	saramama	w	USNMENT01125264	NMG030615-06	Ecuador		906 1640	1.023	1.054	0.725	0.279	1.023	0.899	0.775	0.168	9	1.323	0.31	0.279	0.96	1.116	0.66	0.93	1.054	0.744	100	70.87	75.7576	16.4223	12.1212
Sericomyrmex	saramama	w	USNMENT01125265	NMG030615-06	Ecuador		906 1640	1.06	1.06	0.704	0.304	1.023	0.93	0.76	0.176	8	1.36	0.3	0.24	0.92	1.16	0.64	0.9	1.1	0.704	103.617	66.4151	71.6981	16.6038	8.77358
Sericomyrmex	saramama	w	USNMENT01125263	NMG030615-06	Ecuador		906 1640	1.1	1.075	0.75	0.325	1.05	0.925	0.75	0.168	9	1.3	0.341	0.275	0.925	1.2	0.64	1	1.12	0.72	104.762	68.1818	68.1818	15.2727	11.3636
Sericomyrmex	saramama	w	USNMENT01125117	M2256	Colombia		1794	1.05	1.075	0.704	0.272	1.025	0.925	0.713	0.168	8	1.302	0.272	0.24	0.925	1.18	0.682	0.992	1.085	0.672	102.439	67.0476	67.9048	16	9.52381
Sericomyrmex	saramama	w	USNMENT00419784	AL030612-01	Ecuador			1.025	1.025	0.704	0.288	1	0.9	0.76	0.144	8	1.35	0.26	0.22	0.92	1.12	0.608	0.975	1.1	0.704	102.5	68.6829	74.1463	14.0488	9.7561
Sericomyrmex	saramama	w	USNMENT00419781	AL030612-01	Ecuador			0.992	0.992	0.704	0.256	0.975	0.875	0.725	0.16	8	1.271	0.336	0.22	0.868	1.15	0.62	0.899	1.054	0.68	101.744	70.9677	73.0847	16.129	10.0806
Sericomyrmex	saussurei	w	MCZENT00021138	WMW1920	Guyana	impexus syntype		1.08	1.1	0.657	0.25	1.04	0.94	0.72	0.175	NA	1.4	0.32	0.24	1.04	1.225	0.8	1.1	1.15	0.675	103.846	60.8333	66.6667	16.2037	9.25926
Sericomyrmex	saussurei	w	MCZENT00021138	WMW1920	Guyana	impexus syntype		1.1	1.125	0.639	0.225	1.06	0.96	0.744	0.135	NA	1.45	0.3	0.224	1	1.15	0.806	1.1	1.225	0.752	103.774	58.0909	67.6364	12.2727	9.09091
Sericomyrmex	saussurei	w	MCZENT00021138	WMW1920	Guyana	impexus syntype		1.02	1.02	0.704	0.256	1	0.9	0.74	0.135	NA	1.4	0.375	0.25	1	1.16	0.775	1	1.12	0.7	102	69.0196	72.549	13.2353	9.80392
Sericomyrmex	saussurei	w	USNMENT00445513	ANTC25804	Brazil	saussurei holotype		0.98	NA	0.672	0.24	0.961	0.868	0.725	0.144	NA	1.35	0.25	0.2	0.837	1.125	0.76	1	1.125	0.7	101.977	68.5714	73.9796	14.6939	9.4898
Sericomyrmex	saussurei	w	MCZ23048	NAW373.1	Trinidad			1.023	1.023	0.688	0.272	1.023	0.93	0.75	0.16	9	1.4	0.304	0.176	1	1.085	0.775	0.93	1.147	0.7	100	67.2532	73.3138	15.6403	9.09091
Sericomyrmex	saussurei	w	MCZ23048	NAW373.1	Trinidad			0.992	1.023	0.7	0.256	1.05	0.95	0.682	0.153	NA	1.4	0.275	0.2	0.961	1.116	0.775	1.054	1.178	0.76	94.4762	70.5645	68.75	15.4234	10.0806
Sericomyrmex	saussurei	w	USNMENT01125224	BIOTAWinkler18	Brazil		974 1626	1.175	1.2	0.84	0.32	1.125	1	0.825	0.168	NA	1.519	0.35	0.192	1.025	1.3	0.8	1.2	1.28	0.8	104.444	71.4894	70.2128	14.2979	10.6383
Sericomyrmex	saussurei	w	USNMENT01125522	BIOTAWinkler18	Brazil		974 1626	1.175	1.2	0.82	0.32	1.1	1	0.775	0.18	NA	1.519	0.36	0.24	1.023	1.3	0.784	1.178	1.271	0.775	106.818	69.7872	65.9574	15.3191	8.51064
Sericomyrmex	saussurei	w	USNMENT01125407	JSC090127-08	Brazil		1652	0.95	0.975	0.64	0.272	0.925	0.8	0.651	0.161	NA	1.209	0.28	0.22	0.837	0.93	0.7	0.96	1.06	0.66	102.703	67.3684	68.5263	16.9474	13.1579
Sericomyrmex	saussurei	w	USNMENT01125211	JSC090127-08	Brazil		1652	0.975	1	0.64	0.256	0.95	0.85	0.675	0.144	9	1.225	0.275	0.25	0.88	1.025	0.682	0.96	1.08	0.66	102.632	65.641	69.2308	14.7692	10.2564
Sericomyrmex	saussurei	w	USNMENT01125408	JSC090127-08	Brazil		1652	1	1	0.68	0.28	0.93	0.806	0.651	0.153	8	1.225	0.3	0.225	0.868	0.96	0.744	1	1.08	0.72	107.527	68	65.1	15.3	12.4
Sericomyrmex	saussurei	w	USNMENT01125408	JSC090127-08	Brazil		1652	0.93	0.93	0.66	0.24	0.925	0.825	0.651	0.16	9	1.25	0.31	0.186	0.775	0.93	0.72	0.98	1.08	0.64	100.541	70.9677	70	17.2043	10.7527
Sericomyrmex	saussurei	w	USNMENT01125410	JSC090127-08	Brazil		1652	0.9	0.912	0.64	0.208	0.9	0.8	0.65	0.144	8	1.147	0.24	0.18	0.84	0.96	0.672	0.9	1.225	0.64	100	71.1111	72.2222	16	11.1111
Sericomyrmex	saussurei	w	USNMENT01125411	JSC090127-08	Brazil		1652	0.96	0.96	0.64	0.24	0.9	0.82	0.7	0.135	9	1.28	0.24	0.24	0.88	0.975	0.682	0.96	1.08	0.675	106.667	66.6667	72.9167	14.0625	8.33333
Sericomyrmex	saussurei	w	USNMENT01125409	JSC090127-08	Brazil		1652	0.93	0.961	0.64	0.24	0.925	0.825	0.675	0.144	8	1.178	0.25	0.2	0.85	1	0.725	0.93	1.23	0.7	100.541	68.8172	72.5806	15.4839	10.7527
Sericomyrmex	saussurei	w	USNMENT01125212	Ceplak col 214	Brazil		1680	1.023	1.023	0.68	0.26	0.975	0.875	0.725	0.176	NA	1.325	0.275	0.25	0.899	1.1	0.76	0.961	1.085	0.7	104.923	66.4712	70.87	17.2043	9.77517
Sericomyrmex	saussurei	w	USNMENT01125212	Ceplak col 214	Brazil		1680	0.961	0.992	0.64	0.22	0.975	0.9	0.682	0.168	NA	1.302	0.275	0.225	0.9	1.054	0.76	0.961	1.054	0.675	98.5641	66.5973	70.9677	17.4818	7.80437
Sericomyrmex	saussurei	w	USNMENT01125215	JSC051122-06	Peru		921 1524	0.95	0.95	0.656	0.272	0.925	0.825	0.675	0.161	NA	1.25	0.3	0.225	0.875	1.054	0.72	0.94	1.04	0.68	102.703	69.0526	71.0526	16.9474	10.5263
Sericomyrmex	saussurei	w	USNMENT01125413	JSC051122-06	Peru		921 1524	0.9	0.9	0.592	0.256	0.84	0.8	0.62	0.144	NA	1.175	0.28	0.22	0.713	1	0.64	0.9	0.92	0.6	107.143	65.7778	68.8889	16	4.44444
Sericomyrmex	saussurei	w	USNMENT01125413	JSC051122-06	Peru		921 1524	0.9	0.9	0.592	0.224	0.85	0.775	0.625	0.147	NA	1.16	0.24	0.18	0.8	0.961	0.608	0.9	0.96	0.62	105.882	65.7778	69.4444	16.3333	8.33333
Sericomyrmex	saussurei	w	USNMENT01125414	JSC051122-06	Peru		921 1524	0.92	0.92	0.592	0.256	0.875	0.8	0.65	0.147	NA	1.175	0.248	0.2	0.75	0.961	0.675	0.899	0.975	0.65	105.143	64.3478	70.6522	15.9783	8.15217
Sericomyrmex	saussurei	w	USNMENT01125415	JSC051122-06	Peru		921 1524	0.93	0.93	0.64	0.22	0.9	0.825	0.65	0.135	NA	1.24	0.25	0.2	0.8	1.023	0.675	0.96	1.02	0.64	103.333	68.8172	69.8925	14.5161	8.06452
Sericomyrmex	saussurei	w	USNMENT01125416	JSC051122-06	Peru		921 1524	0.95	0.95	0.66	0.24	0.899	0.806	0.675	0.144	NA	1.24	0.275	0.2	0.775	1.04	0.68	0.899	0.992	0.625	105.673	69.4737	71.0526	15.1579	9.78947
Sericomyrmex	saussurei	w	USNMENT01125417	JSC051122-06	Peru		921 1524	0.9	0.875	0.6	0.22	0.86	0.78	0.65	0.144	NA	1.1	0.275	0.225	0.7	0.975	0.65	0.9	0.96	0.6	104.651	66.6667	72.2222	16	8.88889
Sericomyrmex	saussurei	w	USNMENT01125213	M2577	Colombia		1617	1.054	1.054	0.72	0.28	1.05	0.925	0.775	0.184	9	1.395	0.31	0.248	0.899	1.175	0.775	1.023	1.147	0.72	100.381	68.3112	73.5294	17.4573	11.8596
Sericomyrmex	saussurei	w	USNMENT01125214	JSC081007-08	Brazil		922 1649	1.054	1.085	0.72	0.275	1.023	0.899	0.744	0.168	8	1.395	0.275	0.25	1.04	1.2	0.825	1.085	1.178	0.775	103.03	68.3112	70.5882	15.9393	11.7647
Sericomyrmex	saussurei	w	USNMENT01125412	JSC081007-08	Brazil		922 1649	1.05	1.05	0.75	0.28	1	0.875	0.75	0.1368	9	1.271	0.3	0.24	0.837	1.08	0.775	1.085	1.178	0.7	105	71.4286	71.4286	13.0286	11.9048
Sericomyrmex	saussurei	w	USNMENT01125430	JSC081007-08	Brazil		922 1649	1.025	1.025	0.72	0.22	1	0.875	0.725	0.16	?	1.302	0.275	0.225	0.899	1.085	0.736	1.085	1.12	0.7	102.5	70.2439	70.7317	15.6098	12.1951
Sericomyrmex	saussurei	w	USNMENT01125431	JSC081007-08	Brazil		922 1649	1.075	1.075	0.7	0.26	1.025	0.9	0.713	0.16	10	1.36	0.275	0.2	0.93	1.16	0.806	1.08	1.16	0.72	104.878	65.1163	66.3256	14.8837	11.6279
Sericomyrmex	saussurei	w	USNMENT01125432	JSC081007-08	Brazil		922 1649	1.075	1.075	0.7	0.26	1	0.875	0.713	0.16	8	1.4	0.32	0.24	0.88	1.085	0.75	1.1	1.175	0.7	107.5	65.1163	66.3256	14.8837	11.6279
Sericomyrmex	saussurei	w	USNMENT01125433	JSC081007-08	Brazil		922 1649	1	1	0.656	0.224	0.95	0.85	0.725	0.16	7	1.32	0.275	0.2	0.88	1.054	0.713	0.975	1.05	0.65	105.263	65.6	72.5	16	10
Sericomyrmex	saussurei	w	USNMENT01125434	JSC081007-08	Brazil		922 1649	1.054	1.054	0.76	0.272	0.992	0.868	0.75	0.144	NA	1.333	0.279	0.248	0.961	1.116	0.775	1.054	1.147	0.76	106.25	72.1063	71.1575	13.6622	11.7647
Sericomyrmex	saussurei	w	USNMENT01125216	TRS081007-05	Brazil		916 1557	1	1.025	0.7	0.28	0.975	0.85	0.682	0.168	8	1.271	0.3	0.25	0.93	1.15	0.775	1	1.125	0.672	102.564	70	68.2	16.8	12.5
Sericomyrmex	saussurei	w	USNMENT01125216	TRS081007-05	Brazil		916 1557	0.992	1.023	0.68	0.272	0.93	0.837	0.72	0.14	8	1.302	0.26	0.22	0.899	1.1	0.725	1	1.085	0.651	106.667	68.5484	72.5806	14.1129	9.375
Sericomyrmex	saussurei	w	USNMENT01125418	TRS081007-05	Brazil		916 1557	0.992	1.023	0.704	0.272	0.961	0.868	0.713	0.144	8	1.32	0.275	0.225	0.85	1.125	0.775	1	1.12	0.656	103.226	70.9677	71.875	14.5161	9.375
Sericomyrmex	saussurei	w	USNMENT01125419	TRS081007-05	Brazil		916 1557	1.025	1.05	0.7	0.24	0.975	0.875	0.75	0.168	9	1.36	0.24	0.24	0.88	1.14	0.8	1.023	1.116	0.713	105.128	68.2927	73.1707	16.3902	9.7561
Sericomyrmex	saussurei	w	USNMENT01125420	TRS081007-05	Brazil		916 1557	0.975	1	0.64	0.224	0.93	0.837	0.682	0.144	8	1.32	0.24	0.2	0.875	1.08	0.675	0.93	1.023	0.65	104.839	65.641	69.9487	14.7692	9.53846
Sericomyrmex	saussurei	w	USNMENT01125421	TRS081007-05	Brazil		916 1557	1.04	1.06	0.7	0.26	1	0.875	0.75	0.16	NA	1.302	0.31	0.248	0.868	1.16	0.78	1.04	1.16	0.76	104	67.3077	72.1154	15.3846	12.0192
Sericomyrmex	saussurei	w	USNMENT01125422	TRS081007-05	Brazil		916 1557	1.025	1.05	0.72	0.26	0.961	0.837	0.713	0.168	NA	1.302	0.279	0.225	0.93	1.116	0.775	1.04	1.16	0.76	106.66	70.2439	69.561	16.3902	12.0976
Sericomyrmex	saussurei	w	USNMENT01125523		French Guiana		1781	0.95	0.95	0.624	0.24	0.925	0.825	0.675	0.16	NA	1.175	0.224	0.192	0.825	0.975	0.651	0.875	1.05	0.62	102.703	65.6842	71.0526	16.8421	10.5263
Sericomyrmex	saussurei	w	USNMENT01125523		French Guiana		1781	0.975	1	0.66	0.28	0.975	0.837	0.65	0.16	NA	1.3	0.275	0.2	0.9	1.05	0.713	0.975	1.075	0.65	100	67.6923	66.6667	16.4103	14.1538
Sericomyrmex	saussurei	w	USNMENT01125223		French Guiana		1781	0.961	0.961	0.66	0.24	1	0.9	0.725	0.175	NA	1.271	0.3	0.2	0.875	1.025	0.713	0.961	1.085	0.66	96.1	68.6785	75.4422	18.2102	10.4058
Sericomyrmex	saussurei	w	USNMENT01125214	JM01	Brazil		1664	0.98	1	0.625	0.216	0.92	0.82	0.7	0.161	8	1.275	0.275	0.192	0.875	1.06	0.675	0.96	1.04	0.68	106.522	63.7755	71.4286	16.4286	10.2041
Sericomyrmex	saussurei	w	USNMENT01125412	JM01	Brazil		1664	0.975	1	0.66	0.24	0.95	0.85	0.7	0.144	NA	1.271	0.25	0.2	0.9	1.054	0.744	0.96	1.04	0.72	102.632	67.6923	71.7949	14.7692	10.2564
Sericomyrmex	saussurei	w	USNMENT01125435	Winkler25	Brazil			0.93	0.93	0.64	0.24	0.9	0.825	0.7	0.16	NA	1.209	0.279	0.217	0.88	1.04	0.704	0.925	1.05	0.65	103.333	68.8172	75.2688	17.2043	8.06452
Sericomyrmex	saussurei	w	USNMENT01125448	Melo5720388	Brazil			1.075	1.1	0.704	0.272	1.025	0.925	0.75	0.153	NA	1.44	0.275	0.225	1	1.116	0.8	1.1	1.225	0.725	104.878	65.4884	69.7674	14.2326	9.30233
Sericomyrmex	saussurei	w	USNMENT01125449	Delabie14	Brazil			1.025	1.025	0.704	0.24	1	0.9	0.75	0.144	NA	1.3	0.3	0.225	0.93	1.125	0.76	1	1.125	0.7	102.5	68.6829	73.1707	14.0488	9.7561
Sericomyrmex	saussurei	w	USNMENT01125544	TDV976	Ecuador			1.15	1.15	0.72	0.288	1.025	0.925	0.85	0.175	9	1.395	0.35	0.18	1.125	1.1	0.806	1.116	1.209	0.775	112.195	62.6087	73.913	15.2174	8.69565
Sericomyrmex	saussurei	w	USNMENT01125544	TDV976	Ecuador			1.075	1.075	0.72	0.272	0.992	0.899	0.78	0.168	9	1.36	0.26	0.18	0.975	1.178	0.713	1.054	1.085	0.75	108.367	66.9767	72.5581	15.6279	NA
Sericomyrmex	saussurei	w	USNMENT01125554	JSC051124-02-LS17	Peru			1	0.98	0.704	0.24	0.975	0.875	0.725	0.168	NA	1.209	0.3	0.18	0.875	1.1	0.744	1	1.1	0.625	102.564	70.4	72.5	16.8	NA
Sericomyrmex	saussurei	w	USNMENT01125561		Venezuela			1	1	0.688	0.24	0.96	0.86	0.675	0.15	NA	1.271	0.26	0.18	0.9	0.92	0.76	1	0.975	0.725	104.167	68.8	67.5	15	NA
Sericomyrmex	saussurei	w	USNMENT01125561		Venezuela			0.88	0.88	0.592	0.192	0.84	0.76	0.62	0.117	NA	1.15	0.25	0.15	0.713	0.88	0.64	0.816	0.944	0.56	104.762	67.2727	70.4545	13.2955	NA
Sericomyrmex	saussurei	w	USNMENT01125562	BLF1991	Peru			1.1	1.1	0.768	0.304	0.992	0.868	0.76	0.175	9	1.364	0.31	0.186	1.04	1.24	0.68	1.025	1.225	0.7	110.887	69.8182	69.0909	15.9091	11.2727
Sericomyrmex	saussurei	w	USNMENT01125219	WInkler8	Colombia		1795	1.1	1.1	0.75	0.3	1.116	0.992	0.775	0.16	9	1.426	0.256	0.24	0.961	1.34	0.725	1.1	1.25	0.775	98.5663	68.1818	70.4545	14.5455	11.2727
Sericomyrmex	saussurei	w	USNMENT01125566	Winkler24	Colombia			1.025	1.025	0.704	0.272	1.025	0.925	0.78	0.153	9	1.375	0.208	0.224	0.925	1.28	0.64	0.961	1.116	0.682	100	68.6829	76.0976	14.9268	9.7561
Sericomyrmex	saussurei	w	USNMENT01125220	UFVlabecol000272	Brazil		1790	0.975	0.975	0.66	0.28	0.95	0.9	0.75	0.152	NA	1.325	0.24	0.176	0.875	1.12	0.64	0.93	1.075	0.675	102.632	67.6923	76.9231	15.5897	5.12821
Sericomyrmex	saussurei	w	USNMENT01125502	UFVlabecol000272	Brazil		1790	1.054	1.054	0.75	0.3	1.025	0.975	0.744	0.153	11	1.395	0.288	0.192	0.925	1.209	0.72	1.023	1.147	0.675	102.829	71.1575	70.5882	14.5161	4.74383
Sericomyrmex	saussurei	w	USNMENT01125503	UFVlabecol000272	Brazil		1790	1.054	1.085	0.76	0.32	1.05	0.95	0.8	0.153	NA	1.333	0.31	0.217	1	1.24	0.72	1.054	1.178	0.744	100.381	72.1063	75.9013	14.5161	9.48767
Sericomyrmex	saussurei	w	USNMENT01125504	UFVlabecol000272	Brazil		1790	1.054	1.054	0.736	0.304	0.992	0.899	0.744	0.16	NA	1.4	0.275	0.225	0.975	1.2	0.72	1.023	1.147	0.713	106.25	69.8292	70.5882	15.1803	8.82353
Sericomyrmex	saussurei	w	USNMENT01125508	JCMC002	Brazil		1792	1.075	1.025	0.74	0.32	0.992	0.93	0.744	0.152	8	1.364	0.35	0.2	0.961	1.2	0.7	1.054	1.147	0.7	108.367	68.8372	69.2093	14.1395	5.76744
Sericomyrmex	saussurei	w	USNMENT01125505	JCMC002	Brazil		1792	1.175	1.2	0.85	0.325	1.125	1.025	0.86	0.182	NA	1.519	0.304	0.24	1.023	1.35	0.8	1.2	1.325	0.825	104.444	72.3404	73.1915	15.4894	8.51064
Sericomyrmex	saussurei	w	USNMENT01125221	JCMC002	Brazil		1792	1.125	1.125	0.8	0.28	1.08	1	0.775	0.153	NA	1.457	0.36	0.22	0.961	1.275	0.78	1.1	1.275	0.75	104.167	71.1111	68.8889	13.6	7.11111
Sericomyrmex	saussurei	w	USNMENT01125506	JCMC002	Brazil		1792	1.116	1.116	0.8	0.3	1.075	1	0.8	0.16	9	1.488	0.279	0.25	1	1.178	0.775	1.1	1.28	0.64	103.814	71.6846	71.6846	14.3369	6.72043
Sericomyrmex	saussurei	w	USNMENT01125507	JCMC002	Brazil		1792	1.05	1.05	0.725	0.3	1	0.925	0.75	0.175	NA	1.333	0.275	0.2	0.95	1.147	0.74	1	1.125	0.55	105	69.0476	71.4286	16.6667	7.14286
Sericomyrmex	saussurei	w	USNMENT01125573	Wink25, SP	Brazil			1.116	1.116	0.8	0.288	1.054	0.961	0.775	0.162	9	1.44	0.36	0.22	1.025	1.36	0.76	1.147	1.24	0.744	105.882	71.6846	69.4444	14.5161	8.33333
Sericomyrmex	saussurei	w	USNMENT01125579	Winkler 7	Brazil			1.1	1.1	0.768	0.304	1.05	0.975	0.775	0.152	NA	1.426	0.25	0.2	0.925	1.26	0.76	1.1	1.25	0.725	104.762	69.8182	70.4545	13.8182	6.81818
Sericomyrmex	saussurei	w	USNMENT01125584	JSC090320-03	Brazil			1.147	1.147	0.784	0.304	1.116	1.023	0.806	0.162	NA	1.48	0.341	0.186	1.054	1.375	0.775	1.178	1.271	0.8	102.778	68.3522	70.2703	14.1238	8.10811
Sericomyrmex	saussurei	w	USNMENT01125583		Brazil			1.075	1.075	0.736	0.304	0.992	0.93	0.75	0.135	NA	1.36	0.25	0.175	0.95	1.2	0.725	1.075	1.175	0.75	108.367	68.4651	NA	NA	5.76744
Sericomyrmex	saussurei	w	USNMENT01125524	JSC051029-01-LS18	Suriname		960	1.209	1.209	0.85	0.36	1.147	1.075	0.84	0.16	NA	1.64	0.375	0.26	1.023	1.3	0.85	1.32	1.56	0.84	105.405	70.306	69.4789	13.2341	5.95533
Sericomyrmex	saussurei	w	USNMENT00446292	JSC051029-01-LS18	Suriname		960	1.225	1.225	0.84	0.32	1.116	0.992	0.85	0.184	NA	1.519	0.341	0.24	1.08	1.302	0.806	1.25	1.375	0.825	109.767	68.5714	69.3878	15.0204	10.1224
Sericomyrmex	saussurei	w	USNMENT01125222	BIOTA Winkler7	Brazil		971	1.085	1.116	0.8	0.336	1.075	1	0.806	0.135	8	1.395	0.3	0.271	1	1.24	0.775	1.12	1.2	0.78	100.93	73.7327	74.2857	12.4424	6.91244
Sericomyrmex	scrobifer	w	USNMENT00445578		Brazil	scrobifer paralectotype		1.04	1.02	0.82	0.26	0.975	0.875	0.682	0.171	12	1.395	0.336	0.24	1	1.16	0.713	1.075	1.12	0.68	106.667	78.8462	65.5769	16.4423	9.61538
Sericomyrmex	scrobifer	w	USNMENT00445578		Brazil	scrobifer paralectotype		1	0.975	0.75	0.256	0.975	0.875	0.7	0.18	11	1.24	0.275	0.208	0.95	1.15	0.675	1.025	1.125	0.7	102.564	75	70	18	10
Sericomyrmex	scrobifer	w	CASENT0912518	ANTC35980	Brazil	scrobifer lectotype		1	NA	0.78	0.22	1	0.9	0.68	0.171	13	1.25	0.24	0.248	0.95	1.072	0.704	1.025	1.1	0.7	100	78	68	17.1	10
Sericomyrmex	scrobifer	w	USNMENT01125268	TRS080924-04	Brazil		915 1567	1	0.98	0.76	0.288	0.975	0.875	0.725	0.22	12	1.275	0.336	0.24	0.95	1.16	0.65	0.95	1.05	0.675	102.564	76	72.5	22	10
Sericomyrmex	scrobifer	w	USNMENT01125271	TRS080924-04	Brazil		915 1567	1.05	1.025	0.8	0.275	1	0.875	0.713	0.232	14	1.3	0.336	0.24	0.94	1.225	0.704	1	1.125	0.85	105	76.1905	67.9048	22.0952	11.9048
Sericomyrmex	scrobifer	w	USNMENT01125269	TRS080924-04	Brazil		915 1567	1.06	1.02	0.8	0.304	1	0.88	0.725	0.24	13	1.4	0.368	0.272	0.92	1.209	0.7	1	1.085	0.8	106	75.4717	68.3962	22.6415	11.3208
Sericomyrmex	scrobifer	w	USNMENT01125273	TRS080924-04	Brazil		915 1567	0.975		0.75	0.22	1	0.875	0.725	0.224	14	1.333	0.288	0.24	0.88	1.116	0.7	0.93	1.054	0.62	97.5	76.9231	74.359	22.9744	12.8205
Sericomyrmex	scrobifer	w	USNMENT01125115	TRS080924-04	Brazil		915 1567	1.05	1.025	0.768	0.256	1	0.875	0.725	0.24	12	1.35	0.3	0.275	0.93	1.125	0.713	0.93	1.054	0.713	105	73.1429	69.0476	22.8571	11.9048
Sericomyrmex	scrobifer	w	USNMENT01125270	TRS080924-04	Brazil		915 1567	1.025	1	0.768	0.3	0.975	0.85	0.74	0.21	12	1.275	0.264	0.256	0.899	1.152	0.675	0.96	1.06	0.608	105.128	74.9268	72.1951	20.4878	12.1951
Sericomyrmex	scrobifer	w	USNMENT01125116	T65-17s	Brazil		1802	0.98	0.95	0.752	0.24	0.95	0.875	0.752	0.176	11	1.24	0.336	0.24	0.93	0.961	0.75	1	1.06	0.64	103.158	76.7347	76.7347	17.9592	7.65306
Sericomyrmex	scrobifer	w	USNMENT00443991	SIANT DB 4044	Brazil			1.02	1	0.768	0.272	0.98	0.86	NA	0.18	13	1.333	0.3	0.26	0.961	1.08	0.725	1	1.08	0.66	104.082	75.2941	NA	17.6471	11.7647
Sericomyrmex	scrobifer	w	USNMENT00443990	SIANT DB 4044	Brazil			1.05	1.05	0.8	0.3	1	0.875	0.725	0.189	13	1.302	0.36	0.24	0.961	1.125	0.768	1.04	1.1	0.7	105	76.1905	69.0476	18	11.9048
Sericomyrmex	scrobifer	w	USNMENT01125275	WWK368	Brazil			0.961	0.96	0.8	0.28	0.961	0.837	0.682	0.189	12	1.325	0.288	0.26	0.961	1.085	0.72	1.02	1.1	0.7	100	83.2466	70.9677	19.667	12.9032
Sericomyrmex	scrobifer	w	USNMENT01125284	Delabie4770	Brazil			1.12	1.023	0.825	0.3	1.1	0.975	0.775	0.198	14	1.364	0.35	0.275	1.08	1.26	0.8	1.125	1.2	0.75	101.818	73.6607	69.1964	17.6786	11.1607
Sericomyrmex	scrobifer	w	USNMENT00444104	NAW4860	Brazil			0.975	0.925	0.775	0.32	0.975	0.85	0.675	0.171	13	1.271	0.3	0.25	0.95	0.961	0.725	0.93	1.085	0.62	100	79.4872	69.2308	17.5385	12.8205
Sericomyrmex	scrobifer	w	USNMENT00444103	NAW4860	Brazil			0.93	0.899	0.682	0.275	0.9	0.8	0.64	0.153	11	1.116	0.25	0.24	0.744	0.96	0.64	0.92	1	0.6	103.333	73.3333	68.8172	16.4516	10.7527
Sericomyrmex	scrobifer	w	USNMENT01125280	NAW4860	Brazil			0.84	0.82	0.66	0.22	0.8	0.72	0.62	0.154	11	1.125	0.248	0.2	0.8	0.928	0.625	0.825	0.875	0.55	105	78.5714	73.8095	18.3333	9.52381
Sericomyrmex	scrobifer	w	USNMENT01125290	KL4269	Brazil			1	0.93	0.775	0.26	0.95	0.825	0.72	0.224	14	1.271	0.256	0.256	0.95	1.2	0.64	0.93	0.992	0.682	105.263	77.5	72	22.4	12.5
Sericomyrmex	scrobifer	w	USNMENT01125297		Brazil			1.025	1	0.784	0.304	1	0.875	0.72	0.216	13	1.36	0.304	0.272	0.961	1.175	0.704	1.04	1.075	0.688	102.5	76.4878	70.2439	21.0732	12.1951
Sericomyrmex	scrobifer	w	USNMENT01125292	KL4467	Brazil			1.05	1	0.8	0.3	1	0.88	0.744	0.207	13	1.36	0.3	0.28	0.9	1.175	0.672	1	1.08	0.68	105	76.1905	70.8571	19.7143	11.4286
Sericomyrmex	scrobifer	w	USNMENT01125292	KL4467	Brazil			1	0.925	0.74	0.26	0.93	0.806	0.7	0.21	13	1.24	0.26	0.24	0.92	1.152	0.656	0.93	1.023	0.651	107.527	74	70	21	12.4
Sericomyrmex	scrobifer	w	USNMENT01125292	KL4467	Brazil			0.992	1	0.75	0.275	1	0.875	0.744	0.216	12	1.325	0.372	0.26	0.96	1.2	0.72	1	1.08	0.72	99.2	75.6048	75	21.7742	12.6008
Sericomyrmex	scrobifer	w	USNMENT01125285		Brazil			0.975	0.95	0.704	0.25	0.975	0.85	0.651	0.2	12	1.275	0.341	0.25	0.85	1.104	0.656	0.95	1.05	0.688	100	72.2051	66.7692	20.5128	12.8205
Sericomyrmex	scrobifer	w	USNMENT01125285		Brazil			0.9	0.9	0.688	0.256	0.9	0.8	0.65	0.21	12	1.15	0.24	0.224	0.88	1.025	0.656	0.925	1	0.608	100	76.4444	72.2222	23.3333	11.1111
Sericomyrmex	scrobifer	w	USNMENT01125285		Brazil			0.96	0.96	0.7	0.24	0.875	0.775	0.65	0.18	11	1.28	0.3	NA	NA	1.075	0.672	0.95	1.025	0.7	109.714	72.9167	67.7083	18.75	10.4167
Sericomyrmex	scrobifer	w	USNMENT01125289	KL4467	Brazil			1	0.975	0.74	0.24	0.899	0.806	0.62	0.175	12	1.271	0.31	0.217	0.96	1.072	0.656	0.93	1.054	0.62	111.235	74	62	17.5	9.3
Sericomyrmex	scrobifer	w	USNMENT01125295	SES080922-01	Brazil			0.992	0.992	0.8	0.3	1.025	0.875	0.75	0.198	12	1.333	0.341	0.279	0.93	1.116	0.72	0.992	1.116	0.682	96.7805	80.6452	75.6048	19.9597	15.121
Sericomyrmex	scrobifer	w	USNMENT01125296	SMS150	Brazil			0.98	0.98	0.736	0.256	0.95	0.85	0.651	0.192	11	1.325	0.275	0.25	0.837	1.1	0.672	0.92	1.04	0.64	103.158	75.102	66.4286	19.5918	10.2041
Sericomyrmex	scrobifer	w	USNMENT01125277	WWK381	Brazil			1.025	1	0.8	0.28	0.975	0.875	0.651	0.162	12	1.375	0.375	0.25	0.925	1.085	0.744	1.054	1.116	0.68	105.128	78.0488	63.5122	15.8049	9.7561
Sericomyrmex	scrobifer	w	USNMENT01125277	WWK381	Brazil			1.023	1.023	0.82	0.32	1	0.875	0.725	0.171	11	1.35	0.3	0.26	1.04	1.12	0.75	1.054	1.116	0.682	102.3	80.1564	70.87	16.7155	12.219
Sericomyrmex	scrobifer	w	USNMENT01125277	WWK381	Brazil			1.025	1	0.8	0.275	0.95	0.85	0.682	0.171	12	1.302	0.279	0.248	0.961	1.054	0.688	1.023	1.085	0.68	107.895	78.0488	66.5366	16.6829	9.7561
Sericomyrmex	scrobifer	w	USNMENT01125281	IRL12	Brazil			1.05	1.05	0.84	0.3	0.992	0.868	0.682	0.171	12	1.36	0.34	0.26	0.96	1.085	0.76	1.054	1.116	0.682	105.847	80	64.9524	16.2857	11.8095
Sericomyrmex	scrobifer	w	USNMENT01125286	RN12861	Brazil			1	0.95	0.72	0.25	0.96	0.84	0.7	0.224	13	1.271	0.352	0.26	1	1.15	0.74	1	1.05	0.725	104.167	72	70	22.4	12

## Sheet: b) Q&M
genus	species	caste	Specimen Code	Coll code	Country	Type?	Extr	HWe	HW	IFW1	IFW2	HL1	HL2	SL	EL	Om	EW	WL	PL	PPL	GL	HFL	PW	IOD	HW1	HW2	HW3	CI	FLI	SI	OI	Forewing	Hindwing
Sericomyrmex	amabilis	q	USNMENT01125839	RMMA100622-04	Panama		1642	1.302	1.302	1	0.325	1.4	1.2	0.88	0.28	22	0.1	1.953	0.465	0.341	1.701	1.395	1.116	NA	1.36	1.48	1	93	76.8049	67.5883	21.5054	6.49	4.2
Sericomyrmex	amabilis	q	USNMENT01125840	RMMA100622-04	Panama		1642	1.32	1.36	0.961	0.372	1.271	1.147	0.88	0.24	16	0.06	2.04	0.48	0.279	1.68	1.48	1.15	NA	1.32	1.395	0.961	103.855	72.803	66.6667	18.1818	6.93	4.41
Sericomyrmex	amabilis	q	USNMENT01125871	AJ131005-01	Mexico		1656	1.3	0.34	0.94	0.32	1.302	1.147	0.875	0.288	18	0.08	2.04	0.496	0.31	1.8	1.5	1.054	NA	1.325	1.475	0.975	99.8464	72.3077	67.3077	22.1538	NA	NA
Sericomyrmex	amabilis	q	USNMENT01125849	Sam015-09Sb	Panama		1643	1.302	1.33	0.96	0.34	1.32	1.2	0.88	0.256	16	0.08	2.05	0.56	0.3	1.8	1.16	1.52	NA	1.45	1.488	0.899	98.6364	73.7327	67.5883	19.6621	5.985	4.284
Sericomyrmex	amabilis	q	USNMENT00444097	TRS920702-19	Costa Rica			1.3	1.3	0.912	0.272	1.271	1.178	0.806	0.256	17	0.1	2.05	0.558	0.32	1.75	1.5	1.06	NA	1.3	1.425	0.9	102.282	70.1538	62	19.6923	NA	NA
Sericomyrmex	amabilis	q	USNMENT01125872	DMO241	Costa Rica			1.271	1.302	0.9	0.3	1.271	1.147	0.93	0.252	18	0.1	2.05	0.55	0.32	1.8	1.519	1.08	NA	1.302	1.426	0.868	100	70.8104	73.1707	19.8269	NA	NA
Sericomyrmex	amabilis	q	USNMENT01125876	RMMA100521-14	Panama			1.302	1.333	0.98	0.3	1.333	1.209	0.868	0.234	15	0.064	2.12	0.575	0.288	1.764	1.519	1.15	NA	1.364	1.457	0.899	97.6744	75.2688	66.6667	17.9724	5.846	3.792
Sericomyrmex	amabilis	q	USNMENT01125878	RMMA110529-01	Panama			1.325	1.35	0.944	0.32	1.271	1.147	0.92	0.256	16	0.096	2	0.45	0.3	1.75	1.52	1.15	NA	1.35	1.45	0.925	104.249	71.2453	69.434	19.3208	5.94	NA
Sericomyrmex	amabilis	q	MCZ40-42 21197	Wheeler 838	Panama	amabilis paralectotype		1.333	1.364	0.961	0.372	1.333	1.209	0.992	0.234	16	0.075	2.04	0.52	0.36	1.8	1.519	1.24	NA	1.395	1.457	0.93	100	72.093	74.4186	17.5544	NA	NA
Sericomyrmex	bondari	q	USNMENT01125806	AJ120926-02	Peru		967 1551	1.35	1.35	0.992	0.341	1.32	1.12	0.96	0.272	18	NA	2.05	0.425	0.275	1.953	1.6	1.147	NA	1.395	1.147	0.93	102.273	73.4815	71.1111	20.1481	NA	NA
Sericomyrmex	bondari	q	USNMENT01125803	TRS141003-03	Brazil		1667	1.48	1.48	1.023	0.403	1.44	1.24	1	0.288	17	NA	2.25	0.45	0.25	2.054	1.64	1.28	NA	1.457	1.581	1.085	102.778	69.1216	67.5676	19.4595	NA	NA
Sericomyrmex	bondari	q	USNMENT00419793	SV030611-01	Ecuador			1.333	1.364	1	0.36	1.36	1.16	0.92	0.288	21	0.08	1.96	0.4	0.24	1.953	1.64	1.26	NA	1.395	1.488	0.93	98.0147	75.0188	69.0173	21.6054	6.71	4.662
Sericomyrmex	lutzi	q	MCZ 9-11 21139		Guyana	lutzi paralectotype		1.4	1.4	0.9	0.34	1.36	1.16	0.92	0.252	18	0.1	2.08	0.44	0.28	1.72	1.56	1.175	NA	1.32	1.52	1	102.941	64.2857	65.7143	18	6.82	4.6
Sericomyrmex	maravalhas	q	USNMENT00924082	T11-14S	Brazil		1662	1.12	1.12	0.84	0.4	1.116	0.992	0.75	0.243	20	0.08	1.72	0.325	0.3	1.6	1.25	1	NA	1.24	1.36	0.84	100.358	75	66.9643	21.6964	NA	NA
Sericomyrmex	mayri	q	USNMENT00924106	NAW277	Guyana	harekulli arwakensis		1.44	1.52	1	0.4	1.4	1.24	0.96	0.24	16	0.125	2.3	0.45	0.35	1.9	1.64	1.24	NA	1.54	1.64	1.025	102.857	69.4444	66.6667	16.6667	6.71	4.29
Sericomyrmex	mayri	q	USNMENT01126007	AJ120726-03	Peru		1466	1.56	1.64	1.085	0.372	1.56	1.36	1.05	0.304	20	0.1	2.394	0.504	0.378	2.09	1.75	1.36	NA	1.6	1.75	1.15	100	69.5513	67.3077	19.4872	NA	NA
Sericomyrmex	mayri	q	USNMENT01126008	AJ120801-03	Peru		939 1548 1650	1.6	1.6	1.023	0.403	1.52	1.32	1	0.252	17	0.1	2.5	0.6	0.372	2.133	1.8	1.36	NA	1.68	1.8	1.16	105.263	63.9375	62.5	15.75	NA	NA
Sericomyrmex	mayri	q	USNMENT01126010	AJ120801-03	Peru		939 1548 1650	1.64	1.68	1.125	0.375	1.55	1.35	1.023	0.27	18	0.1	2.5	0.5	0.35	2.079	1.85	1.395	NA	1.76	1.84	1.16	105.806	68.5976	62.378	16.4634	NA	NA
Sericomyrmex	mayri	q	USNMENT01126011	AJ120801-03	Peru		939 1548 1650	1.52	1.56	1	0.36	1.395	1.24	1.023	0.261	19	0.1	2.25	0.45	0.3	2.016	1.643	1.24	NA	1.52	1.68	1.12	108.961	65.7895	67.3026	17.1711	NA	NA
Sericomyrmex	mayri	q	USNMENT01126005	JSC051123-07	Peru		923 1619	1.519	1.64	1.1	0.375	1.488	1.302	0.961	0.252	18	0.09	2.457	0.56	0.4	2.079	1.72	1.44	NA	1.68	1.76	1.16	102.083	72.4161	63.2653	16.5899	NA	NA
Sericomyrmex	mayri	q	USNMENT00444064	TRS920809-15	Brazil		909 1635	1.6	1.64	1.025	0.425	1.55	1.4	1.04	0.304	18	0.096	2.5	0.55	0.375	2.212	1.767	1.457	NA	1.64	1.76	1.2	103.226	64.0625	65	19	NA	NA
Sericomyrmex	mayri	q	USNMENT00444060	TRS920809-15	Brazil		909 1635	1.55	1.65	1.025	0.4	1.48	1.28	1.08	0.27	17	0.08	2.394	0.465	0.375	2.05	1.705	1.44	NA	1.64	1.76	1.16	104.73	66.129	69.6774	17.4194	7.15	4.914
Sericomyrmex	mayri	q	USNMENT01126084	TRS920809-15	Brazil		909 1635	1.519	1.519	1.008	0.448	1.426	1.302	0.992	0.27	19	0.096	2.5	0.527	0.31	2.079	1.68	1.325	NA	0.519	1.705	1.116	106.522	66.3594	65.3061	17.7749	NA	NA
Sericomyrmex	mayri	q	USNMENT01126079	UGM950108-03	Trinidad		910 1555	1.44	1.48	0.975	0.425	1.44	1.28	0.96	0.279	18	0.096	2.15	0.52	0.32	1.827	1.5	1.271	NA	1.56	1.68	1.12	100	67.7083	66.6667	19.375	6.82	4.7
Sericomyrmex	mayri	q	USNMENT01126080	UGM950108-03	Trinidad		910 1555	1.45	1.5	1	0.4	1.45	1.3	1	0.261	17	0.1	2.12	0.45	0.3	1.76	1.6	1.3	NA	1.6	1.68	1.16	100	68.9655	68.9655	18	6.557	NA
Sericomyrmex	mayri	q	USNMENT01125238	TRS050720-22	Fr. Guyana		932	1.45	1.5	1	0.4	1.4	1.28	0.96	0.252	18	0.1	2.25	0.56	0.36	1.975	1.64	1.36	NA	1.48	1.64	1.12	103.571	68.9655	66.2069	17.3793	NA	NA
Sericomyrmex	mayri	q	USNMENT01125165	JSC060311-07	Suriname		1677 1786	1.52	1.56	0.98	0.4	1.45	1.25	1	0.275	21	0.1	2.3	0.5	0.35	2.079	1.68	1.364	NA	1.56	1.68	1.12	104.828	64.4737	65.7895	18.0921	NA	NA
Sericomyrmex	mayri	q	USNMENT01126232	ANTC35979	Brazil	moreirai		1.512	1.519	1.05	0.4	1.48	1.32	1.04	0.28	17	0.1	2.394	0.589	0.378	1.953	1.85	1.36	NA	1.55	1.65	1.2	102.162	69.4444	68.7831	18.5185	8.03	5.28
Sericomyrmex	mayri	q	USNMENT01126232	ANTC35979	Brazil	moreirai		1.55	1.55	1.05	0.425	1.48	1.32	1.085	0.288	17	0.08	2.3	0.65	0.248	2	1.64	N/A	NA	1.65	1.7	1.16	104.73	67.7419	70	18.5806	7.92	5.04
Sericomyrmex	mayri	q	CASENT0909371	Forel coll. 161.	Brazil	opacus muelleri type		1.488	1.55	1.05	0.403	1.488	1.364	1.05	0.272	18	0.054	2.4	0.56	0.36	2.15	1.8	1.45	NA	1.6	1.72	1.16	100	70.5645	70.5645	18.2796	NA	NA
Sericomyrmex	opacus	q	USNMENT01125311	UGM950614-01	Costa Rica		1636	1.15	1.2	0.85	0.3	1.085	0.992	0.784	0.232	15	0.1	1.7	0.403	0.279	1.575	1.147	0.96	NA	1.25	1.3	0.85	105.991	73.913	68.1739	20.1739	NA	NA
Sericomyrmex	opacus	q	USNMENT01125312	UGM950614-01	Costa Rica		1636	1.16	1.2	0.85	0.3	1.116	0.992	0.744	0.24	15	0.08	1.8	0.403	0.248	1.575	1.24	0.93	NA	1.2	1.3	0.75	103.943	73.2759	64.1379	20.6897	5.166	3.596
Sericomyrmex	opacus	q	USNMENT00444073	TRS920606-05A	Costa Rica		908	1.075	1.1	0.768	0.24	1.1	1	0.76	0.198	17	0.075	1.612	0.34	0.26	1.5	1.2	0.92	NA	1.1	1.2	0.72	97.7273	71.4419	70.6977	18.4186	4.85	3.64
Sericomyrmex	opacus	q	USNMENT00444072	TRS920606-05A	Costa Rica		908	1.023	1.054	0.76	0.26	1.1	0.975	0.75	0.224	16	0.08	1.581	0.4	0.24	1.6	1.28	0.93	NA	1.15	1.225	0.725	93	74.2913	73.3138	21.8964	5.103	3.6
Sericomyrmex	opacus	q	USNMENT00305214	TRS920602-05	Costa Rica			1.125	1.15	0.8	0.325	1.1	1	0.76	0.207	16	0.075	1.7	0.341	0.248	1.6	1.24	0.899	NA	1.14	1.26	0.78	102.273	71.1111	67.5556	18.4	NA	NA
Sericomyrmex	opacus	q	USNMENT01125333	M1727	Colombia			1.116	1.147	0.85	0.275	1.116	0.992	0.75	0.24	15	0.096	1.72	0.475	0.248	1.638	0.992	0.95	NA	1.209	1.271	0.775	100	76.1649	67.2043	21.5054	NA	NA
Sericomyrmex	opacus	q	USNMENT00307461	TRS960427-04	Panama		931, 1525	1.4	1.45	0.98	0.34	1.45	1.25	0.95	0.275	15	0.1	2.2	0.55	0.4	1.87	1.575	1.209	NA	1.52	1.52	1.04	96.5517	70	67.8571	19.6429	NA	NA
Sericomyrmex	parvulus	q	USNMENT01125595	AJ120803-03	Peru		1629	0.975	1	0.7	0.28	0.95	0.875	0.64	0.208	14	0.075	1.56	0.36	0.225	1.4	1	0.82	NA	1	1.08	0.76	102.632	71.7949	65.641	21.3333	NA	NA
Sericomyrmex	parvulus	q	USNMENT01125594	AJ120728-10	Peru		951, 1467	1	1.04	0.76	0.26	1.05	0.95	0.7	0.21	14	NA	1.65	0.4	0.25	1.5	1.1	0.9	NA	1.04	1.2	0.8	95.2381	76	70	21	NA	NA
Sericomyrmex	parvulus	q	USNMENT01125597	JCMC001	Brazil		1791	1.05	1.075	0.768	0.272	1.075	0.95	0.7	0.216	15	0.08	1.65	0.341	0.248	1.512	1.085	0.9	NA	1.125	1.22	0.76	97.6744	73.1429	66.6667	20.5714	NA	NA
Sericomyrmex	parvulus	q	USNMENT01125598	JCMC001	Brazil		1791	1.04	1.04	0.78	0.24	1.05	0.925	0.7	0.24	14	0.075	1.64	0.48	0.2	1.58	1.175	0.92	NA	1.054	1.147	0.744	99.0476	75	67.3077	23.0769	NA	NA
Sericomyrmex	saramama	q	USNMENT00924065	AJ120729-03	Peru		938, 1526	1.35	1.4	0.93	0.375	1.32	1.16	0.875	0.216	15	0.112	1.92	0.48	0.36	1.817	1.48	1.075	NA	1.4	1.5	0.95	102.273	68.8889	64.8148	16	NA	NA
Sericomyrmex	saussurei	q	USNMENT00445563	1223	Brazil	burchelli		1.395	1.364	0.975	0.325	1.35	1.225	0.899	0.216	20	NA	2.08	0.58	0.26	1.95	1.519	1.28	NA	1.395	1.519	1.023	103.333	69.8925	64.4444	15.4839	6.93	NA
Sericomyrmex	saussurei	q	USNMENT01125509	JCMC002	Brazil		1792	1.333	1.333	1	0.38	1.271	1.178	0.961	0.275	20	0.075	2.16	0.56	0.26	1.9	1.581	1.2	NA	1.395	1.519	0.93	104.878	75.0188	72.093	20.6302	7.37	4.73
Sericomyrmex	saussurei	q	USNMENT01125514	JCMC002	Brazil		1792	1.36	1.4	1	0.35	1.302	1.209	0.899	0.288	20	0.075	2.15	0.525	0.3	1.827	1.581	1.178	NA	1.395	1.488	0.93	104.455	73.5294	66.1029	21.1765	7.15	4.73
Sericomyrmex	saussurei	q	USNMENT01125511	JCMC002	Brazil		1792	1.302	1.271	0.961	0.372	1.3302	1.209	0.93	0.243	21	0.1	2.15	0.434	0.279	1.85	1.581	1.2	NA	1.426	1.488	0.899	97.88	73.8095	71.4286	18.6636	7.04	NA
Sericomyrmex	saussurei	q	USNMENT01125512	JCMC002	Brazil		1792	1.375	1.4	1	0.38	1.302	1.209	0.899	0.234	24	0.08	2.08	0.558	0.248	1.9	1.6	1.147	NA	1.457	1.519	0.93	105.607	72.7273	65.3818	17.0182	7.15	NA
Sericomyrmex	saussurei	q	USNMENT01125513	JCMC002	Brazil		1792	1.36	1.36	0.975	0.4	1.325	1.2	0.899	0.25	22	0.096	2	0.44	0.275	1.95	1.219	1.2	NA	1.44	1.52	0.9	102.642	71.6912	66.1029	18.3824	NA	NA
Sericomyrmex	saussurei	q	USNMENT01125510	JCMC002	Brazil		1792	1.36	1.36	0.95	0.35	1.325	1.25	0.899	0.272	20	0.1	2.12	0.558	0.279	1.89	1.5	1.2	NA	1.45	1.56	0.92	102.642	69.8529	66.1029	20	NA	NA
Sericomyrmex	amabilis	m	USNMENT01125844	RMMA100622-04	Panama		1642	0.848	0.72	0.296	0.168	0.704	0.704	0.72	0.288	23	0.112	1.76	0.36	0.2	1.08	1.674	0.84	0.608	NA	NA	NA	120.455	34.9057	84.9057	33.9623	4.662	3.15
Sericomyrmex	amabilis	m	USNMENT01125844	RMMA100622-04	Panama		1642	0.775	0.68	0.279	0.252	0.656	0.656	0.585	0.304	24	0.128	1.519	0.325	0.225	1.2	1.64	0.85	0.56	NA	NA	NA	118.14	36	75.4839	39.2258	4.503	3.1
Sericomyrmex	amabilis	m	USNMENT01125841	RMMA100622-04	Panama		1642	0.85	0.675	0.279	0.171	0.675	0.675	0.7	0.32	26	0.16	1.68	0.4	0.24	1.44	1.75	0.75	0.576	NA	NA	NA	125.926	32.8235	82.3529	37.6471	4.84	3.1
Sericomyrmex	amabilis	m	USNMENT01125838	RMMA100622-04	Panama		1642	0.78	0.6	0.296	0.192	0.608	0.608	0.608	0.272	23	0.125	1.426	0.3	0.2	1.085	1.475	0.7	0.54	NA	NA	NA	128.289	37.9487	77.9487	34.8718	4.345	2.68
Sericomyrmex	amabilis	m	USNMENT01125842	RMMA100622-04	Panama		1642	0.784	0.64	0.272	0.176	0.656	0.656	0.624	0.28	22	0.128	1.449	0.248	0.18	1.24	1.519	0.68	0.544	NA	NA	NA	119.512	34.6939	79.5918	35.7143	NA	NA
Sericomyrmex	amabilis	m	USNMENT01125843	RMMA100622-04	Panama		1642	0.875	0.7	0.32	0.176	0.7	0.7	0.65	0.32	22	0.125	1.76	0.375	0.25	1.302	1.674	0.76	0.625	NA	NA	NA	125	36.5714	74.2857	36.5714	4.73	3.16
Sericomyrmex	amabilis	m	USNMENT01125843	RMMA100622-04	Panama		1642	0.806	0.68	0.28	0.192	0.672	0.672	0.672	0.32	26	0.12	1.6	0.35	0.225	1.264	1.674	0.76	0.6	NA	NA	NA	119.94	34.7395	83.3747	39.7022	4.284	2.961
Sericomyrmex	amabilis	m	USNMENT01125837	RMMA100622-04	Panama		1642	0.975	0.775	0.336	0.192	0.784	0.784	0.76	0.352	24	0.175	2.016	0.434	0.248	1.75	1.953	0.88	0.625	NA	NA	NA	124.362	34.4615	77.9487	36.1026	5.767	3.68
Sericomyrmex	amabilis	m	USNMENT01125849	Sam015-09Sb	Panama		1643	0.775	0.65	0.275	0.18	0.66	0.66	0.68	0.304	26	0.12	1.612	0.341	0.192	1.45	1.643	0.88	0.556	NA	NA	NA	117.424	35.4839	87.7419	39.2258	4.662	3.276
Sericomyrmex	amabilis	m	USNMENT01125873	RMMA100611-03	Panama			0.806	0.682	0.48	0.171	0.704	0.704	0.72	0.32	23	0.112	1.84	0.4	0.225	1.3	1.88	0.8	0.592	NA	NA	NA	114.489	59.5533	89.33	39.7022	5.103	3.25
Sericomyrmex	amabilis	m	USNMENT01125874	RMMA100611-03	Panama			0.825	0.7	0.32	0.208	0.688	0.688	0.704	0.32	24	0.112	1.88	0.28	0.24	1.35	1.9	0.84	0.56	NA	NA	NA	119.913	38.7879	85.3333	38.7879	5.04	3.5
Sericomyrmex	amabilis	m	USNMENT01125874	RMMA100611-03	Panama			0.608	0.6	0.243	0.18	0.608	0.608	0.6	0.243	20	0.1	1.488	0.288	0.18	1.225	1.55	0.575	0.544	NA	NA	NA	100	39.9671	98.6842	39.9671	4.45	2.79
Sericomyrmex	amabilis	m	USNMENT01125851	TRS960426-11	Panama		911, 1556	0.92	0.744	0.336	0.192	0.713	0.713	0.752	0.336	20	0.124	1.9	0.434	0.24	1.449	1.88	0.899	0.62	NA	NA	NA	129.032	36.5217	81.7391	36.5217	5.04	3.276
Sericomyrmex	lutzi	m	USNMENT01126226		Guyana	lutzi paralectotype		0.896	0.736	0.27	0.171	0.7	0.7	0.74	0.288	30	0.125	1.736	0.4	0.22	1.4	1.674	0.8	0.576	NA	NA	NA	128	30.1339	82.5893	32.1429	5.214	3.55
Sericomyrmex	mayri	m	USNMENT01126020	DD265	Ecuador		1657	0.837	0.713	0.352	0.224	0.8	0.8	0.8	0.35	32	0.155	2	0.48	0.325	1.72	2.2	1.085	0.682	NA	NA	NA	104.625	42.055	95.5795	41.816	NA	NA
Sericomyrmex	mayri	m	USNMENT01126021	DD265	Ecuador		1657	0.96	0.78	0.34	0.192	0.74	0.74	0.82	0.352	30	0.14	1.95	0.403	0.24	1.323	1.92	1	0.68	NA	NA	NA	129.73	35.4167	85.4167	36.6667	NA	NA
Sericomyrmex	mayri	m	USNMENT01126022	DD265	Ecuador		1657	1.02	0.84	0.384	0.224	0.78	0.78	0.8	0.34	32	0.144	1.96	0.4	0.28	1.65	2.046	1.054	0.72	NA	NA	NA	130.769	37.6471	78.4314	33.3333	NA	NA
Sericomyrmex	mayri	m	USNMENT01126023	DD265	Ecuador		1657	0.992	0.806	0.368	0.272	0.784	0.784	0.832	0.36	29	0.128	2.04	0.425	0.25	1.65	2.12	1.12	0.736	NA	NA	NA	126.531	37.0968	83.871	36.2903	NA	NA
Sericomyrmex	mayri	m	USNMENT01126040	JSC111119-04	Guyana		1682	0.93	0.775	0.368	0.208	0.76	0.76	0.8	0.36	28	0.155	1.953	0.375	0.25	1.6	2.077	0.868	0.651	NA	NA	NA	122.368	39.5699	86.0215	38.7097	6.25	4.29
Sericomyrmex	mayri	m	USNMENT01126039	JSC111119-04	Guyana		1682	0.96	0.8	0.324	0.153	0.76	0.76	0.84	0.34	28	0.14	1.95	0.35	0.26	1.575	1.922	0.961	0.68	NA	NA	NA	126.316	33.75	87.5	35.4167	5.72	3.792
Sericomyrmex	mayri	m	USNMENT01126201	CRG92	Brazil			0.925	0.775	0.336	0.224	0.72	0.72	0.768	0.336	26	0.14	1.88	0.48	0.24	1.6	2	0.95	0.66	NA	NA	NA	128.472	36.3243	83.027	36.3243	5.4	4
Sericomyrmex	mayri	m	USNMENT01126201	CRG92	Brazil			0.975	0.8	0.368	0.24	0.775	0.775	0.85	0.306	24	0.128	2.05	0.558	0.248	1.8	1.9	1.054	0.725	NA	NA	NA	125.806	37.7436	87.1795	31.3846	NA	3.8
Sericomyrmex	mayri	m	USNMENT00445580	ANTC31816	Brazil	mayri paralectotype		0.848	0.704	0.32	0.207	0.704	0.704	0.72	0.288	26	0.108	1.705	0.403	0.24	1.52	1.8	0.775	0.608	NA	NA	NA	120.455	37.7358	84.9057	33.9623	5	3.3
Sericomyrmex	mayri	m	USNMENT00445580	ANTC31816	Brazil	mayri paralectotype		0.82	0.7	0.3	0.171	0.66	0.66	0.688	0.261	21	0.112	1.55	0.36	0.175	1.28	1.56	0.744	0.58	NA	NA	NA	124.242	36.5854	83.9024	31.8293	5	3.25
Sericomyrmex	mayri	m	USNMENT00445580	ANTC31816	Brazil	mayri paralectotype		0.837	0.704	0.32	0.224	0.672	0.672	0.864	0.32	20	0.128	1.736	0.45	0.256	1.5	1.68	0.775	0.608	NA	NA	NA	124.554	38.2318	103.226	38.2318	4.662	3.276
Sericomyrmex	opacus	m	USNMENT00924098		Colombia	diego type		0.74	0.58	0.243	1.144	0.608	0.608	0.522	0.216	22	0.14	1.302	0.372	0.208	1.05	1.302	0.65	0.5	NA	NA	NA	121.711	32.8378	70.5405	29.1892	3.6	2.8
Sericomyrmex	opacus	m	USNMENT01125313	AI060511-01	Panama		1645	0.713	0.558	0.24	0.126	0.6	0.6	0.624	0.279	20	0.135	1.375	0.375	0.22	1.116	1.475	0.8	0.423	NA	NA	NA	118.833	33.6606	87.5175	39.1304	NA	NA
Sericomyrmex	opacus	m	USNMENT01125314	AI060511-01	Panama		1645	0.725	0.575	0.273	0.168	0.6	0.6	0.575	0.24	22	0.128	1.44	0.3	0.175	0.961	1.5	0.725	0.48	NA	NA	NA	120.833	37.6552	79.3103	33.1034	NA	NA
Sericomyrmex	opacus	m	USNMENT01125315	AI060511-01	Panama		1645	0.66	0.46	0.232	0.16	0.576	0.576	0.56	0.24	22	0.144	1.35	0.275	0.2	1.054	1.4	0.75	0.36	NA	NA	NA	114.583	35.1515	84.8485	36.3636	NA	NA
Sericomyrmex	opacus	m	USNMENT01125316	AI060511-01	Panama		1645	0.74	0.58	0.256	0.176	0.592	0.592	0.575	0.225	28	0.12	1.36	0.27	0.162	1.075	1.45	0.675	0.5	NA	NA	NA	125	34.5946	77.7027	30.4054	4.095	2.835
Sericomyrmex	opacus	m	USNMENT00444063	TRS920606-05A	Costa Rica		908	0.656	0.528	0.198	0.13	0.528	0.528	0.486	0.224	19	0.09	1.2	0.288	0.16	1.12	1.2	0.496	0.396	NA	NA	NA	124.242	30.1829	74.0854	34.1463	3.48	2.2
Sericomyrmex	opacus	m	USNMENT00444070	TRS920606-05A	Costa Rica		908	0.688	0.56	0.224	0.16	0.576	0.576	0.544	0.22	20	0.099	1.24	0.279	0.192	1.054	1.333	0.5	0.448	NA	NA	NA	119.444	32.5581	79.0698	31.9767	3.72	2.3
Sericomyrmex	saussurei	m	USNMENT01125520	JCMC002	Brazil		1792	0.84	0.62	0.32	0.192	0.66	0.66	0.7	0.288	24	0.128	1.612	0.32	0.192	1.333	1.725	0.744	0.56	NA	NA	NA	127.273	38.0952	83.3333	34.2857	4.819	3.402
Sericomyrmex	saussurei	m	USNMENT01125515	JCMC002	Brazil		1792	0.9	0.704	0.306	0.162	0.675	0.675	0.736	0.3	26	0.144	1.72	0.375	0.2	1.3	1.55	0.88	0.608	NA	NA	NA	133.333	34	81.7778	33.3333	5.229	3.339
Sericomyrmex	saussurei	m	USNMENT01125518	JCMC002	Brazil		1792	0.825	0.675	0.32	0.192	0.672	0.672	0.65	0.3	24	0.128	1.7	0.28	0.2	1.25	1.519	0.84	0.576	NA	NA	NA	122.768	38.7879	78.7879	36.3636	4.851	3.15
Sericomyrmex	saussurei	m	USNMENT01125519	JCMC002	Brazil		1792	0.736	0.64	0.304	0.176	0.656	0.656	0.672	0.252	23	0.128	1.6	0.325	0.175	1.178	1.625	0.88	0.576	NA	NA	NA	112.195	41.3043	91.3043	34.2391	4.898	3.25
Sericomyrmex	saussurei	m	USNMENT01125521	JCMC002	Brazil		1792	0.85	0.675	0.32	0.192	0.672	0.672	0.704	0.3	26	0.128	1.72	0.36	0.22	1.4	1.78	0.88	0.576	NA	NA	NA	126.488	37.6471	82.8235	35.2941	5.056	3.397
Sericomyrmex	saussurei	m	USNMENT01125517	JCMC002	Brazil		1792	0.84	0.64	0.32	0.192	0.66	0.66	0.68	0.27	26	0.14	1.65	0.325	0.175	1.2	1.56	0.806	0.58	NA	NA	NA	127.273	38.0952	80.9524	32.1429	4.725	3.15
Sericomyrmex	saussurei	m	USNMENT00445564	1223	Brazil	burchelli type		0.94	0.72	0.279	0.189	0.736	0.736	0.752	0.279	24	0.144	1.798	NA	NA	1	1.76	0.8	0.65	NA	NA	NA	127.717	29.6809	80	29.6809	5.5	3.591

## Sheet: c) IMAGED
genus	species	Image	specimen_code	Collection code	Collection Date	Collector	Country	First Admin. District	Latitude	Longitude	elev	LatLong_Error	DNA Extr#	GenBank Acc. No.	SRA Acc. No.	DNA Extr#
Sericomyrmex	parvulus	FIG 48 a, c, d parvulus worker	USNMENT00446157	JSC051103-01-LS17	3 Nov 2005	J. Sosa-Calvo	Suriname	Sipaliwini	4.8172	-54.6067	514			NA	NA
Sericomyrmex	saussurei	FIG 56 a, c, e saussurei worker, striate mandible	USNMENT01125217	JSC081007-08	7 Oct 2008	J. Sosa-Calvo	Brazil	Rondônia	-10.8003	-61.5948	289	6	922 1649	KY202382	SAMN06040525	922 1649
Sericomyrmex	parvulus	FIG 48 b, d, f parvulus queen	USNMENT01125594	AJ120728-10	1 Aug 2012	A. Ješovnik	Peru	Madre de Dios	-12.8187	-69.3636	224		951	KY202368	SAMN06040511	951
Sericomyrmex	bondari	FIG 25 bondari queen	USNMENT01125803	TRS141003-03	3 Oct 2014	T. R. Schultz	Brazil	Pará	-6.0632	-50.0576	632		1667	KY202307	SAMN06040466	1667
Sericomyrmex	opacus	FIG 45 a, c, e opacus queen	USNMENT00305214	TRS920602-05	2 Jun 1992	T. R. Schultz	Costa Rica	Puntarenas	8.51	-83.60				NA	NA
Sericomyrmex	mayri	FIG 37 a mayri worker variation	USNMENT00444066	TRS920809-15	9 Aug 1992	T. R. Schultz	Brazil	Amazonas	-2.917	-59.983			909 1635	KY202316	SAMN06040481	909 1635
Sericomyrmex	mayri	FIG 36 mayri worker	USNMENT01125171	JSC081109-02	9 Nov 2008	J. Sosa-Calvo	Brazil	Bahia	-12.5599	-41.3705	497	5	917 1648	KY202319	SAMN06040484	917 1648
Sericomyrmex	bondari	FIG 23 d, e, f reduced hair bondari worker	USNMENT01125823	MPEGHYM 11515274	15 Oct 2007	A. Y. Harada	Brazil	Pará	-1.7358	-51.4876
Sericomyrmex	scrobifer	FIG 61 scrobifer worker	USNMENT01125115	TRS080924-04	25 Sep 2008	T. R. Schultz	Brazil	Minas Gerais	-19.1667	-48.3833	807		915 1567	KY202397	SAMN06040529	915 1567
Sericomyrmex	bondari	FIG 22 bondari worker	USNMENT01125207	AJ141001-05	1 Oct 2014	A. Ješovnik	Brazil	Pará	-6.0629	-50.0571	626		1668	KY202308	SAMN06040467	1668
Sericomyrmex	bondari	FIG 23 a, b, c, bondari bicoloured worker	USNMENT01125207	AJ141001-05	1 Oct 2014	A. Ješovnik	Brazil	Pará	-6.0629	-50.0571	626		1668	KY202308	SAMN06040467	1668
Sericomyrmex	amabilis	FIG 19 b, d, f amabilis male	USNMENT01125846	RMMA100622-04	22 Jun 2010	R. M. M. Adams	Panama	Panamá	9.08	-79.66	125*		1642	KY202296	SAMN06040453	1642
Sericomyrmex	amabilis	FIG 17 b, d, f amabilis worker, smooth mandible	USNMENT01125194	M996	9 Nov 2000	H. Torres	Colombia	Cauca	2.9666	-78.1833	180		1612	KY202294	SAMN06040448	1612
Sericomyrmex	amabilis	FIG 17 a, c, e amabilis worker, striate mandible	USNMENT00308236	TRS920606-03A	6 Jun 1992	T. R. Schultz	Costa Rica	Puntarenas	8.51	-83.60
Sericomyrmex	saussurei	Fig 56 b, d, f saussurei worker, smooth mandible	USNMENT01125221	JCMC002	10 Oct 2015	J. Chaul, S. Epifânio	Brazil	Minas Gerais	-20.7578	-42.8636			1792	KY202395		1792
Sericomyrmex	amabilis	FIG 19 a, c, e amabilis queen	USNMENT01125871	AJ131005-01	5 Oct 2013	A. Ješovnik	Mexico	Vera Cruz	18.5866	-95.0779	184		1656	KY202299	SAMN06040458	1656
Sericomyrmex	mayri	FIG 37 c mayri worker variation	USNMENT01125151	JSC071001-22	1 Oct 2007	J. Sosa-Calvo	Colombia	Meta	3.6292	-73.6256	364		957		SAMN06040471	957
Sericomyrmex	saramama	FIG 53 a, c, e saramama worker	USNMENT00924064	AJ120729-03	29 Jul 2012	A. Ješovnik	Peru	Madre de Dios	-12.81867	-69.36364	224		938 1526	KY202348	SAMN06040495	938 1526
Sericomyrmex	saramama	FIG 53 b, d, f saramama queen	USNMENT00924065	AJ120729-03	29 Jul 2012	A. Ješovnik	Peru	Madre de Dios	-12.81867	-69.36364	224		938 1526	KY202348	SAMN06040495	938 1526
Sericomyrmex	opacus	FIG 43 b, d, f opacus worker	USNMENT01125118	TRS960427-04	27 Apr 1996	T. R. Schultz	Panama	Panamá	9.22	-78.97	13		931 1525	KY202351	SAMN06040498	931 1525
Sericomyrmex	saussurei	FIG 58 a, c, e saussurei queen	USNMENT01125514	JCMC002	10 Oct 2015	J. Chaul, S. Epifânio	Brazil	Minas Gerais	-20.7578	-42.8636			1792	KY202395		1792
Sericomyrmex	saussurei	FIG 58 b, d, f saussurei male	USNMENT01125515	JCMC002	10 Oct 2015	J. Chaul, S. Epifânio	Brazil	Minas Gerais	-20.7578	-42.8636			1792	KY202395		1792
Sericomyrmex	mayri	FIG 37 b mayri worker variation	USNMENT01125172	K27-1s	6 Sep 2009	E. Borges	Brazil	Bahia	-12.9053	-41.5005	1033		1666	KY202335	SAMN06040488	1666
Sericomyrmex	maravalhas	FIG 34 maravalhas queen	USNMENT00924082	T11-14s	5 Jun 2011	H. Vasconcelos	Brazil	Mato Grosso	-15.8571	-52.2617	539		1662	KY202344	SAMN06040493	1662
Sericomyrmex	maravalhas	FIG 32 maravalhas worker	USNMENT00924081	T11-14s	5 Jun 2011	H. Vasconcelos	Brazil	Mato Grosso	-15.8571	-52.2617	539		1662	KY202344	SAMN06040493	1662
Sericomyrmex	mayri	FIG 39 b, d, f mayri male	USNMENT01126022	DD265	10 Sep 2005	D. Donosov	Ecuador	Orellana	-0.6438	-75.9124	18		1657		SAMN06040486	1657
Sericomyrmex	opacus	FIG 45 b, d, f opacus male	USNMENT01125314	AI060511-01	6 May 2011	A. Illum	Panama	Panamá	9.08	-79.66	125		1645	KY202358	SAMN06040506	1645
Sericomyrmex	opacus	FIG 43 a, c, e opacus worke	USNMENT01125124	M2171	25 Sep 2001	E. Deulufeut	Colombia	Bolívar	9.9	-75.1166	400		1614	KY202354	SAMN06040501	1614
Sericomyrmex	mayri	FIG 39 a, c, e mayri queen	USNMENT01126007	AJ120726-03	26 Jul 2012	A. Ješovnik	Peru	Madre de Dios	-12.8187	-69.3636	224		1466		SAMN06040469	1466
Sericomyrmex	radioheadi	FIG 51 radioheadi worker	USNMENT00924059	Clark1984	8 Feb 2004	K. Clark	Venezuela	Amazonas	1.92	-67.05	91		1798			1798
Sericomyrmex	lutzi	FIG 28 lutzi worker	MCZ 12-14 21139	AC3907	13 Aug 191	A. Crampton	Guyana	Cuyuni-Mazaruni	5.223	-60.73
Sericomyrmex	lutzi	FIG 30 a, b, c lutzi queen	MCZ 9-11 21139	AC3907	13 Aug 191	A. Crampton	Guyana	Cuyuni-Mazaruni	5.223	-60.73
Sericomyrmex	lutzi	FIG 30 d, e, f lutzi male	USNMENT01126226	AC3907	13 Aug 191	A. Crampton	Guyana	Cuyuni-Mazaruni	5.223	-60.73
Sericomyrmex	saramama	FIG 55 SEM saramama larva	USNMENT01125266	AJ120729-03	29 Jul 2012	A. Ješovnik	Peru	Madre de Dios	-12.81867	-69.36364	224		938 1526	KY202348	SAMN06040495	938 1526
Sericomyrmex	saramama	FIG 54 SEM saramama worker	USNMENT01125262	AGH030615-10	15 Jun 2003	A. G. Himler	Ecuador	Orellana	-0.6382	-76.8490	227		905 1554	KY202347	SAMN06040496	905 1554
Sericomyrmex	opacus	FIG 44 SEM opacus worker	USNMENT01125331	M1953	21 Jul 2001	E. Deulufeut	Colombia	Bolívar	9.9	-75.1166	280		1615	KY202355	SAMN06040502	1615
Sericomyrmex	amabilis	FIG 18 h, i, j SEM amabilis male	USNMENT01125863	RMMA100622-04	22 Jun 2010	R. M. M. Adams	Panama	Panamá	9.08	-79.66	125*		1642	KY202296	SAMN06040453	1642
Sericomyrmex	amabilis	FIG 18 e, f, g SEM amabilis queen	USNMENT01125864	RMMA100622-04	22 Jun 2010	R. M. M. Adams	Panama	Panamá	9.08	-79.66	125*		1642	KY202296	SAMN06040453	1642
Sericomyrmex	bondari	FIG 24 SEM bondari worker	USNMENT01125813	AJ141001-03	1 Oct 2014	A. Ješovnik	Brazil	Pará	-6.0629	-50.0571	626		1684	KY202311	SAMN06040468	1684
Sericomyrmex	maravalhas	FIG 33 e, h, i SEM maravalhas worker	USNMENT01126226	T11-20s	5 Jun 2011	H. Vasconcelos	Brazil	Mato Grosso	-15.8571	-52.2617	539		1663		SAMN06040494	1663
Sericomyrmex	maravalhas	FIG 33 a, b, c, d, f, g SEM maravalhas worker	USNMENT00924090	T11-14s	5 Jun 2011	H. Vasconcelos	Brazil	Mato Grosso	-15.8571	-52.2617	539		1662	KY202344	SAMN06040493	1662
Sericomyrmex	amabilis	FIG 18 a, b, c, d SEM amabilis worker	USNMENT01125862	AGH030627-10	27 Jun 2003	A. G. Himler	Ecuador	Esmeraldas	0.7547	-79.8490			902 1553	KY202275	SAMN06040443	902 1553
Sericomyrmex	bondari	FIG 26 bondari larva	USNMENT01125807	AJ120926-02	26 Sep 2012	A. Ješovnik	Brazil	Amazonas	-2.9324	-59.9721	95		967 1551	KY202304	SAMN06040460	967 1551
Sericomyrmex	amabilis	FIG 20 SEM amabilis larva	USNMENT01126216	AJ131005-01	5 Oct 2013	A. Ješovnik	Mexico	Vera Cruz	18.5866	-95.0779	184		1656	KY202299	SAMN06040458	1656
Sericomyrmex	saussurei gm	FIG 59 SEM saussurei larva	USNMENT01126236	JCMC002	10 Oct 2015	J. Chaul, S. Epifânio	Brazil	Minas Gerais	-20.7578	-42.8636			1792	KY202395		1792
Sericomyrmex	mayri	FIG 40 b, c, d, e SEM mayri larvae	USNMENT01126230	AJ120801-03	1 Aug 2012	A. Ješovnik	Peru	Madre de Dios	-12.8187	-69.3636	224		939 1548		SAMN06040472	939 1548
Sericomyrmex	lutzi	FIG 29 SEM lutzi worker	USNMENT00445053	TRS021008-02	8 Oct 2002	T. R. Schultz	Guyana	Cuyuni-Mazaruni	5.3728	-59.9787	732
Sericomyrmex	mayri	FIG 40 a, f SEM mayri larva	USNMENT01126227	JSC111122-13	22 Nov 2011	J. Sosa-Calvo	Guyana	Upper Takutu-Upper Essequibo	3.51331	-58.2348	80		944 1549	KY202326	SAMN06040473	944 1549
Sericomyrmex	scrobifer	FIG 62 SEM scrobifer worker	USNMENT01125273	TRS080924-04	25 Sep 2008	T. R. Schultz	Brazil	Minas Gerais	-19.1667	-48.3833	807		915 1567	KY202397	SAMN06040529	915 1567
Sericomyrmex	parvulus	FIG 50 SEM parvulus larva	USNMENT01125592	AJ120728-10	1 Aug 2012	A. Ješovnik	Peru	Madre de Dios	-12.8187	-69.3636	224		951	KY202368	SAMN06040511	951
Sericomyrmex	parvulus	FIG 49 SEM parvulus worker	USNMENT01125593	AJ120728-10	1 Aug 2012	A. Ješovnik	Peru	Madre de Dios	-12.8187	-69.3636	224		951	KY202368	SAMN06040511	951
Sericomyrmex	saussurei	FIG 57 SEM saussurei worker	USNMENT01126237	TRS081007-05	7 Oct 2008	T. R. Schultz	Brazil	Rondônia	-10.7997	-61.5947	273		916 1557	KY202380	SAMN06040522	916 1557
Sericomyrmex	opacus	FIG 46 SEM opacus larva	USNMENT01125317	UGM950614-01	14 Jun 1995	U. G. Mueller	Costa Rica	Guanacaste	10.8378	-85.7051	253		1636	KY202357	SAMN06040505	1636
Sericomyrmex	mayri	FIG 38 SEM mayri worker	USNMENT01126229	AJ120801-03	1 Aug 2012	A. Ješovnik	Peru	Madre de Dios	-12.8187	-69.3636	224		939 1548		SAMN06040472	939 1548
Sericomyrmex	radioheadi	FIG 52 SEM radioheadi worker	USNMENT00924061	Clark1984	8 Feb 2004	K. Clark	Venezuela	Amazonas	1.92	-67.05	91		1798			1798

## Sheet: d) TYPES
genus	species	Type	pins	Institution	specimen_code	coll_code	CollDate_report	collector	country	First Admin. District	locality	habitat	Latitude	Longitude	elev	DNA Extr#	GenBank Acc. No.	SRA Acc. No.
Sericomyrmex	amabilis	amabilis lectotype (topmost), paralectotypes (lower two)	1pin, 3w	NMNH	USNMENT00920034	WMW838	3 Aug 1924	W. M. Wheeler	Panamá	Panamá	Barro Colorado Island	rainforest	9.15	-79.84			NA	NA
Sericomyrmex	amabilis	amabilis paralectotype	1pin, 2w, 1q	MCZ	MCZ40-42 21197	WMW838	3 Aug 1924	W. M. Wheeler	Panamá	Panamá	Barro Colorado Island	rainforest	9.15	-79.84			NA	NA
Sericomyrmex	bondari	bondari lectotype (topmost), paralectotypes (lower two)	1pin, 3w	MZSP	USNMENT01126238	Bondar 1936	1 May 1936	G. Bondar	Brazil	Bahia	Sul da Bahia, Áqua Preta		-8.8333	-66.1667			NA	NA
Sericomyrmex	lutzi	lutzi lectotype (topmost), paralectotypes (lower two)	1pin, 3w	MCZ	MCZ 12-14 21139	AC3907	13 Aug 191	A. Crampton	Guyana	Cuyuni-Mazaruni	Roraima, Kauwa Creek	forest	5.223	-60.73			NA	NA
Sericomyrmex	lutzi	lutzi paralectotypes	1pin, 2w, 1q	MCZ	MCZ 9-11 21139	AC3907	13 Aug 191	A. Crampton	Guyana	Cuyuni-Mazaruni	Roraima, Kauwa Creek	forest	5.223	-60.73			NA	NA
Sericomyrmex	lutzi	lutzi paralectotypes	1pin, 1w, 1q, 1m	AMNH	USNMENT01126226	AC3907	13 Aug 191	A. Crampton	Guyana	Cuyuni-Mazaruni	Roraima, Kauwa Creek	forest	5.223	-60.73			NA	NA
Sericomyrmex	maravalhas	maravalhas holotype	1pin, 1w	MZSP	USNMENT00924081	T11-14s	5 Jun 2011	H. Vasconcelos	Brazil	Mato Grosso	Serra Azul State Park, Barra do Garças	tipical cerrado	-15.8571	-52.2617	539	1662	KY202344	SAMN06040493
Sericomyrmex	maravalhas	maravalhas paratype	1pin, 1q	USNM	USNMENT00924082	T11-14s	5 Jun 2011	H. Vasconcelos	Brazil	Mato Grosso	Serra Azul State Park, Barra do Garças	tipical cerrado	-15.8571	-52.2617	539	1662	KY202344	SAMN06040493
Sericomyrmex	maravalhas	maravalhas paratype	1pin, 1w	MBC-UFU	USNMENT00924083	T11-14s	5 Jun 2011	H. Vasconcelos	Brazil	Mato Grosso	Serra Azul State Park, Barra do Garças	tipical cerrado	-15.8571	-52.2617	539	1662	KY202344	SAMN06040493
Sericomyrmex	maravalhas	maravalhas paratype	1pin, 1w	CASC	USNMENT00924086	T11-14s	5 Jun 2011	H. Vasconcelos	Brazil	Mato Grosso	Serra Azul State Park, Barra do Garças	tipical cerrado	-15.8571	-52.2617	539	1662	KY202344	SAMN06040493
Sericomyrmex	maravalhas	maravalhas paratype	1pin, 1w	USNM	USNMENT00924087	T11-14s	5 Jun 2011	H. Vasconcelos	Brazil	Mato Grosso	Serra Azul State Park, Barra do Garças	tipical cerrado	-15.8571	-52.2617	539	1662	KY202344	SAMN06040493
Sericomyrmex	maravalhas	maravalhas paratype	1pin, 1w	BMNH	USNMENT00924088	T11-14s	5 Jun 2011	H. Vasconcelos	Brazil	Mato Grosso	Serra Azul State Park, Barra do Garças	tipical cerrado	-15.8571	-52.2617	539	1662	KY202344	SAMN06040493
Sericomyrmex	maravalhas	maravalhas paratype	1pin, 1w	USNM	USNMENT00924089	T11-14s	5 Jun 2011	H. Vasconcelos	Brazil	Mato Grosso	Serra Azul State Park, Barra do Garças	tipical cerrado	-15.8571	-52.2617	539	1662	KY202344	SAMN06040493
Sericomyrmex	maravalhas	maravalhas paratype	1pin, 1w	MZSP	USNMENT00924090	T11-14s	5 Jun 2011	H. Vasconcelos	Brazil	Mato Grosso	Serra Azul State Park, Barra do Garças	tipical cerrado	-15.8571	-52.2617	539	1662	KY202344	SAMN06040493
Sericomyrmex	maravalhas	maravalhas paratype	1pin, 1w	CASC	USNMENT00924091	T11-14s	5 Jun 2011	H. Vasconcelos	Brazil	Mato Grosso	Serra Azul State Park, Barra do Garças	tipical cerrado	-15.8571	-52.2617	539	1662	KY202344	SAMN06040493
Sericomyrmex	maravalhas	maravalhas paratype	1pin, 1w	MCZ	USNMENT00924092	T11-14s	5 Jun 2011	H. Vasconcelos	Brazil	Mato Grosso	Serra Azul State Park, Barra do Garças	tipical cerrado	-15.8571	-52.2617	539	1662	KY202344	SAMN06040493
Sericomyrmex	maravalhas	maravalhas paratype	1pin, 1w	MHNG	USNMENT00924095	T11-14s	5 Jun 2011	H. Vasconcelos	Brazil	Mato Grosso	Serra Azul State Park, Barra do Garças	tipical cerrado	-15.8571	-52.2617	539	1662	KY202344	SAMN06040493
Sericomyrmex	mayri	harekulli arawakensis syntype	1pin, 2w	MCZ	USNMENT01126235	Weber 277	15 Aug 1935	N. A. Weber	Guyana	Cuyuni-Mazaruni	Mazaruni River, Forest Settlement		6.39733	-58.6781	10		NA	NA
Sericomyrmex	mayri	harekulli arawakensis syntype	1pin, 2w, 1q	MCZ	USNMENT00924106	NAW277	15 Aug 1935	N. A. Weber	Guyana	Cuyuni-Mazaruni	Mazaruni River, Forest Settlement		6.39733	-58.6781	10		NA	NA
Sericomyrmex	mayri	harekulli syntype	1pin, 1w	MCZ	USNMENT00529483	NAW598	27 Jul 1936	N. A. Weber	Guyana	East Berbice-Corentyne	Oronoque River	rainforest	2.75	-57.4167			NA	NA
Sericomyrmex	mayri	harekulli syntype	1pin, 2w	MCZ	USNMENT00924104	NAW598	27 Jul 1936	N. A. Weber	Guyana	East Berbice-Corentyne	Oronoque River	rainforest	2.75	-57.4167			NA	NA
Sericomyrmex	mayri	harekulli syntype	2pin, 4w	MCZ	USNMENT00924105	NAW598	27 Jul 1936	N. A. Weber	Guyana	East Berbice-Corentyne	Oronoque River	rainforest	2.75	-57.4167			NA	NA
Sericomyrmex	mayri	urichi syntype	1pin, 3w	MHNG	CASENT0909372	ANTC31818		F. W. Urich	Trinidad and Tobago								NA	NA
Sericomyrmex	mayri	luederwaldti syntype	1pin, 1w	MSNG	CASENT0904989	ANTC25817		E. Garbe	Brazil	Minas Gerais	Pirapora	urban habitat	-17.355	-44.9447			NA	NA
Sericomyrmex	mayri	mayri lectotype	1pin, 1w	MHNG	CASENT0909370	ANTC31816		A. Forel	Brazil	Rio de Janeiro			-22.8751	-43.2775			NA	NA
Sericomyrmex	mayri	mayri paralectotype	1pin, 1w	MHNG	USNMENT00445567	ANTC31816		A. Forel	Brazil	Rio de Janeiro			-22.8751	-43.2775			NA	NA
Sericomyrmex	mayri	mayri paralectotypes	1pin, 3m	MHNG	USNMENT00445580	ANTC31816		A. Forel	Brazil	Rio de Janeiro			-22.8751	-43.2775			NA	NA
Sericomyrmex	mayri	opacus muelleri holotype	1pin, 1q	MHNG	CASENT0909371	ANTC31817		A. Forel	Brazil
Sericomyrmex	opacus	aztecus syntype	1pin, 1w	MHNG	CASENT0909368	ANTC31814		Coll A. Forel, 46b	Mexico	Veracruz	Orizaba		18.85	-97.08			NA	NA
Sericomyrmex	opacus	aztecus syntype	1pin, 1w	MSNG	CASENT0904987	ANTC25815		Forel	Mexico	Veracruz	Orizaba		18.85	-97.08			NA	NA
Sericomyrmex	opacus	aztecus syntype	1pin, 1w	NHMW	USNMENT00924097			Forel	Mexico	Veracruz	Orizaba		18.85	-97.08			NA	NA
Sericomyrmex	opacus	diego syntype	1pin, 2w	BMNH	CASENT0901678	ANTC21122		A. Forel	Colombia	Magdalena	Don Diego		11.23	-73.7			NA	NA
Sericomyrmex	opacus	diego syntype	1pin, 2w	MSNG	CASENT0904988	ANTC25816		A. Forel	Colombia	Magdalena	Don Diego		11.23	-73.7			NA	NA
Sericomyrmex	opacus	diego syntype	1pin, 3w	MHNG	CASENT0909369	ANTC31815		A. Forel	Colombia	Magdalena	Don Diego		11.23	-73.7			NA	NA
Sericomyrmex	opacus	diego syntype	1pin, 1m	MHNG	USNMENT00924098			A. Forel	Colombia	Magdalena	Don Diego		11.23	-73.7			NA	NA
Sericomyrmex	opacus	diego syntype	1pin, 1w	USNM	USNMENT00529165			A. Forel	Colombia	Magdalena	Don Diego		11.23	-73.7			NA	NA
Sericomyrmex	opacus	diego syntype	1pin, 2w	USNM	USNMENT00921744			A. Forel	Colombia	Magdalena	Don Diego		11.23	-73.7			NA	NA
Sericomyrmex	opacus	opacus paralectotype	1pin, 1w	NMNH	USNMENT00924096			E. Norton	Mexico	Vera Cruz	Córdoba		18.8808	-96.9772			NA	NA
Sericomyrmex	opacus	zacapanus syntype	1pin, 3w	MCZ	USNMENT00924099	Wheeler 1911	15 Dec 1911	W. M. Wheeler	Guatemala	Zacapa	Zacapa	orchard	14.9722	-89.5306			NA	NA
Sericomyrmex	opacus	opacus lectotype	1pin, 1w	NHMW	CASENT0915956	ANTC40666		E. Norton	Mexico	Veracruz	Córdoba		18.8808	-96.9272			NA	NA
Sericomyrmex	opacus	opacus paralectotype	1pin, 1w	NHMW	CASENT0915955	ANTC40665		E. Norton	Mexico	Veracruz	Córdoba		18.8808	-96.9272			NA	NA
Sericomyrmex	parvulus	myersi holotype	1pin, 1w	MCZ	USNMENT00924107	JGM5931	29 Dec 1935	J. G. Myers	Suriname	Nickerie	Upper Courantyne River, King Fred. Wm. IV Falls						NA	NA
Sericomyrmex	parvulus	parvulus lectotype (bottom), paralectotype (top worker)	1pin, 2w	NHMB	USNMENT00445579			C. Emery	Brazil	Pará			-4	-53			NA	NA
Sericomyrmex	radioheadi	radioheadi holotype	1pin, 1w	MCZ	USNMENT00924059	Clark1984	8 Feb 2004	K. Clark	Venezuela	Amazonas	10 km N of San Carlos de Río Negro	forest, next to the road	1.92	-67.05	91	1798	KY202350	NA
Sericomyrmex	radioheadi	radioheadi paratypes	1pin, 2w	USNM	USNMENT00924060	Clark1984	8 Feb 2004	K. Clark	Venezuela	Amazonas	10 km N of San Carlos de Río Negro	forest, next to the road	1.92	-67.05	91	1798	KY202350	NA
Sericomyrmex	radioheadi	radioheadi paratypes	1pin, 2w	CASC	USNMENT00924061	Clark1984	8 Feb 2004	K. Clark	Venezuela	Amazonas	10 km N of San Carlos de Río Negro	forest, next to the road	1.92	-67.05	91	1798	KY202350	NA
Sericomyrmex	radioheadi	radioheadi paratypes	1pin, 2w	MZSP	USNMENT00924062	Clark1984	8 Feb 2004	K. Clark	Venezuela	Amazonas	10 km N of San Carlos de Río Negro	forest, next to the road	1.92	-67.05	91	1798	KY202350	NA
Sericomyrmex	radioheadi	radioheadi paratypes	1pin, 2w	USNM	USNMENT00924063	Clark1984	8 Feb 2004	K. Clark	Venezuela	Amazonas	10 km N of San Carlos de Río Negro	forest, next to the road	1.92	-67.05	91	1798	KY202350	NA
Sericomyrmex	saramama	saramama holotype	1pin, 1w	MHNL	USNMENT00924064	AJ120729-03	29 Jul 2012	A. Ješovnik	Peru	Madre de Dios	Tambopata Reserve	primary forest	-12.81867	-69.36364	224	938 1526	KY202348	SAMN06040495
Sericomyrmex	saramama	saramama paratype	1pin, 1q	USNM	USNMENT00924065	AJ120729-03	29 Jul 2012	A. Ješovnik	Peru	Madre de Dios	Tambopata Reserve	primary forest	-12.81867	-69.36364	224	938 1526	KY202348	SAMN06040495
Sericomyrmex	saramama	saramama paratype	1pin, 1w	MZSP	USNMENT00924068	AJ120729-03	29 Jul 2012	A. Ješovnik	Peru	Madre de Dios	Tambopata Reserve	primary forest	-12.81867	-69.36364	224	938 1526	KY202348	SAMN06040495
Sericomyrmex	saramama	saramama paratype	1pin, 1w	MZSP	USNMENT00924069	AJ120729-03	29 Jul 2012	A. Ješovnik	Peru	Madre de Dios	Tambopata Reserve	primary forest	-12.81867	-69.36364	224	938 1526	KY202348	SAMN06040495
Sericomyrmex	saramama	saramama paratype	1pin, 1w	USNM	USNMENT00924070	AJ120729-03	29 Jul 2012	A. Ješovnik	Peru	Madre de Dios	Tambopata Reserve	primary forest	-12.81867	-69.36364	224	938 1526	KY202348	SAMN06040495
Sericomyrmex	saramama	saramama paratype	1pin, 1w	MCZ	USNMENT00924071	AJ120729-03	29 Jul 2012	A. Ješovnik	Peru	Madre de Dios	Tambopata Reserve	primary forest	-12.81867	-69.36364	224	938 1526	KY202348	SAMN06040495
Sericomyrmex	saramama	saramama paratype	1pin, 1w	CASC	USNMENT00924072	AJ120729-03	29 Jul 2012	A. Ješovnik	Peru	Madre de Dios	Tambopata Reserve	primary forest	-12.81867	-69.36364	224	938 1526	KY202348	SAMN06040495
Sericomyrmex	saramama	saramama paratype	1pin, 1w	CASC	USNMENT00924073	AJ120729-03	29 Jul 2012	A. Ješovnik	Peru	Madre de Dios	Tambopata Reserve	primary forest	-12.81867	-69.36364	224	938 1526	KY202348	SAMN06040495
Sericomyrmex	saramama	saramama paratype	1pin, 1w	MHNG	USNMENT00924074	AJ120729-03	29 Jul 2012	A. Ješovnik	Peru	Madre de Dios	Tambopata Reserve	primary forest	-12.81867	-69.36364	224	938 1526	KY202348	SAMN06040495
Sericomyrmex	saramama	saramama paratype	1pin, 1w	BHMN	USNMENT00924077	AJ120729-03	29 Jul 2012	A. Ješovnik	Peru	Madre de Dios	Tambopata Reserve	primary forest	-12.81867	-69.36364	224	938 1526	KY202348	SAMN06040495
Sericomyrmex	saramama	saramama paratype	1pin, 1w	MSNG	USNMENT00924078	AJ120729-03	29 Jul 2012	A. Ješovnik	Peru	Madre de Dios	Tambopata Reserve	primary forest	-12.81867	-69.36364	224	938 1526	KY202348	SAMN06040495
Sericomyrmex	saramama	saramama paratype	1pin, 1w	MSNG	USNMENT00924079	AJ120729-03	29 Jul 2012	A. Ješovnik	Peru	Madre de Dios	Tambopata Reserve	primary forest	-12.81867	-69.36364	224	938 1526	KY202348	SAMN06040495
Sericomyrmex	saramama	saramama paratype	1pin, 1w	MCZ	USNMENT00924080	AJ120729-03	29 Jul 2012	A. Ješovnik	Peru	Madre de Dios	Tambopata Reserve	primary forest	-12.81867	-69.36364	224	938 1526	KY202348	SAMN06040495
Sericomyrmex	saussurei	burchelli syntype	1pin, 1m	MHNG	USNMENT00445564	1223		Poulton	Brazil		near Goiás						NA	NA
Sericomyrmex	saussurei	burchelli syntype	1pin, 1q	MHNG	USNMENT00445563	1223		Poulton	Brazil		near Goiás						NA	NA
Sericomyrmex	saussurei	impexus syntype	1pin, 3w	MCZ	MCZENT00021138	WMW1920	1 Aug 1920	Wheeler	Guyana	Cuyuni-Mazaruni	Kartabo	rainforest	6.3551	-58.6944			NA	NA
Sericomyrmex	saussurei	saussurei lectotype	1pin, 1w	MSNG	USNMENT00445513	ANTC25804	31 Dec 1886	P. Germain	Brazil	Mato Grosso			-13	-56			NA	NA
Sericomyrmex	saussurei	urichi maracas syntype	1pin, 2w	MCZ	MCZ23048	NAW373.1	1 Oct 1935	N. A. Weber	Trinidad	San Juan-Laventille	Maracas Valley		10.75	-61.43			NA	NA
Sericomyrmex	scrobifer	scrobifer lectotype	1pin, 1w	NHMB	CASENT0912518	ANTC35980		Luederwaldt	Brazil	São Paulo	Ipiranga		-23.5	-46.6			NA	NA
Sericomyrmex	scrobifer	scrobifer paralectotypes	1pin, 3w	MHNG	USNMENT00445578			Luederwaldt	Brazil	São Paulo	Ipiranga		-23.5	-46.6			NA	NA

## Sheet: e) STATISTICS
Taxon	Character	Mean	SD	Min	Max	Median	N
amabilis	CEI	10.3338	1.83586	4.88	14.81	10.26	69
amabilis	CI	104.317	2.8303	96.88	110.8	104.8	68
amabilis	EL	0.167714	0.0177046	0.108	0.2	0.1695	70
amabilis	FLI	67.6766	2.45652	59.73	72.26	67.99	70
amabilis	GL	0.957754	0.0843633	0.775	1.12	0.961	69
amabilis	HFL	1.15377	0.0895297	0.925	1.375	1.175	70
amabilis	HL1	1.01783	0.0725135	0.82	1.2	1.025	69
amabilis	HL2	0.907493	0.0568289	0.76	1.04	0.9	69
amabilis	HW	1.07371	0.0753483	0.88	1.24	1.075	70
amabilis	HW1	1.02614	0.0808097	0.82	1.178	1.04	70
amabilis	HW2	1.1431	0.0941239	0.92	1.364	1.155	70
amabilis	HW3	0.735145	0.0631712	0.58	0.899	0.74	69
amabilis	HWe	1.06224	0.0704428	0.88	1.209	1.075	70
amabilis	IFW1	0.7193	0.059078	0.56	0.864	0.72	70
amabilis	IFW2	0.261286	0.0240182	0.192	0.3	0.26	70
amabilis	OI	15.7937	1.39436	12	19.12	15.74	70
amabilis	Om	9.36765	0.960479	7	11	10	68
amabilis	PL	0.291471	0.0316474	0.22	0.4	0.3	70
amabilis	PPL	0.229522	0.028913	0.16	0.288	0.24	69
amabilis	PW	0.714771	0.0713595	0.575	0.92	0.7165	70
amabilis	SI	70.833	2.8602	65.71	78.43	70.89	70
amabilis	SL	0.751743	0.0488798	0.65	0.868	0.75	70
amabilis	WL	1.36569	0.102576	1.125	1.6	1.364	70
bondari	CEI	13.0188	1.96355	5.9	17.24	13.33	59
bondari	CI	104.055	3.44999	92.59	109.97	104.14	59
bondari	EL	0.167831	0.0161749	0.135	0.2	0.168	59
bondari	FLI	66.5202	2.47802	60.71	72.34	66.67	59
bondari	GL	0.957017	0.0902436	0.806	1.24	0.95	59
bondari	HFL	1.27368	0.086357	1.116	1.52	1.271	59
bondari	HL1	1.10253	0.0715897	0.992	1.302	1.085	59
bondari	HL2	0.952763	0.0572952	0.868	1.12	0.95	59
bondari	HW	1.16627	0.0876379	0.975	1.4	1.15	59
bondari	HW1	1.11251	0.101099	0.925	1.4	1.085	59
bondari	HW2	1.24429	0.119001	1	1.56	1.225	59
bondari	HW3	0.771034	0.0575919	0.65	0.899	0.775	59
bondari	HWe	1.14744	0.0864466	0.961	1.4	1.125	59
bondari	IFW1	0.763322	0.0661251	0.65	1	0.752	59
bondari	IFW2	0.280898	0.0310465	0.22	0.38	0.275	59
bondari	OI	14.6514	1.25648	11.84	17.5	14.52	59
bondari	Om	10.2881	0.766786	8	12	10	59
bondari	PL	0.300203	0.0384769	0.24	0.4	0.3	59
bondari	PPL	0.240966	0.0258823	0.18	0.3	0.24	59
bondari	PW	0.780831	0.0843247	0.66	1.023	0.76	59
bondari	SI	70.6383	3.35564	63.41	78.2	70.91	59
bondari	SL	0.808847	0.0490499	0.682	0.96	0.8	59
bondari	WL	1.43953	0.105243	1.25	1.76	1.425	59
lutzi	CEI	15.3533	1.42005	13.78	16.54	15.74	3
lutzi	CI	102.533	2.47662	99.69	104.22	103.69	3
lutzi	EL	0.169	0.0200499	0.135	0.189	0.1695	6
lutzi	FLI	64.275	1.88739	62.5	67.66	63.8	6
lutzi	GL	0.995429	0.111358	0.899	1.178	0.96	7
lutzi	HFL	1.29314	0.0724349	1.2	1.395	1.28	7
lutzi	HL1	1.24567	0.0754078	1.16	1.302	1.275	3
lutzi	HL2	1.05033	0.0808723	0.96	1.116	1.075	3
lutzi	HW	1.23767	0.0807036	1.116	1.35	1.24	6
lutzi	HW1	1.16914	0.0775294	1.08	1.271	1.2	7
lutzi	HW2	1.32171	0.0972158	1.209	1.457	1.32	7
lutzi	HW3	0.88	0.02	0.86	0.9	0.88	3
lutzi	HWe	1.217	0.091214	1.116	1.35	1.2245	6
lutzi	IFW1	0.783	0.0734139	0.704	0.875	0.7775	6
lutzi	IFW2	0.311	0.0206107	0.272	0.325	0.32	6
lutzi	OI	13.8683	1.0742	12.1	15.05	13.895	6
lutzi	Om	10	1.09545	9	11	10	6
lutzi	PL	0.351714	0.0437482	0.3	0.44	0.35	7
lutzi	PPL	0.242571	0.0161437	0.217	0.26	0.25	7
lutzi	PW	0.824429	0.0851799	0.725	0.94	0.806	7
lutzi	SI	71.0733	2.28133	66.59	72.78	71.68	6
lutzi	SL	0.864	0.0537587	0.8	0.925	0.8795	6
lutzi	WL	1.51714	0.126257	1.375	1.68	1.52	7
maravalhas	CEI	10.4267	2.2743	6.67	17.24	10.475	30
maravalhas	CI	104.08	2.86005	96.67	110	104.17	30
maravalhas	EL	0.166067	0.0157763	0.126	0.196	0.173	30
maravalhas	FLI	68.103	2.23261	64	73.41	67.565	30
maravalhas	GL	0.861	0.0466882	0.72	0.95	0.868	29
maravalhas	HFL	0.987667	0.0575238	0.82	1.075	1	30
maravalhas	HL1	0.883667	0.0450856	0.768	0.95	0.8995	30
maravalhas	HL2	0.787667	0.0350953	0.675	0.825	0.8	30
maravalhas	HW	0.919567	0.0506779	0.78	1	0.9275	30
maravalhas	HW1	0.914433	0.0775654	0.75	1.2	0.92	30
maravalhas	HW2	0.9992	0.0614488	0.82	1.075	1.0215	30
maravalhas	HW3	0.637467	0.0467891	0.54	0.75	0.625	30
maravalhas	HWe	0.919133	0.0417461	0.8	0.975	0.93	30
maravalhas	IFW1	0.626133	0.0377073	0.512	0.68	0.6325	30
maravalhas	IFW2	0.227033	0.0157491	0.192	0.256	0.224	30
maravalhas	OI	18.0577	1.41313	15.34	20.63	18.23	30
maravalhas	Om	9.73333	0.827682	8	11	10	30
maravalhas	PL	0.256567	0.0288261	0.208	0.32	0.26	30
maravalhas	PPL	0.202931	0.0234915	0.16	0.25	0.2	29
maravalhas	PW	0.637933	0.03955	0.528	0.713	0.64	30
maravalhas	SI	72.3143	2.85382	66.67	77.42	72.05	30
maravalhas	SL	0.6644	0.0354397	0.575	0.725	0.666	30
maravalhas	WL	1.17777	0.0571234	1.025	1.275	1.189	30
mayri	CEI	9.95622	2.11182	4.7	18.75	10	98
mayri	CI	107.903	3.2727	100.93	115.08	107.86	98
mayri	EL	0.19299	0.0212002	0.153	0.252	0.192	101
mayri	FLI	63.2831	2.17368	59.35	68.24	62.96	103
mayri	GL	1.18347	0.114082	0.92	1.422	1.197	103
mayri	HFL	1.48368	0.131237	1.147	1.7	1.5	103
mayri	HL1	1.24661	0.118473	1.023	1.52	1.2605	98
mayri	HL2	1.11245	0.102543	0.925	1.36	1.116	98
mayri	HW	1.37179	0.138398	1.054	1.64	1.3795	102
mayri	HW1	1.34381	0.145846	1.023	1.68	1.36	103
mayri	HW2	1.48379	0.159365	1.12	1.8	1.52	103
mayri	HW3	0.947418	0.0953631	0.74	1.12	0.96	98
mayri	HWe	1.34981	0.129119	1.054	1.6	1.36	103
mayri	IFW1	0.852903	0.0794115	0.66	1	0.86	103
mayri	IFW2	0.324574	0.0364234	0.24	0.4	0.325	101
mayri	OI	14.3776	1.39984	11.25	18.42	14.18	101
mayri	Om	11.2178	0.831913	10	13	11	101
mayri	PL	0.350188	0.0526824	0.24	0.465	0.35	101
mayri	PPL	0.269214	0.0349287	0.176	0.35	0.275	103
mayri	PW	0.951902	0.118173	0.682	1.2	0.955	102
mayri	SI	67.665	3.11868	60.53	76.29	67.81	103
mayri	SL	0.910592	0.0743994	0.744	1.08	0.925	103
mayri	WL	1.70515	0.180226	1.271	2.195	1.72	101
opacus	CEI	9.07778	2.20795	5.21	19.46	8.65	63
opacus	CI	100.433	2.62671	94.63	105.95	100.45	63
opacus	EL	0.140714	0.0136183	0.117	0.182	0.14	63
opacus	FLI	70.2911	2.99562	62.32	78.38	70.2	63
opacus	GL	0.876508	0.0695904	0.775	1	0.868	61
opacus	HFL	0.922556	0.0519434	0.8	1.02	0.925	63
opacus	HL1	0.901381	0.0439602	0.82	1	0.9	63
opacus	HL2	0.819222	0.0422307	0.744	0.9	0.82	63
opacus	HW	0.918889	0.0544148	0.8	1	0.9	63
opacus	HW1	0.879444	0.0632108	0.775	1	0.875	63
opacus	HW2	0.992714	0.0630093	0.88	1.125	0.992	63
opacus	HW3	0.618131	0.0450986	0.54	0.744	0.62	61
opacus	HWe	0.905333	0.0507619	0.8	1	0.9	63
opacus	IFW1	0.636635	0.0489119	0.54	0.725	0.624	63
opacus	IFW2	0.2165	0.0269213	0.16	0.275	0.224	63
opacus	OI	15.5573	1.38902	12.6	19.36	15.61	63
opacus	Om	7.98113	0.843312	6	10	8	53
opacus	PL	0.257148	0.0301638	0.2	0.325	0.26	61
opacus	PPL	0.203098	0.0228908	0.15	0.25	0.2	61
opacus	PW	0.610435	0.0496594	0.504	0.72	0.6	62
opacus	SI	70.5313	2.39072	65.1	77.78	70.59	61
opacus	SL	0.637903	0.0372777	0.575	0.725	0.6325	62
opacus	WL	1.1561	0.08175	0.992	1.302	1.15	63
parvulus	CEI	8.63123	1.75222	5	12.2	8.83	57
parvulus	CI	101.529	2.79971	93.75	106.45	102.27	57
parvulus	EL	0.133333	0.0118236	0.105	0.154	0.135	57
parvulus	FLI	69.0274	2.76879	60.43	75.43	69.09	57
parvulus	GL	0.758965	0.06419	0.6	0.9	0.76	57
parvulus	HFL	0.82314	0.077075	0.65	0.992	0.825	57
parvulus	HL1	0.805596	0.0605463	0.62	0.925	0.806	57
parvulus	HL2	0.734649	0.0497065	0.58	0.825	0.74	57
parvulus	HW	0.830474	0.0624709	0.66	0.925	0.84	57
parvulus	HW1	0.774316	0.0781098	0.6	0.925	0.8	57
parvulus	HW2	0.893175	0.0764365	0.675	1.04	0.9	57
parvulus	HW3	0.565789	0.0433346	0.475	0.64	0.575	57
parvulus	HWe	0.817491	0.060288	0.66	0.9	0.825	57
parvulus	IFW1	0.564596	0.0501422	0.423	0.64	0.575	57
parvulus	IFW2	0.207856	0.0260757	0.15	0.279	0.208	57
parvulus	OI	16.3465	1.36728	13.3	18.67	16.36	57
parvulus	Om	7.61111	0.762733	6	9	8	54
parvulus	PL	0.247842	0.035788	0.16	0.341	0.25	57
parvulus	PPL	0.184912	0.0248648	0.128	0.24	0.18	57
parvulus	PW	0.563351	0.0520846	0.46	0.64	0.575	57
parvulus	SI	71.246	3.0072	63.64	77.78	70.97	57
parvulus	SL	0.58207	0.0449753	0.48	0.7	0.58	57
parvulus	WL	1.04044	0.0964335	0.736	1.225	1.05	57
radioheadi	CEI	13.8	1.72219	11.76	16.67	13.95	9
radioheadi	CI	100.783	1.66098	97.67	102.5	100	9
radioheadi	EL	0.169556	0.0110918	0.153	0.184	0.171	9
radioheadi	FLI	61.0911	1.2191	59.32	62.48	61.02	9
radioheadi	GL	0.950333	0.0321675	0.92	1.023	0.95	9
radioheadi	HFL	1.23978	0.0436657	1.178	1.302	1.25	9
radioheadi	HL1	1.02167	0.0263391	1	1.075	1.02	9
radioheadi	HL2	0.879444	0.0191122	0.84	0.9	0.875	9
radioheadi	HW	1.045	0.0233184	1	1.075	1.05	9
radioheadi	HW1	0.969111	0.0282332	0.925	1	0.975	9
radioheadi	HW2	1.10289	0.0244461	1.075	1.15	1.1	9
radioheadi	HW3	0.692111	0.0283569	0.64	0.725	0.7	9
radioheadi	HWe	1.02944	0.0212786	1	1.075	1.025	9
radioheadi	IFW1	0.628889	0.0180862	0.608	0.656	0.624	9
radioheadi	IFW2	0.254222	0.0125078	0.24	0.272	0.256	9
radioheadi	OI	16.4633	0.916201	15	17.95	16.68	9
radioheadi	Om	10.3333	1.22474	9	12	10	9
radioheadi	PL	0.276	0.0276903	0.24	0.336	0.275	9
radioheadi	PPL	0.224333	0.0168671	0.2	0.25	0.224	9
radioheadi	PW	0.671333	0.038223	0.64	0.75	0.65	9
radioheadi	SI	77.4411	2.131	74.98	81.66	78.05	9
radioheadi	SL	0.797111	0.0236931	0.75	0.837	0.8	9
radioheadi	WL	1.38833	0.0271431	1.35	1.426	1.395	9
saramama	CEI	9.5584	1.53435	6.67	12.12	9.76	25
saramama	CI	102.768	3.04444	96.84	108.57	102.5	25
saramama	EL	0.14648	0.0180557	0.108	0.176	0.144	25
saramama	FLI	67.0756	2.59039	61.22	71.95	67.21	25
saramama	GL	0.87792	0.057349	0.775	0.975	0.875	25
saramama	HFL	1.09932	0.0721426	0.95	1.2	1.116	25
saramama	HL1	0.98052	0.0720932	0.84	1.1	0.975	25
saramama	HL2	0.88376	0.0567959	0.775	0.975	0.88	25
saramama	HW	1.00056	0.0683819	0.9	1.125	0.992	25
saramama	HW1	0.91712	0.0946561	0.6	1.05	0.925	25
saramama	HW2	1.0442	0.0767957	0.9	1.16	1.054	25
saramama	HW3	0.67592	0.0561233	0.525	0.76	0.68	25
saramama	HWe	1.00632	0.0600921	0.9	1.125	1	25
saramama	IFW1	0.6754	0.0533799	0.576	0.752	0.7	25
saramama	IFW2	0.28144	0.0307559	0.22	0.35	0.28	25
saramama	OI	14.5356	1.40115	12	16.6	14.4	25
saramama	Om	8.04	0.734847	7	9	8	25
saramama	PL	0.28348	0.044822	0.22	0.375	0.279	25
saramama	PPL	0.23572	0.0313096	0.186	0.3	0.24	25
saramama	PW	0.63132	0.0463472	0.544	0.736	0.64	25
saramama	SI	72.0652	2.77537	67.9	78.2	72	25
saramama	SL	0.72472	0.0435474	0.651	0.8	0.725	25
saramama	WL	1.27844	0.0751859	1.12	1.4	1.3	25
saussurei	CEI	9.47953	2.12021	4.44	14.15	9.76	64
saussurei	CI	103.973	3.16973	94.48	112.2	104.305	68
saussurei	EL	0.156321	0.0134534	0.117	0.184	0.16	68
saussurei	FLI	68.5362	2.27194	62.61	73.73	68.625	68
saussurei	GL	0.911353	0.0882809	0.7	1.125	0.9	68
saussurei	HFL	1.11969	0.119289	0.88	1.375	1.116	68
saussurei	HL1	0.985941	0.0726044	0.84	1.147	0.992	68
saussurei	HL2	0.889	0.0707816	0.76	1.075	0.875	68
saussurei	HW	1.03315	0.081788	0.875	1.225	1.025	67
saussurei	HW1	1.0205	0.0945862	0.816	1.32	1	68
saussurei	HW2	1.13456	0.109353	0.92	1.56	1.125	68
saussurei	HW3	0.699118	0.0617985	0.55	0.84	0.7	68
saussurei	HWe	1.02494	0.080013	0.88	1.225	1.024	68
saussurei	IFW1	0.703	0.0660721	0.592	0.85	0.7	68
saussurei	IFW2	0.267824	0.0346892	0.192	0.36	0.272	68
saussurei	OI	15.3321	1.21675	12.44	18.21	15.3	67
saussurei	Om	8.62069	0.775232	7	11	9	29
saussurei	PL	0.284338	0.0360404	0.208	0.375	0.275	68
saussurei	PPL	0.213765	0.0258856	0.15	0.271	0.2185	68
saussurei	PW	0.734721	0.0526438	0.608	0.85	0.742	68
saussurei	SI	70.9963	2.43591	65.1	76.92	70.87	67
saussurei	SL	0.727221	0.0584381	0.62	0.86	0.725	68
saussurei	WL	1.32775	0.106561	1.1	1.64	1.3225	68
scrobifer	CEI	11.4274	1.45376	7.65	15.12	11.81	31
scrobifer	CI	103.525	3.33333	96.78	111.23	104.08	31
scrobifer	EL	0.195935	0.0251594	0.153	0.24	0.198	31
scrobifer	FLI	76.3394	2.65089	72	83.25	76.19	31
scrobifer	GL	0.929667	0.064949	0.744	1.08	0.945	30
scrobifer	HFL	1.10668	0.0807248	0.928	1.26	1.116	31
scrobifer	HL1	0.967645	0.0534194	0.8	1.1	0.975	31
scrobifer	HL2	0.853129	0.0444265	0.72	0.975	0.868	31
scrobifer	HW	0.976276	0.0508239	0.82	1.05	0.992	29
scrobifer	HW1	0.980871	0.0592727	0.825	1.125	1	31
scrobifer	HW2	1.066	0.0556189	0.875	1.2	1.075	31
scrobifer	HW3	0.677226	0.0586951	0.55	0.85	0.682	31
scrobifer	HWe	1.00106	0.0517423	0.84	1.12	1	31
scrobifer	IFW1	0.764032	0.0444908	0.66	0.84	0.768	31
scrobifer	IFW2	0.272129	0.0288603	0.22	0.32	0.275	31
scrobifer	OI	19.5781	2.34895	15.8	23.33	19.67	31
scrobifer	Om	12.3548	0.950382	11	14	12	31
scrobifer	PL	0.306742	0.0409813	0.24	0.375	0.3	31
scrobifer	PPL	0.2514	0.0181423	0.2	0.28	0.25	30
scrobifer	PW	0.700161	0.0430566	0.625	0.8	0.704	31
scrobifer	SI	69.8307	3.44538	62	76.73	69.615	30
scrobifer	SL	0.698067	0.0421442	0.62	0.775	0.7065	30
scrobifer	WL	1.29377	0.0687482	1.116	1.4	1.302	31

## Sheet: F) LOCALITIES LIST
Subfamily	Genus	Species	SpecimenCode	Pins	CollectionCode	collector	CollectionDate	Country	First Admin. District	Locality	Latitude	Longitude	Elev	LatLong_Error	DNA Extr #	GenBank Acc. No.	SRA Acc. No.	OwnedBy
Myrmicinae	Sericomyrmex	amabilis	USNMENT01125184	1pin, 1w	423-3	K. Delgado	10 Nov 2008	Guatemala	Retalhuleu	San Felipe	14.5615	-91.3694	487		1562	KY202292	SAMN06040446	UVGC
Myrmicinae	Sericomyrmex	amabilis	USNMENT01125954	1pin, 1w	382-1	K. Delgado	19 Feb 2013	Guatemala	Retalhuleu	El Asintal	14.6555	-91.7344	720					UVGC
Myrmicinae	Sericomyrmex	amabilis	USNMENT01125186	1pin, 1w	Wm-B-04-2-05	J. T. Longino	19 May 2009	Guatemala	Izabal	16 km ESE Morales	15.4111	-88.7118	440	58	958	KY202289	NA	USNM
Myrmicinae	Sericomyrmex	amabilis	USNMENT01125185	1pin, 1w	Wm-B-04-1-07	J. T. Longino	18 May 2009	Guatemala	Izabal	5 km NW Morales	15.5097	-88.8627	160	36	954	KY202286	NA	USNM
Myrmicinae	Sericomyrmex	amabilis	USNMENT01125183	1pin, 1w	Wm-B-04-1-02	Llama team	3 Feb 2009	Guatemala	Izabal	5 km NW Morales	15.5112	-88.8614	195	53	942	KY202284	NA	USNM
Myrmicinae	Sericomyrmex	amabilis	USNMENT01125856	1pin, 2w	Wm-07-1-09	Llama team		Honduras	Gracias a Dios	Las Marias	15.6817	-84.8352	80	20	913 1647	KY202280	SAMN06040457	USNM
Myrmicinae	Sericomyrmex	amabilis	USNMENT01125189	1pin, 1w	Wm-07-1-09	Llama team		Honduras	Gracias a Dios	Las Marias	15.6817	-84.8352	80	20	913 1647	KY202280	SAMN06040457	USNM
Myrmicinae	Sericomyrmex	amabilis	USNMENT01125857	1pin, 1w	Wm-07-1-09	Llama team		Honduras	Gracias a Dios	Las Marias	15.6817	-84.8352	80	20	913 1647	KY202280	SAMN06040457	USNM
Myrmicinae	Sericomyrmex	amabilis	USNMENT01125858	1pin, 1w	Wm-07-1-09	Llama team		Honduras	Gracias a Dios	Las Marias	15.6817	-84.8352	80	20	913 1647	KY202280	SAMN06040457	USNM
Myrmicinae	Sericomyrmex	amabilis	USNMENT01125187	1pin, 1w	Wa-B-05-1-14	Llama team	3 Feb 2009	Guatemala	Petén	Cerro Cahuí	17.0023	-89.7194	250		930	KY202281	NA	USNM
Myrmicinae	Sericomyrmex	amabilis	USNMENT00307474	1pin, 1w	TRS960428-01	T. R. Schultz, U. G. Mueller, S. Rehner	28 Apr 1996	Panamá	Colón	Fort Sherman	9.36	-79.95						USNM
Myrmicinae	Sericomyrmex	amabilis	USNMENT00307443	1pin, 1w	TRS960426-11	T. R. Schultz	26 Apr 1996	Panamá	Panamá	Nusagandi Biol. Stn, Markisgandi trail	9.2848	-79.0280	335		911 1556	KY202278	SAMN06040444	USNM
Myrmicinae	Sericomyrmex	amabilis	USNMENT00307446	1pin, 1w	TRS960426-11	T. R. Schultz	26 Apr 1996	Panamá	Panamá	Nusagandi Biol. Stn, Markisgandi trail	9.2848	-79.0280	335		911 1556	KY202278	SAMN06040444	USNM
Myrmicinae	Sericomyrmex	amabilis	USNMENT01125852	1pin, 1w	TRS960426-11	T. R. Schultz	26 Apr 1996	Panamá	Panamá	Nusagandi Biol. Stn, Markisgandi trail	9.2848	-79.0280	335		911 1556	KY202278	SAMN06040444	USNM
Myrmicinae	Sericomyrmex	amabilis	USNMENT01125853	1pin, 1w	TRS960426-11	T. R. Schultz	26 Apr 1996	Panamá	Panamá	Nusagandi Biol. Stn, Markisgandi trail	9.2848	-79.0280	335		911 1556	KY202278	SAMN06040444	USNM
Myrmicinae	Sericomyrmex	amabilis	USNMENT01125851	1pin, 1m	TRS960426-11	T. R. Schultz	26 Apr 1996	Panamá	Panamá	Nusagandi Biol. Stn, Markisgandi trail	9.2848	-79.0280	335		911 1556	KY202278	SAMN06040444	USNM
Myrmicinae	Sericomyrmex	amabilis	USNMENT00444096	1pin, 1w	TRS920702-19	J. Wetterer	2 Jul 1992	Costa Rica	Heredia	La Selva Biol. Station	10.43	-84.0	50		900			USNM
Myrmicinae	Sericomyrmex	amabilis	USNMENT00444098	1pin, 1w	TRS920702-19	J. Wetterer	2 Jul 1992	Costa Rica	Heredia	La Selva Biol. Station	10.43	-84.0	50		900			USNM
Myrmicinae	Sericomyrmex	amabilis	USNMENT00444099	1pin, 1w	TRS920702-19	J. Wetterer	2 Jul 1992	Costa Rica	Heredia	La Selva Biol. Station	10.43	-84.0	50		900			USNM
Myrmicinae	Sericomyrmex	amabilis	USNMENT00444100	1pin, 1w	TRS920702-19	J. Wetterer	2 Jul 1992	Costa Rica	Heredia	La Selva Biol. Station	10.43	-84.0	50		900			USNM
Myrmicinae	Sericomyrmex	amabilis	USNMENT00444101	1pin, 1w	TRS920702-19	J. Wetterer	2 Jul 1992	Costa Rica	Heredia	La Selva Biol. Station	10.43	-84.0	50		900			USNM
Myrmicinae	Sericomyrmex	amabilis	USNMENT00444097	1pin, 1q, 1w	TRS920702-19	J. Wetterer	2 Jul 1992	Costa Rica	Heredia	La Selva Biol. Station	10.43	-84.0	50		900			USNM
Myrmicinae	Sericomyrmex	amabilis	USNMENT00304882	1pin, 1w	TRS920702-10	T. R. Schultz	2 Jul 1992	Costa Rica	Heredia	La Selva Biol. Station	10.43	-84.017	50					USNM
Myrmicinae	Sericomyrmex	amabilis	USNMENT01125854	1pin, 2w	TRS920702-03	T. R. Schultz	2 Jul 1992	Costa Rica	Heredia	La Selva Biol. Station	10.43	-84.017	50		912 1633	KY202279	SAMN06040450	USNM
Myrmicinae	Sericomyrmex	amabilis	USNMENT00305937	1pin, 1w	TRS920702-03	T. R. Schultz	2 Jul 1992	Costa Rica	Heredia	La Selva Biol. Station	10.43	-84.017	50		912 1633	KY202279	SAMN06040450	USNM
Myrmicinae	Sericomyrmex	amabilis	USNMENT00305939	1pin, 1w	TRS920702-03	T. R. Schultz	2 Jul 1992	Costa Rica	Heredia	La Selva Biol. Station	10.43	-84.017	50		912 1633	KY202279	SAMN06040450	USNM
Myrmicinae	Sericomyrmex	amabilis	USNMENT01125855	1pin, 1w	TRS920702-03	T. R. Schultz	2 Jul 1992	Costa Rica	Heredia	La Selva Biol. Station	10.43	-84.017	50		912 1633	KY202279	SAMN06040450	USNM
Myrmicinae	Sericomyrmex	amabilis	USNMENT00304838	1pin, 1w	TRS920701-05	T. R. Schultz	1 Jul 1992	Costa Rica	Heredia	La Selva Biol. Station	10.43	-84.017	50					USNM
Myrmicinae	Sericomyrmex	amabilis	USNMENT00304839	1pin, 1w	TRS920701-05	T. R. Schultz	1 Jul 1992	Costa Rica	Heredia	La Selva Biol. Station	10.43	-84.017	50					USNM
Myrmicinae	Sericomyrmex	amabilis	USNMENT00304842	1pin, 1w	TRS920701-05	T. R. Schultz	1 Jul 1992	Costa Rica	Heredia	La Selva Biol. Station	10.43	-84.017	50					USNM
Myrmicinae	Sericomyrmex	amabilis	USNMENT00305748	1pin, 1w	TRS920630-13	T. R. Schultz	30 Jun 1992	Costa Rica	Heredia	La Selva Biol. Station	10.43	-84.017	50					USNM
Myrmicinae	Sericomyrmex	amabilis	USNMENT00305757	1pin, 1w	TRS920630-11	T. R. Schultz	30 Jun 1992	Costa Rica	Heredia	La Selva Biol. Station	10.43	-84.017	50					USNM
Myrmicinae	Sericomyrmex	amabilis	USNMENT00305740	1pin, 1w	TRS920630-06	T. R. Schultz	30 Jun 1992	Costa Rica	Heredia	La Selva Biol. Station	10.43	-84.017	50					USNM
Myrmicinae	Sericomyrmex	amabilis	USNMENT00305745	1pin, 1w	TRS920630-06	T. R. Schultz	30 Jun 1992	Costa Rica	Heredia	La Selva Biol. Station	10.43	-84.017	50					USNM
Myrmicinae	Sericomyrmex	amabilis	USNMENT00305887	1pin, 1w	TRS920617-20	T. R. Schultz, J. C. Gomez	17 Jun 1992	Nicaragua	Matagalpa	Pancasan, nr. Río Guapotal	12.92	-85.55	450					USNM
Myrmicinae	Sericomyrmex	amabilis	USNMENT00308236	1pin, 1w	TRS920606-03A	T. R. Schultz	6 Jun 1992	Costa Rica	Puntarenas	Osa Peninsula, Corcovado, Sirena Station, Pavo trail	8.51	-83.60						USNM
Myrmicinae	Sericomyrmex	amabilis	USNMENT00305328	1pin, 1w	TRS920605-07	T. R. Schultz	5 Jun 1992	Costa Rica	Puntarenas	Osa Peninsula, Corcovado, Sirena Station, Ollas trail	8.51	-83.60						USNM
Myrmicinae	Sericomyrmex	amabilis	USNMENT00305304	1pin, 1w	TRS920603-05	T. R. Schultz	3 Jun 1992	Costa Rica	Puntarenas	Osa Peninsula, Corcovado, Sirena Station, Pavo trail	8.51	-83.60						USNM
Myrmicinae	Sericomyrmex	amabilis	USNMENT00305153	1pin, 1w	TRS920601-12	T. R. Schultz	1 Jun 1992	Costa Rica	Puntarenas	Osa Peninsula, Corcovado, Sirena Station	8.50	-83.6166						USNM
Myrmicinae	Sericomyrmex	amabilis	USNMENT00305087	1pin, 1w	TRS920531-09	T. R. Schultz	31 May 1992	Costa Rica	Puntarenas	Osa Peninsula, Corcovado, Sirena Station	8.50	-83.61						USNM
Myrmicinae	Sericomyrmex	amabilis	USNMENT00305083	1pin, 1w	TRS920531-07	T. R. Schultz	31 May 1992	Costa Rica	Puntarenas	Osa Peninsula, Corcovado, Sirena Station	8.50	-83.6166						USNM
Myrmicinae	Sericomyrmex	amabilis	USNMENT00444043	1pin, 1w	TRS920531-03	T. R. Schultz	31 May 1992	Costa Rica	Puntarenas	Osa Peninsula, Corcovado, Sirena Station	8.50	-83.6166			907 1673			USNM
Myrmicinae	Sericomyrmex	amabilis	USNMENT00444047	1pin, 1w	TRS920531-03	T. R. Schultz	31 May 1992	Costa Rica	Puntarenas	Osa Peninsula, Corcovado, Sirena Station	8.50	-83.6166			907 1673			USNM
Myrmicinae	Sericomyrmex	amabilis	USNMENT00444048	1pin, 1w	TRS920531-03	T. R. Schultz	31 May 1992	Costa Rica	Puntarenas	Osa Peninsula, Corcovado, Sirena Station	8.50	-83.6166			907 1673			USNM
Myrmicinae	Sericomyrmex	amabilis	USNMENT00444049	1pin, 1w	TRS920531-03	T. R. Schultz	31 May 1992	Costa Rica	Puntarenas	Osa Peninsula, Corcovado, Sirena Station	8.50	-83.6166			907 1673			USNM
Myrmicinae	Sericomyrmex	amabilis	USNMENT00444051	1pin, 1w	TRS920531-03	T. R. Schultz	31 May 1992	Costa Rica	Puntarenas	Osa Peninsula, Corcovado, Sirena Station	8.50	-83.6166			907 1673			USNM
Myrmicinae	Sericomyrmex	amabilis	USNMENT01125179	1pin, 2w	Sam 015-09(Sb)			Panamá			9.08	-79.66			1643	KY202297	SAMN06040454	USNM
Myrmicinae	Sericomyrmex	amabilis	USNMENT01125850	1pin, 1q	Sam 015-09(Sb)			Panamá			9.08	-79.66			1643	KY202297	SAMN06040454	USNM
Myrmicinae	Sericomyrmex	amabilis	USNMENT01125849	1pin, 1m	Sam 015-09(Sb)			Panamá			9.08	-79.66			1643	KY202297	SAMN06040454	USNM
Myrmicinae	Sericomyrmex	amabilis	USNMENT01125878	1pin, 1w, 1q	RMMA110529-01	R. M. M. Adams	29 May 2011	Panamá	Panamá	PN Soberanía, Plantation Rd.	9.08	-79.66						USNM
Myrmicinae	Sericomyrmex	amabilis	USNMENT01125899	1pin, 1w	RMMA110529-01	R. M. M. Adams	29 May 2011	Panamá	Panamá	PN Soberanía, Plantation Rd.	9.08	-79.66						USNM
Myrmicinae	Sericomyrmex	amabilis	USNMENT01125900	1pin, 1w	RMMA110529-01	R. M. M. Adams	29 May 2011	Panamá	Panamá	PN Soberanía, Plantation Rd.	9.08	-79.66						USNM
Myrmicinae	Sericomyrmex	amabilis	USNMENT01125901	1pin, 1w	RMMA110529-01	R. M. M. Adams	29 May 2011	Panamá	Panamá	PN Soberanía, Plantation Rd.	9.08	-79.66						USNM
Myrmicinae	Sericomyrmex	amabilis	USNMENT01125902	1pin, 1w	RMMA110529-01	R. M. M. Adams	29 May 2011	Panamá	Panamá	PN Soberanía, Plantation Rd.	9.08	-79.66						USNM
Myrmicinae	Sericomyrmex	amabilis	USNMENT01125903	1pin, 1w	RMMA110529-01	R. M. M. Adams	29 May 2011	Panamá	Panamá	PN Soberanía, Plantation Rd.	9.08	-79.66						USNM
Myrmicinae	Sericomyrmex	amabilis	USNMENT01125864	1 SEM stub, q	RMMA100622-04	R. M. M. Adams	22 Jun 2010	Panamá	Panamá	PN Soberanía, Plantation Rd.	9.08	-79.66	125*		1642	KY202296	SAMN06040453	USNM
Myrmicinae	Sericomyrmex	amabilis	USNMENT01125863	1 SEM stub, m	RMMA100622-04	R. M. M. Adams	22 Jun 2010	Panamá	Panamá	PN Soberanía, Plantation Rd.	9.08	-79.66	125*		1642	KY202296	SAMN06040453	USNM
Myrmicinae	Sericomyrmex	amabilis	USNMENT01125843	1pin, 2m	RMMA100622-04	R. M. M. Adams	22 Jun 2010	Panamá	Panamá	PN Soberanía, Plantation Rd.	9.08	-79.66	125*		1642	KY202296	SAMN06040453	USNM
Myrmicinae	Sericomyrmex	amabilis	USNMENT01125844	1pin, 2m	RMMA100622-04	R. M. M. Adams	22 Jun 2010	Panamá	Panamá	PN Soberanía, Plantation Rd.	9.08	-79.66	125*		1642	KY202296	SAMN06040453	USNM
Myrmicinae	Sericomyrmex	amabilis	USNMENT01125177	1pin, 1w	RMMA100622-04	R. M. M. Adams	22 Jun 2010	Panamá	Panamá	PN Soberanía, Plantation Rd.	9.08	-79.66	125*		1642	KY202296	SAMN06040453	USNM
Myrmicinae	Sericomyrmex	amabilis	USNMENT01125845	1pin, 1w	RMMA100622-04	R. M. M. Adams	22 Jun 2010	Panamá	Panamá	PN Soberanía, Plantation Rd.	9.08	-79.66	125*		1642	KY202296	SAMN06040453	USNM
Myrmicinae	Sericomyrmex	amabilis	USNMENT01125839	1pin, 1q	RMMA100622-04	R. M. M. Adams	22 Jun 2010	Panamá	Panamá	PN Soberanía, Plantation Rd.	9.08	-79.66	125*		1642	KY202296	SAMN06040453	USNM
Myrmicinae	Sericomyrmex	amabilis	USNMENT01125840	1pin, 1q	RMMA100622-04	R. M. M. Adams	22 Jun 2010	Panamá	Panamá	PN Soberanía, Plantation Rd.	9.08	-79.66	125*		1642	KY202296	SAMN06040453	USNM
Myrmicinae	Sericomyrmex	amabilis	USNMENT01125837	1pin, 1m	RMMA100622-04	R. M. M. Adams	22 Jun 2010	Panamá	Panamá	PN Soberanía, Plantation Rd.	9.08	-79.66	125*		1642	KY202296	SAMN06040453	USNM
Myrmicinae	Sericomyrmex	amabilis	USNMENT01125838	1pin, 1m	RMMA100622-04	R. M. M. Adams	22 Jun 2010	Panamá	Panamá	PN Soberanía, Plantation Rd.	9.08	-79.66	125*		1642	KY202296	SAMN06040453	USNM
Myrmicinae	Sericomyrmex	amabilis	USNMENT01125841	1pin, 1m	RMMA100622-04	R. M. M. Adams	22 Jun 2010	Panamá	Panamá	PN Soberanía, Plantation Rd.	9.08	-79.66	125*		1642	KY202296	SAMN06040453	USNM
Myrmicinae	Sericomyrmex	amabilis	USNMENT01125842	1pin, 1m	RMMA100622-04	R. M. M. Adams	22 Jun 2010	Panamá	Panamá	PN Soberanía, Plantation Rd.	9.08	-79.66	125*		1642	KY202296	SAMN06040453	USNM
Myrmicinae	Sericomyrmex	amabilis	USNMENT01125846	1pin, 1m	RMMA100622-04	R. M. M. Adams	22 Jun 2010	Panamá	Panamá	PN Soberanía, Plantation Rd.	9.08	-79.66	125*		1642	KY202296	SAMN06040453	USNM
Myrmicinae	Sericomyrmex	amabilis	USNMENT01125847	1pin, 1m	RMMA100622-04	R. M. M. Adams	22 Jun 2010	Panamá	Panamá	PN Soberanía, Plantation Rd.	9.08	-79.66	125*		1642	KY202296	SAMN06040453	USNM
Myrmicinae	Sericomyrmex	amabilis	USNMENT01125848	1pin, 1m	RMMA100622-04	R. M. M. Adams	22 Jun 2010	Panamá	Panamá	PN Soberanía, Plantation Rd.	9.08	-79.66	125*		1642	KY202296	SAMN06040453	USNM
Myrmicinae	Sericomyrmex	amabilis	USNMENT01125874	1pin, 1w, 2m	RMMA100611-03	R. M. M. Adams	11 Jun 2010	Panamá	Panamá	PN Soberanía, Plantation Rd.	9.08	-79.66						USNM
Myrmicinae	Sericomyrmex	amabilis	USNMENT01125873	1pin, 1m, 2w	RMMA100611-03	R. M. M. Adams	11 Jun 2010	Panamá	Panamá	PN Soberanía, Plantation Rd.	9.08	-79.66						USNM
Myrmicinae	Sericomyrmex	amabilis	USNMENT01125875	1pin, 3m	RMMA100521-14	R. M. M. Adams	21 May 2010	Panamá	Panamá	PN Soberanía, Plantation Rd.	9.08	-79.66						USNM
Myrmicinae	Sericomyrmex	amabilis	USNMENT01125876	1pin, 1w, 1m, 1q	RMMA100521-14	R. M. M. Adams	21 May 2010	Panamá	Panamá	PN Soberanía, Plantation Rd.	9.08	-79.66						USNM
Myrmicinae	Sericomyrmex	amabilis	USNMENT01125904	1pin, 1w	RMMA030817-01	R. M. M. Adams	17 Aug 2003	Panamá										USNM
Myrmicinae	Sericomyrmex	amabilis	USNMENT01125906	1pin, 1w	RMMA030218-10	R. M. M. Adams	18 Feb 2003	Panamá										USNM
Myrmicinae	Sericomyrmex	amabilis	USNMENT01125905	1pin, 1w	RMMA030212-05	R. M. M. Adams	12 Feb 2003	Panamá										USNM
Myrmicinae	Sericomyrmex	amabilis	USNMENT00419900	1pin, 1w	NMG030627-06	N. M. Gerado	27 Jun 2003	Ecuador	Esmeraldas	Las Vegas	0.7547	-79.8490	35		904 1641	KY202277	SAMN06040452	USNM
Myrmicinae	Sericomyrmex	amabilis	USNMENT00419902	1pin, 1w	NMG030627-06	N. M. Gerado	27 Jun 2003	Ecuador	Esmeraldas	Las Vegas	0.7547	-79.8490	35		904 1641	KY202277	SAMN06040452	USNM
Myrmicinae	Sericomyrmex	amabilis	USNMENT01125981	1pin, 2w	NAW 1141	N. A. Weber	1 Jan 1988	Panamá	Panamá	Barro Colorado Island, Canal Zone	9.33	-79.84						USNM
Myrmicinae	Sericomyrmex	amabilis	CASENT0622991	1pin, 1w	MGB1943	M. G. Branstetter	8 Jun 2011	Nicaragua	Región Autónoma del Atlántico Sur	RN Kahka Creek	12.6851	-83.7136	50		977			USNM
Myrmicinae	Sericomyrmex	amabilis	USNMENT01125191	1pin, 1w	MGB1943	M. G. Branstetter	8 Jun 2011	Nicaragua	Región Autónoma del Atlántico Sur	RN Kahka Creek	12.6851	-83.7136	50		977			USNM
Myrmicinae	Sericomyrmex	amabilis	USNMENT01125190	1pin, 1w	MGB1822	M. G. Branstetter	7 May 2011	Nicaragua	Región Autónoma del Atlántico Norte	PN Cerro Saslaya	13.7705	-84.9789	290	20	950 1550	KY202285	SAMN06040442	USNM
Myrmicinae	Sericomyrmex	amabilis	USNMENT00924108	1pin, 1w	Lattke3216	J. Lattke	27 Dec 2010	Venezuela	Carabobo	Mocundo, ca. Aguirre	10.2533	-68.2683	750		941 1559			USNM
Myrmicinae	Sericomyrmex	amabilis	USNMENT00924109	1pin, 1w	Lattke3216	J. Lattke	27 Dec 2010	Venezuela	Carabobo	Mocundo, ca. Aguirre	10.2533	-68.2683	750		941 1559			USNM
Myrmicinae	Sericomyrmex	amabilis	USNMENT00924110	1pin, 1w	Lattke3216	J. Lattke	27 Dec 2010	Venezuela	Carabobo	Mocundo, ca. Aguirre	10.2533	-68.2683	750		941 1559			USNM
Myrmicinae	Sericomyrmex	amabilis	USNMENT01125932	1pin, 1w	JZ5315	J. Zetek	1 Oct 1947	Panamá	Panamá	Barro Colorado Island	9.15	-79.84						USNM
Myrmicinae	Sericomyrmex	amabilis	USNMENT01125931	1pin, 1w	JZ5239	J. Zetek	1 Aug 1946	Panamá	Panamá	Barro Colorado Island	9.15	-79.84						USNM
Myrmicinae	Sericomyrmex	amabilis	USNMENT01125385	1pin, 1w	JZ4915	J. Zetek	1 Nov 1941	Panamá	Panamá	Barro Colorado Island, Canal Zone	9.15	-79.84						USNM
Myrmicinae	Sericomyrmex	amabilis	USNMENT01125934	1pin, 2w	JZ4879	J. Zetek	1 Sep 1941	Panamá	Panamá	Barro Colorado Island	9.15	-79.84						USNM
Myrmicinae	Sericomyrmex	amabilis	USNMENT01125933	1pin, 1w	JZ4852	J. Zetek	1 Jul 1941	Panamá	Panamá	Barro Colorado Island, Canal Zone	9.15	-79.84						USNM
Myrmicinae	Sericomyrmex	amabilis	USNMENT01125180	1 pin, 1w	JTL6901.09	J. T. Longino	7 Mar 2010	Costa Rica	Puntarenas	15 km SSW Puerto Jiménez	8.4083	-83.3278	170	30	929			USNM
Myrmicinae	Sericomyrmex	amabilis	USNMENT01125182	1pin, 1w	JTL6537-s	J. T. Longino	13 May 2009	Honduras	Olancho	14 km WSW Catacamas	14.7997	-86.0141	600	210	956	KY202288	NA	USNM
Myrmicinae	Sericomyrmex	amabilis	USNMENT00445150	1pin, 1w	JSC030823-01	J. Sosa-Calvo	23 Aug 2003	Panamá	Colón	Gamboa, PN Soberanía, Pipeline Rd.	9.1205	-79.7066	54					USNM
Myrmicinae	Sericomyrmex	amabilis	USNMENT00445155	1pin, 1w	JSC030823-01	J. Sosa-Calvo	23 Aug 2003	Panamá	Colón	Gamboa, PN Soberanía, Pipeline Rd.	9.1205	-79.7066	54					USNM
Myrmicinae	Sericomyrmex	amabilis	USNMENT01125178	1pin, 2w	JB310	J. Bujan	25 May 2012	Panamá	Panamá	Barro Colorado Island	9.15	-79.84	50		1676	NA	SAMN06040459	USNM
Myrmicinae	Sericomyrmex	amabilis	USNMENT01125958	1pin, 1w	GNR1963	G. N. Ross	26 Jun 1963	Mexico	Veracruz	Ocotal Chico	18.2588	-94.8619						USNM
Myrmicinae	Sericomyrmex	amabilis	USNMENT01125959	1pin, 1w	GNR1963	G. N. Ross	26 Jun 1963	Mexico	Veracruz	Ocotal Chico	18.2588	-94.8619						USNM
Myrmicinae	Sericomyrmex	amabilis	USNMENT01125960	1pin, 1w	GNR1963	G. N. Ross	26 Jun 1963	Mexico	Veracruz	Ocotal Chico	18.2588	-94.8619						USNM
Myrmicinae	Sericomyrmex	amabilis	USNMENT01125961	1pin, 1w	GNR1963	G. N. Ross	26 Jun 1963	Mexico	Veracruz	Ocotal Chico	18.2588	-94.8619						USNM
Myrmicinae	Sericomyrmex	amabilis	USNMENT01125962	1pin, 1w	GNR1963	G. N. Ross	26 Jun 1963	Mexico	Veracruz	Ocotal Chico	18.2588	-94.8619						USNM
Myrmicinae	Sericomyrmex	amabilis	USNMENT01125963	1pin, 1w	GNR1963	G. N. Ross	26 Jun 1963	Mexico	Veracruz	Ocotal Chico	18.2588	-94.8619						USNM
Myrmicinae	Sericomyrmex	amabilis	USNMENT01125964	1pin, 1w	GNR1963	G. N. Ross	26 Jun 1963	Mexico	Veracruz	Ocotal Chico	18.2588	-94.8619						USNM
Myrmicinae	Sericomyrmex	amabilis	USNMENT01125965	1pin, 1w	GNR1963	G. N. Ross	26 Jun 1963	Mexico	Veracruz	Ocotal Chico	18.2588	-94.8619						USNM
Myrmicinae	Sericomyrmex	amabilis	USNMENT01125966	1pin, 1w	GNR1963	G. N. Ross	26 Jun 1963	Mexico	Veracruz	Ocotal Chico	18.2588	-94.8619						USNM
Myrmicinae	Sericomyrmex	amabilis	USNMENT01125967	1pin, 1w	GNR1963	G. N. Ross	26 Jun 1963	Mexico	Veracruz	Ocotal Chico	18.2588	-94.8619						USNM
Myrmicinae	Sericomyrmex	amabilis	USNMENT01125968	1pin, 1w	GNR1963	G. N. Ross	26 Jun 1963	Mexico	Veracruz	Ocotal Chico	18.2588	-94.8619						USNM
Myrmicinae	Sericomyrmex	amabilis	USNMENT01125969	1pin, 1w	GNR1963	G. N. Ross	26 Jun 1963	Mexico	Veracruz	Ocotal Chico	18.2588	-94.8619						USNM
Myrmicinae	Sericomyrmex	amabilis	USNMENT01125957	1pin, 1w	CR071228-08	C. Rabeling	28 Dec 2007	Nicaragua	Matagalpa	Selva Negra, ca. 12 km N Matagalpa, Reserva Natural Cerro El Arenal	12.9812	-85.9136	1009					USNM
Myrmicinae	Sericomyrmex	amabilis	USNMENT00411372	1pin, 1w	CJM020525-01-LS09	C. J. Marshall	25 May 2002	Panamá	Colón	Gamboa, PN Soberanía, Pipeline Rd. ca. 2 km past Río Frijoles	9.1205	-79.7067	54					USNM
Myrmicinae	Sericomyrmex	amabilis	USNMENT00412517	1pin, 1w	CJM020525-01-LS01	C. J. Marshall	25 May 2002	Panamá	Panamá	Gamboa, Pipeline Rd, 2 km past Río Frijoles	9.1205	-79.7066	54					USNM
Myrmicinae	Sericomyrmex	amabilis	USNMENT00412518	1pin, 1w	CJM020525-01-LS01	C. J. Marshall	25 May 2002	Panamá	Panamá	Gamboa, Pipeline Rd, 2 km past Río Frijoles	9.1205	-79.7066	54					USNM
Myrmicinae	Sericomyrmex	amabilis	USNMENT01125188	1pin, 1w	Ba-B-05-3-05-03	Llama team	24 May 2009	Guatemala	Petén	Cerro Cahuí	17.0023	-89.7194	250		962	KY202290	NA	USNM
Myrmicinae	Sericomyrmex	amabilis	USNMENT01126216	1 SEM stub, larva	AJ131005-01	A. Ješovnik	5 Oct 2013	Mexico	Veracruz	Catemaco, Tuxtla	18.5866	-95.0779	184		1656	KY202299	SAMN06040458	USNM
Myrmicinae	Sericomyrmex	amabilis	USNMENT01125869	1pin, 2w	AJ131005-01	A. Ješovnik	5 Oct 2013	Mexico	Veracruz	Catemaco, Tuxtla	18.5866	-95.0779	184		1656	KY202299	SAMN06040458	USNM
Myrmicinae	Sericomyrmex	amabilis	USNMENT01125870	1pin, 2w	AJ131005-01	A. Ješovnik	5 Oct 2013	Mexico	Veracruz	Catemaco, Tuxtla	18.5866	-95.0779	184		1656	KY202299	SAMN06040458	USNM
Myrmicinae	Sericomyrmex	amabilis	USNMENT01125192	1pin, 1w	AJ131005-01	A. Ješovnik	5 Oct 2013	Mexico	Veracruz	Catemaco, Tuxtla	18.5866	-95.0779	184		1656	KY202299	SAMN06040458	USNM
Myrmicinae	Sericomyrmex	amabilis	USNMENT01125871	1pin, 1q	AJ131005-01	A. Ješovnik	5 Oct 2013	Mexico	Veracruz	Catemaco, Tuxtla	18.5866	-95.0779	184		1656	KY202299	SAMN06040458	USNM
Myrmicinae	Sericomyrmex	amabilis	USNMENT01125970	1pin, 2w	AJ131003-04	A. Ješovnik	3 Oct 2013	Mexico	Veracruz	Catemaco, Tuxtla	18.5865	-95.0779	184					USNM
Myrmicinae	Sericomyrmex	amabilis	USNMENT01125921	1pin, 1w	AI150511-06	A. Illum	15 May 2011	Panamá	Panamá	PN Soberanía, Plantation Rd.	9.12	-79.69						USNM
Myrmicinae	Sericomyrmex	amabilis	USNMENT01125922	1pin, 1w	AI150511-06	A. Illum	15 May 2011	Panamá	Panamá	PN Soberanía, Plantation Rd.	9.12	-79.69						USNM
Myrmicinae	Sericomyrmex	amabilis	USNMENT01125923	1pin, 1w	AI150511-06	A. Illum	15 May 2011	Panamá	Panamá	PN Soberanía, Plantation Rd.	9.12	-79.69						USNM
Myrmicinae	Sericomyrmex	amabilis	USNMENT01125924	1pin, 1w	AI150511-06	A. Illum	15 May 2011	Panamá	Panamá	PN Soberanía, Plantation Rd.	9.12	-79.69						USNM
Myrmicinae	Sericomyrmex	amabilis	USNMENT01125925	1pin, 1w	AI150511-06	A. Illum	15 May 2011	Panamá	Panamá	PN Soberanía, Plantation Rd.	9.12	-79.69						USNM
Myrmicinae	Sericomyrmex	amabilis	USNMENT01125834	1pin, 2w	AI110511-05	A. Illum	11 May 2011	Panamá	Panamá	PN Soberanía, Plantation Rd.	9.08	-79.66	125*		1644	KY202298	SAMN06040455	USNM
Myrmicinae	Sericomyrmex	amabilis	USNMENT01125176	1pin, 1w	AI110511-05	A. Illum	11 May 2011	Panamá	Panamá	PN Soberanía, Plantation Rd.	9.08	-79.66	125*		1644	KY202298	SAMN06040455	USNM
Myrmicinae	Sericomyrmex	amabilis	USNMENT01125832	1pin, 1w	AI110511-05	A. Illum	11 May 2011	Panamá	Panamá	PN Soberanía, Plantation Rd.	9.08	-79.66	125*		1644	KY202298	SAMN06040455	USNM
Myrmicinae	Sericomyrmex	amabilis	USNMENT01125833	1pin, 1w	AI110511-05	A. Illum	11 May 2011	Panamá	Panamá	PN Soberanía, Plantation Rd.	9.08	-79.66	125*		1644	KY202298	SAMN06040455	USNM
Myrmicinae	Sericomyrmex	amabilis	USNMENT01125835	1pin, 1w	AI110511-05	A. Illum	11 May 2011	Panamá	Panamá	PN Soberanía, Plantation Rd.	9.08	-79.66	125*		1644	KY202298	SAMN06040455	USNM
Myrmicinae	Sericomyrmex	amabilis	USNMENT01125836	1pin, 1w	AI110511-05	A. Illum	11 May 2011	Panamá	Panamá	PN Soberanía, Plantation Rd.	9.08	-79.66	125*		1644	KY202298	SAMN06040455	USNM
Myrmicinae	Sericomyrmex	amabilis	USNMENT01125916	1pin, 1w	AI070511-03	A. Illum	7 May 2011	Panamá	Panamá	PN Soberanía, Plantation Rd.	9.08	-79.66						USNM
Myrmicinae	Sericomyrmex	amabilis	USNMENT01125917	1pin, 1w	AI070511-03	A. Illum	7 May 2011	Panamá	Panamá	PN Soberanía, Plantation Rd.	9.08	-79.66						USNM
Myrmicinae	Sericomyrmex	amabilis	USNMENT01125918	1pin, 1w	AI070511-03	A. Illum	7 May 2011	Panamá	Panamá	PN Soberanía, Plantation Rd.	9.08	-79.66						USNM
Myrmicinae	Sericomyrmex	amabilis	USNMENT01125919	1pin, 1w	AI070511-03	A. Illum	7 May 2011	Panamá	Panamá	PN Soberanía, Plantation Rd.	9.08	-79.66						USNM
Myrmicinae	Sericomyrmex	amabilis	USNMENT01125920	1pin, 1w	AI070511-03	A. Illum	7 May 2011	Panamá	Panamá	PN Soberanía, Plantation Rd.	9.08	-79.66						USNM
Myrmicinae	Sericomyrmex	amabilis	USNMENT01125911	1pin, 1w	AI070511-02	A. Illum	7 May 2011	Panamá	Panamá	PN Soberanía, Plantation Rd.	9.08	-79.66						USNM
Myrmicinae	Sericomyrmex	amabilis	USNMENT01125912	1pin, 1w	AI070511-02	A. Illum	7 May 2011	Panamá	Panamá	PN Soberanía, Plantation Rd.	9.08	-79.66						USNM
Myrmicinae	Sericomyrmex	amabilis	USNMENT01125913	1pin, 1w	AI070511-02	A. Illum	7 May 2011	Panamá	Panamá	PN Soberanía, Plantation Rd.	9.08	-79.66						USNM
Myrmicinae	Sericomyrmex	amabilis	USNMENT01125914	1pin, 1w	AI070511-02	A. Illum	7 May 2011	Panamá	Panamá	PN Soberanía, Plantation Rd.	9.08	-79.66						USNM
Myrmicinae	Sericomyrmex	amabilis	USNMENT01125915	1pin, 1w	AI070511-02	A. Illum	7 May 2011	Panamá	Panamá	PN Soberanía, Plantation Rd.	9.08	-79.66						USNM
Myrmicinae	Sericomyrmex	amabilis	USNMENT00419899	1pin, 1w	AGH030627-11	A. G. Himler	27 Jun 2003	Ecuador	Esmeraldas	Las Vegas	0.7547	-79.8490	35*		925 1637	NA	SAMN06040451	USNM
Myrmicinae	Sericomyrmex	amabilis	USNMENT00419901	1pin, 1w	AGH030627-11	A. G. Himler	27 Jun 2003	Ecuador	Esmeraldas	Las Vegas	0.7547	-79.8490	35*		925 1637	NA	SAMN06040451	USNM
Myrmicinae	Sericomyrmex	amabilis	USNMENT01125865	1pin, 1w	AGH030627-11	A. G. Himler	27 Jun 2003	Ecuador	Esmeraldas	Las Vegas	0.7547	-79.8490	35*		925 1637	NA	SAMN06040451	USNM
Myrmicinae	Sericomyrmex	amabilis	USNMENT01125866	1pin, 1w	AGH030627-11	A. G. Himler	27 Jun 2003	Ecuador	Esmeraldas	Las Vegas	0.7547	-79.8490	35*		925 1637	NA	SAMN06040451	USNM
Myrmicinae	Sericomyrmex	amabilis	USNMENT01125867	1pin, 1w	AGH030627-11	A. G. Himler	27 Jun 2003	Ecuador	Esmeraldas	Las Vegas	0.7547	-79.8490	35*		925 1637	NA	SAMN06040451	USNM
Myrmicinae	Sericomyrmex	amabilis	USNMENT01125868	1pin, 1w	AGH030627-11	A. G. Himler	27 Jun 2003	Ecuador	Esmeraldas	Las Vegas	0.7547	-79.8490	35*		925 1637	NA	SAMN06040451	USNM
Myrmicinae	Sericomyrmex	amabilis	USNMENT01125862	1 SEM stub, w	AGH030627-10	A. G. Himler	27 Jun 2003	Ecuador	Esmeraldas	Las Vegas	0.7547	-79.8490			902 1553	KY202275	SAMN06040443	USNM
Myrmicinae	Sericomyrmex	amabilis	USNMENT00419918	1pin, 1w	AGH030627-10	A. G. Himler	27 Jun 2003	Ecuador	Esmeraldas	Las Vegas	0.7547	-79.8490			902 1553	KY202275	SAMN06040443	USNM
Myrmicinae	Sericomyrmex	amabilis	USNMENT00419919	1pin, 1w	AGH030627-10	A. G. Himler	27 Jun 2003	Ecuador	Esmeraldas	Las Vegas	0.7547	-79.8490			902 1553	KY202275	SAMN06040443	USNM
Myrmicinae	Sericomyrmex	amabilis	USNMENT00419883	1pin, 1w	AGH030626-02	A. G. Himler	26 Jun 2003	Ecuador	Esmeraldas	Las Vegas	0.7547	-79.8490	35		903	KY202276	NA	USNM
Myrmicinae	Sericomyrmex	amabilis	USNMENT00419885	1pin, 1w	AGH030626-02	A. G. Himler	26 Jun 2003	Ecuador	Esmeraldas	Las Vegas	0.7547	-79.8490	35		903	KY202276	NA	USNM
Myrmicinae	Sericomyrmex	amabilis	USNMENT00419913	1pin, 1w	AGH030626-01	A. G. Himler	26 Jun 2003	Ecuador	Esmeraldas	Las Vegas	0.7547	-79.8490			901	KY202274	NA	USNM
Myrmicinae	Sericomyrmex	amabilis	USNMENT00419915	1pin, 1w	AGH030626-01	A. G. Himler	26 Jun 2003	Ecuador	Esmeraldas	Las Vegas	0.7547	-79.8490			901	KY202274	NA	USNM
Myrmicinae	Sericomyrmex	amabilis	USNMENT00419916	1pin, 1w	AGH030626-01	A. G. Himler	26 Jun 2003	Ecuador	Esmeraldas	Las Vegas	0.7547	-79.8490			901	KY202274	NA	USNM
Myrmicinae	Sericomyrmex	amabilis	USNMENT00419924	1pin, 1w	AGH030626-01	A. G. Himler	26 Jun 2003	Ecuador	Esmeraldas	Las Vegas	0.7547	-79.8490			901	KY202274	NA	USNM
Myrmicinae	Sericomyrmex	amabilis	USNMENT01125859	1pin, 1w	423-3	K. Delgado	10 Nov 2008	Guatemala	Retalhuleu	San Felipe	14.5615	-91.3694	487		1562	KY202292	SAMN06040446	USNM
Myrmicinae	Sericomyrmex	amabilis	USNMENT01125860	1pin, 1w	423-3	K. Delgado	10 Nov 2008	Guatemala	Retalhuleu	San Felipe	14.5615	-91.3694	487		1562	KY202292	SAMN06040446	USNM
Myrmicinae	Sericomyrmex	amabilis	USNMENT01125861	1pin, 1w	423-3	K. Delgado	10 Nov 2008	Guatemala	Retalhuleu	San Felipe	14.5615	-91.3694	487		1562	KY202292	SAMN06040446	USNM
Myrmicinae	Sericomyrmex	amabilis	USNMENT01125181	1pin, 2w		T. Delsinne	15 Sep 2011	Ecuador	Loja	Reserva Jorupe, Macará	-4.372	-79.906	600		940 1646	KY202282	SAMN06040456	USNM
Myrmicinae	Sericomyrmex	amabilis	USNMENT01125938	1pin, 1w		K. W. Cooper	1 Jan 1941	Panamá	Panamá	Barro Colorado Island, Canal Zone	9.15	-79.84						USNM
Myrmicinae	Sericomyrmex	amabilis	USNMENT01125955	1pin, 1w		W. M. Mann	22 Sep 2008	Guatemala	Escuintla	Escuintla	14.2445	-90.7995						USNM
Myrmicinae	Sericomyrmex	amabilis	USNMENT01125956	1pin, 1w		K. Delgado	27 Feb 2013	Guatemala	Retalhuleu	Nuevo San Carlos, 110 km NW Retalhuleu	14.6258	-91.7234	440					USNM
Myrmicinae	Sericomyrmex	amabilis	USNMENT01125983	1pin, 1w		H. Fernandez		Panamá			9.15	-79.84						USNM
Myrmicinae	Sericomyrmex	amabilis	USNMENT01125893	1pin, 3w	PSW7912	P. S. Ward	14 Aug 1985	Colombia	Magdalena	4 km N San Pedro	10.95	-74.05	220					PSWC
Myrmicinae	Sericomyrmex	amabilis	USNMENT01125979	1pin, 1w	DMO765	D. M. Olson	24 Aug 1987	Panamá	Darién	Cana	7.7166	-77.7	800					PSWC
Myrmicinae	Sericomyrmex	amabilis	USNMENT01125978	1pin, 1w	DMO761	D. M. Olson	23 Aug 1987	Panamá	Darién	Cana	7.7166	-77.7	800					PSWC
Myrmicinae	Sericomyrmex	amabilis	USNMENT01125995	1pin, 3w	DMO31	D. M. Olson	2 Mar 1987	Costa Rica	Heredia	La Selva Biol. Station	10.43	-84.017	50					PSWC
Myrmicinae	Sericomyrmex	amabilis	USNMENT01125872	1pin, 1q	DMO241	D. M. Olson	14 Mar 1987	Costa Rica	Heredia	La Selva Biol. Station	10.43	-84.017	50					PSWC
Myrmicinae	Sericomyrmex	amabilis	USNMENT01125996	1pin, 1w	DMO173	D. M. Olson	16 Mar 1987	Costa Rica	Heredia	La Selva Biol. Station	10.43	-84.017	50					PSWC
Myrmicinae	Sericomyrmex	amabilis	USNMENT01125971	1pin, 2w		S. Sanchez-Pena	2 Jul 1992	Mexico	San Luis Potosí	Río Santa Maria, Tamul	21.8025	-99.1803	200					PSWC
Myrmicinae	Sericomyrmex	amabilis	USNMENT01125953	1pin, 1w		M. J. Stern	1 Sep 1991	Ecuador	Los Ríos	Río Palenque Research Station, 2 km SSE Patricia Pilar	-0.5833	-79.367	160					PSWC
Myrmicinae	Sericomyrmex	amabilis	USNMENT01125994	1pin, 1w		D. M. Olson	2 Mar 1987	Costa Rica	Heredia	La Selva Biol. Station	10.43	-84.017	50					PSWC
Myrmicinae	Sericomyrmex	amabilis	USNMENT01125997	1pin, 1w		D. M. Olson	2 Mar 1987	Costa Rica	Heredia	La Selva Biol. Station	10.43	-84.017	50					PSWC
Myrmicinae	Sericomyrmex	amabilis	USNMENT01125877	1pin, 3w		S. Sandoval	11 Jan 1981	Ecuador	Los Ríos	Río Palenque Research Station	-0.583	-79.367						MZSP
Myrmicinae	Sericomyrmex	amabilis	USNMENT01125939	1pin, 3w		S. Sandoval	11 Jan 1981	Ecuador	Los Ríos	Río Palenque Research Station	-0.583	-79.367						MZSP
Myrmicinae	Sericomyrmex	amabilis	USNMENT01125940	1pin, 3w		S. Sandoval	11 Jan 1981	Ecuador	Los Ríos	Río Palenque Research Station	-0.583	-79.367						MZSP
Myrmicinae	Sericomyrmex	amabilis	USNMENT01125941	1pin, 3w		S. Sandoval	11 Jan 1981	Ecuador	Los Ríos	Río Palenque Research Station	-0.583	-79.367						MZSP
Myrmicinae	Sericomyrmex	amabilis	USNMENT01125942	1pin, 3w		S. Sandoval	11 Jan 1981	Ecuador	Los Ríos	Río Palenque Research Station	-0.583	-79.367						MZSP
Myrmicinae	Sericomyrmex	amabilis	USNMENT01125943	1pin, 3w		S. Sandoval	11 Jan 1981	Ecuador	Los Ríos	Río Palenque Research Station	-0.583	-79.367						MZSP
Myrmicinae	Sericomyrmex	amabilis	USNMENT01125948	1pin, 3w		S. Sandoval	5 Jan 1981	Ecuador	Los Ríos	Río Palenque Research Station	-0.583	-79.367						MZSP
Myrmicinae	Sericomyrmex	amabilis	USNMENT01125379	1pin, 2w		S. Sandoval	4 Jan 1981	Ecuador	Los Ríos	Río Palenque Research Station	-0.583	-79.367						MZSP
Myrmicinae	Sericomyrmex	amabilis	USNMENT01125945	1pin, 2w		S. Sandoval	24 Dec 1980	Ecuador	Los Ríos	Río Palenque Research Station	-0.583	-79.367						MZSP
Myrmicinae	Sericomyrmex	amabilis	USNMENT01125946	1pin, 2w		S. Sandoval	21 Dec 1980	Ecuador	Los Ríos	Río Palenque Research Station	-0.583	-79.367						MZSP
Myrmicinae	Sericomyrmex	amabilis	USNMENT01125897	1pin, 1w		E. Vergara, F. Serna	19 Dec 1999	Colombia	Antioquia	Amalfi Canon del Porce, El Caiman	6.8572	-75.0958	970					MZSP
Myrmicinae	Sericomyrmex	amabilis	USNMENT01125898	1pin, 1w		F. Serna	1 Jan 2002	Colombia	Antioquia	Chocó, Unguía Gilgal	10.05	-77.15	7					MZSP
Myrmicinae	Sericomyrmex	amabilis	USNMENT01125944	1pin, 1w		S. Sandoval	23 Dec 1980	Ecuador	Los Ríos	Río Palenque Research Station	-0.583	-79.367						MZSP
Myrmicinae	Sericomyrmex	amabilis	USNMENT01125947	1pin, 1w		S. Sandoval	20 Dec 1980	Ecuador	Los Ríos	Río Palenque Research Station	-0.583	-79.367						MZSP
Myrmicinae	Sericomyrmex	amabilis	USNMENT01125879	1pin, 1q		S. Sandoval	11 Jan 1981	Ecuador	Los Ríos	Río Palenque Research Station	-0.583	-79.367						MZSP
Myrmicinae	Sericomyrmex	amabilis	USNMENT01125949	1pin, 1w		S. & J. Peck	28 May 1905	Ecuador	Los Ríos	Río Palenque Research Station	-0.583	-79.367						MCZ
Myrmicinae	Sericomyrmex	amabilis	USNMENT01125950	1pin, 1w		S. & J. Peck	28 May 1905	Ecuador	Los Ríos	Río Palenque Research Station	-0.583	-79.367						MCZ
Myrmicinae	Sericomyrmex	amabilis	USNMENT01125951	1pin, 1w		S. & J. Peck	28 May 1905	Ecuador	Los Ríos	Río Palenque Research Station	-0.583	-79.367						MCZ
Myrmicinae	Sericomyrmex	amabilis	USNMENT01125952	1pin, 1w		S. & J. Peck	28 May 1905	Ecuador	Los Ríos	Río Palenque Research Station	-0.583	-79.367						MCZ
Myrmicinae	Sericomyrmex	amabilis	USNMENT01125928	1pin, 3w	WMW769	W. M. Wheeler	24 Jul 1924	Panamá	Panamá	Barro Colorado Island, Canal Zone	9.33	-79.84						MCZ
Myrmicinae	Sericomyrmex	amabilis	USNMENT01125929	1pin, 3w	WMW769	W. M. Wheeler	24 Jul 1924	Panamá	Panamá	Barro Colorado Island, Canal Zone	9.33	-79.84						MCZ
Myrmicinae	Sericomyrmex	amabilis	USNMENT01125930	1pin, 3w	WMW769	W. M. Wheeler	24 Jul 1924	Panamá	Panamá	Barro Colorado Island, Canal Zone	9.33	-79.84						MCZ
Myrmicinae	Sericomyrmex	amabilis	USNMENT01125926	1pin, 3w	WMW616	W. M. Wheeler	24 Jul 1924	Panamá	Colón	Mt. Hope, nr. Colon	9.2833	-79.9667						MCZ
Myrmicinae	Sericomyrmex	amabilis	USNMENT01125927	1pin, 3w	WMW616	W. M. Wheeler	24 Jul 1924	Panamá	Colón	Mt. Hope, nr. Colon	9.2833	-79.9667						MCZ
Myrmicinae	Sericomyrmex	amabilis	USNMENT01125999	1pin, 1w	WLB1966	W. L. Brown	25 Feb 1966	Costa Rica	Limón	R. Toro Amarillo Vic., Guapiles	10.2166	-83.7667						MCZ
Myrmicinae	Sericomyrmex	amabilis	USNMENT01126000	1pin, 1w	WLB1966	W. L. Brown	25 Feb 1966	Costa Rica	Limón	R. Toro Amarillo Vic., Guapiles	10.2166	-83.7667						MCZ
Myrmicinae	Sericomyrmex	amabilis	USNMENT01125937	1pin, 2w	WLB1960	W. L. Brown, E. S. McCluskey	1 Jan 1960	Panamá	Panamá	Barro Colorado Island	9.15	-79.84						MCZ
Myrmicinae	Sericomyrmex	amabilis	USNMENT01125982	1pin, 1w	NB1924	N. Banks	15 Jul 1924	Panamá	Panamá	Barro Colorado Island, Canal Zone	9.33	-79.84						MCZ
Myrmicinae	Sericomyrmex	amabilis	USNMENT01125984	1pin, 1w	NB1924	N. Banks	15 Jul 1924	Panamá	Panamá	Barro Colorado Island, Canal Zone	9.33	-79.84						MCZ
Myrmicinae	Sericomyrmex	amabilis	USNMENT01126001	1pin, 1w	JP717	J. Paich	18 Jun 1979	Costa Rica	Limón	Puerto Viejo	10.51	-84.18						MCZ
Myrmicinae	Sericomyrmex	amabilis	USNMENT01125896	1pin, 2w		R. B. Root, W. L. Brown	18 Mar 1967	Colombia	Valle	Buenaventura, Bajo Calima, Villa Clara	3.996	-76.974	30	2000				MCZ
Myrmicinae	Sericomyrmex	amabilis	USNMENT01125895	1pin, 1w		R. B. Root, W. L. Brown	28 Mar 1967	Colombia	Cundinamarca	Melgar to Girardot	4.249	-74.726						MCZ
Myrmicinae	Sericomyrmex	amabilis	USNMENT01125935	1pin, 1w		W. L. Brown	1 Jul 1979	Panamá	Colón	Gatún, Punta da los Chivos, 3 km SW Gatún	9.26	-79.91						MCZ
Myrmicinae	Sericomyrmex	amabilis	USNMENT01125936	1pin, 1w		Lawrence, Erwin	28 Feb 1975	Panamá	Panamá	Barro Colorado Island	9.15	-79.84						MCZ
Myrmicinae	Sericomyrmex	amabilis	USNMENT01125998	1pin, 1w		W. L. Brown	25 Feb 1966	Costa Rica	Limón	R. Toro Amarillo Vic., Guapiles	10.2166	-83.7667						MCZ
Myrmicinae	Sericomyrmex	amabilis	USNMENT01125194	1pin, 1w	M996	H. Torres	9 Nov 2000	Colombia	Cauca	PNN Gorgona, Alto El Mirador	2.9666	-78.1833	180		1612	KY202294	SAMN06040448	IAVH
Myrmicinae	Sericomyrmex	amabilis	USNMENT01125885	1pin, 1w	M996	H. Torres	9 Nov 2000	Colombia	Cauca	PNN Gorgona, Alto El Mirador	2.9666	-78.1833	180		1612	KY202294	SAMN06040448	IAVH
Myrmicinae	Sericomyrmex	amabilis	USNMENT01125886	1pin, 1w	M996	H. Torres	9 Nov 2000	Colombia	Cauca	PNN Gorgona, Alto El Mirador	2.9666	-78.1833	180		1612	KY202294	SAMN06040448	IAVH
Myrmicinae	Sericomyrmex	amabilis	USNMENT01125889	1pin, 2w	M984	R. Duque	25 Nov 2000	Colombia	Cauca	PNN Gorgona, Mancora	2.9666	-78.1833	60					IAVH
Myrmicinae	Sericomyrmex	amabilis	USNMENT01125892	1pin, 1w	M3101	R. Duque	17 Mar 2002	Colombia	Cauca	PNN Gorgona, El Helechal	2.966	-78.1833	30					IAVH
Myrmicinae	Sericomyrmex	amabilis	USNMENT01125890	1pin, 1w	M3096		9 Mar 2002	Colombia	Cauca	PNN Gorgona	2.9666	-78.1833	180					IAVH
Myrmicinae	Sericomyrmex	amabilis	USNMENT01125888	1pin, 1w	M2789	H. Torres	11 Dec 2001	Colombia	Cauca	PNN Gorgona, El Helechal	2.9666	-78.1833	30					IAVH
Myrmicinae	Sericomyrmex	amabilis	USNMENT01125196	1pin, 2w	M2464	H. Torres	7 Nov 2001	Colombia	Cauca	PNN Gorgona, El Saman	2.9666	-78.1833	5		1609	KY202293	SAMN06040447	IAVH
Myrmicinae	Sericomyrmex	amabilis	USNMENT01125894	1pin, 1w	M2195	H. Torres	30 Oct 2001	Colombia	Cauca	PNN Gorgona, El Helechal	2.9666	-78.1833	30					IAVH
Myrmicinae	Sericomyrmex	amabilis	USNMENT01125193	1pin, 1w	M2190	H. Torres	29 Oct 2001	Colombia	Cauca	PNN Gorgona, El Roble	2.9666	-78.1833	130		1616	KY202295	SAMN06040449	IAVH
Myrmicinae	Sericomyrmex	amabilis	USNMENT01125884	1pin, 1w	M2190	H. Torres	29 Oct 2001	Colombia	Cauca	PNN Gorgona, El Roble	2.9666	-78.1833	130		1616	KY202295	SAMN06040449	IAVH
Myrmicinae	Sericomyrmex	amabilis	USNMENT01125891	1pin, 1w	M1660	R. Duque	17 Jun 2001	Colombia	Cauca	PNN Gorgona, El Roble	2.9666	-78.1833	120					IAVH
Myrmicinae	Sericomyrmex	amabilis	USNMENT01125887	1pin, 1w	M1093	R. Duque	3 Dec 2000	Colombia	Cauca	PNN Gorgona, Alto El Mirador	2.9666	-78.1833	180					IAVH
Myrmicinae	Sericomyrmex	amabilis	USNMENT01125195	1pin, 1w	M1010	R. Duque	21 Oct 2000	Colombia	Cauca	PNN Gorgona, Mancora	2.9666	-78.1833	60		955	KY202287	NA	IAVH
Myrmicinae	Sericomyrmex	amabilis	USNMENT01125972	1pin, 1w	W12678	A. Dejean, J. Orivel, B. Corbara, H. Aberlenc, M. Leponce	30 Dec 2004	Panamá	Colón	San Lorenzo Forest i1	9.2833	-79.9666						CEPEC
Myrmicinae	Sericomyrmex	amabilis	USNMENT01125975	1pin, 3w	P-C2-10	A. Tishechkin & E. Medianero	25 Sep 2003	Panamá	Colón	San Lorenzo Forest	9.2833	-79.9666						CEPEC
Myrmicinae	Sericomyrmex	amabilis	USNMENT01125977	1pin, 3w	P-C1-09	A. Tishechkin & E. Medianero	22 Sep 2003	Panamá	Colón	San Lorenzo Forest	9.2833	-79.9666						CEPEC
Myrmicinae	Sericomyrmex	amabilis	USNMENT01125973	1pin, 3w	FL-CIB0p	A. Tishechkin & E. Medianero	14 Jul 2004	Panamá	Colón	San Lorenzo Forest	9.2833	-79.9666						CEPEC
Myrmicinae	Sericomyrmex	amabilis	USNMENT01125974	1pin, 3w	FL-B1AOk	R. K. Didham	25 May 2004	Panamá	Colón	San Lorenzo Forest	9.2833	-79.9666						CEPEC
Myrmicinae	Sericomyrmex	amabilis	USNMENT01125976	1pin, 2w	FL-B1A0L	R. K. Didham, L. L. Fagan	25 May 2004	Panamá	Colón	San Lorenzo Forest	9.2833	-79.9666						CEPEC
Myrmicinae	Sericomyrmex	amabilis	USNMENT01125980	1pin, 1w	F1C2A	Y. Basset et. al	5 Apr 2004	Panamá	Colón	San Lorenzo Forest, IBISCA F1C2A	9.2833	-79.9666						CEPEC
Myrmicinae	Sericomyrmex	amabilis	USNMENT01125993	1pin, 2w	JSC025		2 Aug 2004	Costa Rica	Heredia	La Selva Biol. Station	10.43	-84.017	50-150					CASC
Myrmicinae	Sericomyrmex	amabilis	USNMENT01125992	1pin, 2w	JSC019	JSC019	2 Aug 2004	Costa Rica	Heredia	La Selva Biol. Station	10.43	-84.017	50-150					CASC
Myrmicinae	Sericomyrmex	amabilis	CASENT0073924W/23/023	1pin,1w	ALAS#W Project		15 Nov 1999	Costa Rica	Heredia	La Selva Biol. Station	10.43	-84.017	50-150					CASC
Myrmicinae	Sericomyrmex	amabilis	CASENT0073924W/23/023	1pin,1w	ALAS#W Project		15 Nov 1999	Costa Rica	Heredia	La Selva Biol. Station	10.43	-84.017	50-150					CASC
Myrmicinae	Sericomyrmex	amabilis	CASENT0073925W/23/023	1pin, 1w	ALAS#W Project		15 Nov 1999	Costa Rica	Heredia	La Selva Biol. Station	10.43	-84.017	50-150					CASC
Myrmicinae	Sericomyrmex	amabilis	CASENT000817410442	1pin, 1w			2 Aug 2004	Costa Rica	Heredia	La Selva Biol. Station	10.43	-84.017	50-150					CASC
Myrmicinae	Sericomyrmex	amabilis	CASENT000817610442	1pin, 1w			2 Aug 2004	Costa Rica	Heredia	La Selva Biol. Station	10.43	-84.017	50-150					CASC
Myrmicinae	Sericomyrmex	amabilis	CASENT000817810442	1pin, 1w			2 Aug 2004	Costa Rica	Heredia	La Selva Biol. Station	10.43	-84.017	50-150					CASC
Myrmicinae	Sericomyrmex	amabilis	CASENT000817910442	1pin, 1w			2 Aug 2004	Costa Rica	Heredia	La Selva Biol. Station	10.43	-84.017	50-150					CASC
Myrmicinae	Sericomyrmex	amabilis	CASENT000818010442	1pin, 1w			2 Aug 2004	Costa Rica	Heredia	La Selva Biol. Station	10.43	-84.017	50-150					CASC
Myrmicinae	Sericomyrmex	amabilis	CASENT000818510442	1pin, 1w			2 Aug 2004	Costa Rica	Heredia	La Selva Biol. Station	10.43	-84.017	50-150					CASC
Myrmicinae	Sericomyrmex	amabilis	USNMENT01125986	1pin, 1w			2 Aug 2004	Costa Rica	Heredia	La Selva Biol. Station	10.43	-84.017	50-150					CASC
Myrmicinae	Sericomyrmex	amabilis	USNMENT01125987	1pin, 1w			2 Aug 2004	Costa Rica	Heredia	La Selva Biol. Station	10.43	-84.017	50-150					CASC
Myrmicinae	Sericomyrmex	amabilis	USNMENT01125988	1pin, 1w			2 Aug 2004	Costa Rica	Heredia	La Selva Biol. Station	10.43	-84.017	50-150					CASC
Myrmicinae	Sericomyrmex	amabilis	USNMENT01125989	1pin, 1w			2 Aug 2004	Costa Rica	Heredia	La Selva Biol. Station	10.43	-84.017	50-150					CASC
Myrmicinae	Sericomyrmex	amabilis	USNMENT01125990	1pin, 1w			2 Aug 2004	Costa Rica	Heredia	La Selva Biol. Station	10.43	-84.017	50-150					CASC
Myrmicinae	Sericomyrmex	amabilis	USNMENT01125991	1pin, 1w			2 Aug 2004	Costa Rica	Heredia	La Selva Biol. Station	10.43	-84.017	50-150					CASC
Myrmicinae	Sericomyrmex	amabilis	USNMENT01125880	1pin, 1w	M1143	S. Sarria	1 Jul 2000	Colombia	Valle del Cauca	PNN Farallones de Cali, Anchicayá	3.4333	-76.8	730		1780			IAVH
Myrmicinae	Sericomyrmex	amabilis	USNMENT01125881	1pin, 1w	M1143	S. Sarria	1 Jul 2000	Colombia	Valle del Cauca	PNN Farallones de Cali, Anchicayá	3.4333	-76.8	730		1780			IAVH
Myrmicinae	Sericomyrmex	amabilis	USNMENT01125882	1pin, 1w	M1143	S. Sarria	1 Jul 2000	Colombia	Valle del Cauca	PNN Farallones de Cali, Anchicayá	3.4333	-76.8	730		1780			IAVH
Myrmicinae	Sericomyrmex	amabilis	USNMENT01125883	1pin, 1w	M1143	S. Sarria	1 Jul 2000	Colombia	Valle del Cauca	PNN Farallones de Cali, Anchicayá	3.4333	-76.8	730		1780			IAVH
Myrmicinae	Sericomyrmex	amabilis	USNMENT00528938	1pin, 3w	WMW838	W. M. Wheeler	21 Jul 1924	Panamá	Panamá	Barro Colorado Island	9.15	-79.84						USNM
Myrmicinae	Sericomyrmex	amabilis	USNMENT00920034	1pin, 3w	WMW838	W. M. Wheeler	3 Aug 1924	Panamá	Panamá	Barro Colorado Island	9.15	-79.84						USNM
Myrmicinae	Sericomyrmex	amabilis	MCZ40-42 21197	1pin, 2w, 1q	WMW838	W. M. Wheeler	3 Aug 1924	Panamá	Panamá	Barro Colorado Island	9.15	-79.84						MCZ
Myrmicinae	Sericomyrmex	bondari	USNMENT01126217	1pin, 3w	WMM327	W. M. Mann	31 Dec 1921	Bolivia	Beni	Huachi	-14.2333	-63.5167						USNM
Myrmicinae	Sericomyrmex	bondari	USNMENT01126218	1pin, 3w	WMM327	W. M. Mann	31 Dec 1921	Bolivia	Beni	Huachi	-14.2333	-63.5167						USNM
Myrmicinae	Sericomyrmex	bondari	USNMENT01126220	1pin, 3w	WMM327	W. M. Mann	31 Dec 1921	Bolivia	Beni	Huachi	-14.2333	-63.5167						USNM
Myrmicinae	Sericomyrmex	bondari	USNMENT01126221	1pin, 3w	WMM327	W. M. Mann	31 Dec 1921	Bolivia	Beni	Huachi	-14.2333	-63.5167						USNM
Myrmicinae	Sericomyrmex	bondari	USNMENT00307986	1pin, 1w	TRS960416-12	T. R. Schultz	16 Apr 1996	Guyana	Potaro-Siparuni	Paramakatoi, PK-Yawong Trail	4.7167	-59.7	704					USNM
Myrmicinae	Sericomyrmex	bondari	USNMENT00307569	1pin, 2w	TRS960406-02	T. R. Schultz	6 Apr 1996	Guyana	Potaro-Siparuni	Iwokrama, Kurapakari base Camp	4.6698	-58.6854	60					USNM
Myrmicinae	Sericomyrmex	bondari	USNMENT01125206	1pin, 1w	TRS141003-03	T. R. Schultz	3 Oct 2014	Brazil	Pará	Parauapebas, FL Nacional de Carajás, Parque Zoobotânico	-6.0632	-50.0576	632		1667	KY202307	SAMN06040466	USNM
Myrmicinae	Sericomyrmex	bondari	USNMENT01125803	1pin, 1q	TRS141003-03	T. R. Schultz	3 Oct 2014	Brazil	Pará	Parauapebas, FL Nacional de Carajás, Parque Zoobotânico	-6.0632	-50.0576	632		1667	KY202307	SAMN06040466	USNM
Myrmicinae	Sericomyrmex	bondari	USNMENT00689751	1 pin, 1w	TRS061016-LS04	T. R. Schultz, C. J. Marshall	16 Oct 2006	Guyana	Upper Takutu-Upper Essequibo	Acarai Mountains, nr. Romeo's camp	1.3833	-58.9333	735					USNM
Myrmicinae	Sericomyrmex	bondari	USNMENT00689429	1 pin, 1w	TRS061016-LS02	T. R. Schultz	16 Oct 2006	Guyana	Upper Takutu-Upper Essequibo	Acarai Mountains, nr. Romeo's camp	1.3833	-58.9333	748					USNM
Myrmicinae	Sericomyrmex	bondari	USNMENT01125745	1pin, 1w	TRS041011-14	T. R. Schultz	11 Oct 2004	Peru	Madre de Dios	Puerto Maldonado, Los Amigos Biol. Station	-12.569	-70.1008	277					USNM
Myrmicinae	Sericomyrmex	bondari	USNMENT01125750	1pin, 1w	TRS041009-03	T. R. Schultz	9 Oct 2004	Peru	Madre de Dios	Puerto Maldonado, Los Amigos Biol. Station	-12.569	-70.1008	277					USNM
Myrmicinae	Sericomyrmex	bondari	USNMENT01125746	1pin, 1w	TRS041009-02	T. R. Schultz	9 Oct 2004	Peru	Madre de Dios	Puerto Maldonado, Los Amigos Biol. Station	-12.569	-70.1008	277					USNM
Myrmicinae	Sericomyrmex	bondari	USNMENT00533411	1pin, 1w	TRS041009-01-LS17 =JSC041009-17	T. R. Schultz	9 Oct 2004	Peru	Madre de Dios	Puerto Maldonado, Los Amigos Biol. Station, trail 3, Huangana	-12.569	-70.1008	277					USNM
Myrmicinae	Sericomyrmex	bondari	USNMENT00532375	1pin, 1w	TRS041009-01-LS07 =JSC041009-07	T. R. Schultz	9 Oct 2004	Peru	Madre de Dios	Puerto Maldonado, Los Amigos Biol. Station, trail 3, Huangana	-12.569	-70.1008	277					USNM
Myrmicinae	Sericomyrmex	bondari	USNMENT00532294	1pin, 1w	TRS041009-01-LS05 = JSC041009-05	T. R. Schultz	9 Oct 2004	Peru	Madre de Dios	Puerto Maldonado, Los Amigos Biol. Station, trail 3, Huangana	-12.569	-70.1008	277					USNM
Myrmicinae	Sericomyrmex	bondari	USNMENT00532239	1pin, 1w	TRS041009-01-LS04 =JSC041009-04	T. R. Schultz	9 Oct 2004	Peru	Madre de Dios	Puerto Maldonado, Los Amigos Biol. Station, trail 3, Huangana	-12.569	-70.1008	277					USNM
Myrmicinae	Sericomyrmex	bondari	USNMENT00532242	1pin, 1w	TRS041009-01-LS04 =JSC041009-04	T. R. Schultz	9 Oct 2004	Peru	Madre de Dios	Puerto Maldonado, Los Amigos Biol. Station, trail 3, Huangana	-12.569	-70.1008	277					USNM
Myrmicinae	Sericomyrmex	bondari	USNMENT01125748	1pin, 1w	TRS041008-16	T. R. Schultz	8 Oct 2004	Peru	Madre de Dios	Puerto Maldonado, Los Amigos Biol. Station	-12.569	-70.1008	277					USNM
Myrmicinae	Sericomyrmex	bondari	USNMENT01125199	1pin, 1w	TRS041008-02	T. R. Schultz	8 Oct 2004	Peru	Madre de Dios	Puerto Maldonado, Los Amigos Biol. Station	-12.5690	-70.1008	274		920 1620	KY202302	SAMN06040463	USNM
Myrmicinae	Sericomyrmex	bondari	USNMENT01125726	1pin, 1w	TRS041008-02	T. R. Schultz	8 Oct 2004	Peru	Madre de Dios	Puerto Maldonado, Los Amigos Biol. Station	-12.5690	-70.1008	274		920 1620	KY202302	SAMN06040463	USNM
Myrmicinae	Sericomyrmex	bondari	USNMENT01125727	1pin, 1w	TRS041008-02	T. R. Schultz	8 Oct 2004	Peru	Madre de Dios	Puerto Maldonado, Los Amigos Biol. Station	-12.5690	-70.1008	274		920 1620	KY202302	SAMN06040463	USNM
Myrmicinae	Sericomyrmex	bondari	USNMENT01125728	1pin, 1w	TRS041008-02	T. R. Schultz	8 Oct 2004	Peru	Madre de Dios	Puerto Maldonado, Los Amigos Biol. Station	-12.5690	-70.1008	274		920 1620	KY202302	SAMN06040463	USNM
Myrmicinae	Sericomyrmex	bondari	USNMENT00528012	1 pin, 1w	TRS041006-01-LS10=JSC041006-10	T. R. Schultz	6 Oct 2004	Peru	Madre de Dios	Puerto Maldonado, Los Amigos Biol. Station, Trail 7	-12.569	-70.1008	277					USNM
Myrmicinae	Sericomyrmex	bondari	USNMENT00446717	1 pin, 1w	TRS041006-01-LS03=JSC041006-03	T. R. Schultz	6 Oct 2004	Peru	Madre de Dios	Puerto Maldonado, Los Amigos Biol. Station, Trail 6	-12.569	-70.1008	277					USNM
Myrmicinae	Sericomyrmex	bondari	USNMENT01125749	1pin, 1w	TRS041004-11	T. R. Schultz	4 Oct 2002	Peru	Madre de Dios	Puerto Maldonado, Los Amigos Biol. Station	-12.569	-70.1008	277					USNM
Myrmicinae	Sericomyrmex	bondari	USNMENT01125197	1pin,1w	TRS041004-02	T. R. Schultz	4 Oct 2004	Peru	Madre de Dios	Puerto Maldonado, Los Amigos Biol. Station	-12.5690	-70.1008	274		918 1558	KY202300	SAMN06040461	USNM
Myrmicinae	Sericomyrmex	bondari	USNMENT01125717	1pin,1w	TRS041004-02	T. R. Schultz	4 Oct 2004	Peru	Madre de Dios	Puerto Maldonado, Los Amigos Biol. Station	-12.5690	-70.1008	274		918 1558	KY202300	SAMN06040461	USNM
Myrmicinae	Sericomyrmex	bondari	USNMENT01125718	1pin,1w	TRS041004-02	T. R. Schultz	4 Oct 2004	Peru	Madre de Dios	Puerto Maldonado, Los Amigos Biol. Station	-12.5690	-70.1008	274		918 1558	KY202300	SAMN06040461	USNM
Myrmicinae	Sericomyrmex	bondari	USNMENT01125719	1pin,1w	TRS041004-02	T. R. Schultz	4 Oct 2004	Peru	Madre de Dios	Puerto Maldonado, Los Amigos Biol. Station	-12.5690	-70.1008	274		918 1558	KY202300	SAMN06040461	USNM
Myrmicinae	Sericomyrmex	bondari	USNMENT01125720	1pin,1w	TRS041004-02	T. R. Schultz	4 Oct 2004	Peru	Madre de Dios	Puerto Maldonado, Los Amigos Biol. Station	-12.5690	-70.1008	274		918 1558	KY202300	SAMN06040461	USNM
Myrmicinae	Sericomyrmex	bondari	USNMENT01125721	1pin,1w	TRS041004-02	T. R. Schultz	4 Oct 2004	Peru	Madre de Dios	Puerto Maldonado, Los Amigos Biol. Station	-12.5690	-70.1008	274		918 1558	KY202300	SAMN06040461	USNM
Myrmicinae	Sericomyrmex	bondari	USNMENT01125722	1pin,1w	TRS041004-02	T. R. Schultz	4 Oct 2004	Peru	Madre de Dios	Puerto Maldonado, Los Amigos Biol. Station	-12.5690	-70.1008	274		918 1558	KY202300	SAMN06040461	USNM
Myrmicinae	Sericomyrmex	bondari	USNMENT01125723	1pin,1w	TRS041004-02	T. R. Schultz	4 Oct 2004	Peru	Madre de Dios	Puerto Maldonado, Los Amigos Biol. Station	-12.5690	-70.1008	274		918 1558	KY202300	SAMN06040461	USNM
Myrmicinae	Sericomyrmex	bondari	USNMENT01125724	1pin, 2w	TRS041004-02	T. R. Schultz	4 Oct 2004	Peru	Madre de Dios	Puerto Maldonado, Los Amigos Biol. Station	-12.5690	-70.1008	274		918 1558	KY202300	SAMN06040461	USNM
Myrmicinae	Sericomyrmex	bondari	USNMENT00531519	1pin, 1w	TRS041002-01-LS19 =JSC041002-19	T. R. Schultz	2 Oct 2004	Peru	Madre de Dios	Puerto Maldonado, Los Amigos Biol. Station, trail 9 at 725 m mark	-12.5740	-70.1008	291					USNM
Myrmicinae	Sericomyrmex	bondari	USNMENT00531523	1pin, 1w	TRS041002-01-LS19 =JSC041002-19	T. R. Schultz	2 Oct 2004	Peru	Madre de Dios	Puerto Maldonado, Los Amigos Biol. Station, trail 9 at 725 m mark	-12.5740	-70.1008	291					USNM
Myrmicinae	Sericomyrmex	bondari	USNMENT00530063	1pin, 1w	TRS041002-01-LS15 =JSC041002-15	T. R. Schultz	2 Oct 2004	Peru	Madre de Dios	Puerto Maldonado, Los Amigos Biol. Station, trail 9 at 725 m mark	-12.5740	-70.1008	291					USNM
Myrmicinae	Sericomyrmex	bondari	USNMENT00530066	1pin, 1w	TRS041002-01-LS15 =JSC041002-15	T. R. Schultz	2 Oct 2004	Peru	Madre de Dios	Puerto Maldonado, Los Amigos Biol. Station, trail 9 at 725 m mark	-12.5740	-70.1008	291					USNM
Myrmicinae	Sericomyrmex	bondari	USNMENT01125200	1pin, 1w	TRS041001-08	T. R. Schultz	1 Oct 2004	Peru	Madre de Dios	Puerto Maldonado, Los Amigos Biol. Station	-12.569	-70.1008	274		1679	KY202310	NA	USNM
Myrmicinae	Sericomyrmex	bondari	USNMENT01125730	1pin, 1w	TRS041001-08	T. R. Schultz	1 Oct 2004	Peru	Madre de Dios	Puerto Maldonado, Los Amigos Biol. Station	-12.569	-70.1008	274		1679	KY202310	NA	USNM
Myrmicinae	Sericomyrmex	bondari	USNMENT01125731	1pin, 1w	TRS041001-08	T. R. Schultz	1 Oct 2004	Peru	Madre de Dios	Puerto Maldonado, Los Amigos Biol. Station	-12.569	-70.1008	274		1679	KY202310	NA	USNM
Myrmicinae	Sericomyrmex	bondari	USNMENT01125732	1pin, 1w	TRS041001-08	T. R. Schultz	1 Oct 2004	Peru	Madre de Dios	Puerto Maldonado, Los Amigos Biol. Station	-12.569	-70.1008	274		1679	KY202310	NA	USNM
Myrmicinae	Sericomyrmex	bondari	USNMENT00304440	1pin, 1w	TRS000229-08	T. R. Schultz	29 Feb 2000	Brazil	Amazonas	Manaus, BDFFP Camp Gaviao	-2.4219	-59.8469						USNM
Myrmicinae	Sericomyrmex	bondari	USNMENT00419793	1pin, 1w, 1q	SV030611-01	S. Villamarin	11 Jun 2003	Ecuador	Sucumbíos	La Selva Lodge, Mandi Cocha	-0.4973	-76.3747						USNM
Myrmicinae	Sericomyrmex	bondari	USNMENT00419798	1pin, 1w	SV030611-01	S. Villamarin	11 Jun 2003	Ecuador	Sucumbíos	La Selva Lodge, Mandi Cocha	-0.4973	-76.3747						USNM
Myrmicinae	Sericomyrmex	bondari	USNMENT01125752	1pin, 1w	SMJ051203-11	S. Johnson	3 Dec 2005	Peru	Madre de Dios	Puerto Maldonado, Los Amigos Biol. Station	-12.569	-70.1008	277					USNM
Myrmicinae	Sericomyrmex	bondari	USNMENT01125753	1pin, 2w	SMJ051118-04	S. Johnson	18 Nov 2005	Peru	Madre de Dios	Puerto Maldonado, Los Amigos Biol. Station, trail 30, Dario	-12.569	-70.1008	277					USNM
Myrmicinae	Sericomyrmex	bondari	USNMENT00410981	1pin, 1w	RMMA000816-07	R. M. M. Adams	16 Aug 2000	Brazil	Amazonas	Manaus, BDFFP Dimona Camp, 100-ha. Frag.	-2.3388	-60.1026						USNM
Myrmicinae	Sericomyrmex	bondari	USNMENT01125816	1pin, 1w	NAW314	N. A. Weber	1 Jan 1935	Guyana	Cuyuni-Mazaruni	Mazaruni River, Forest Settlement	6.3973	-58.6781						USNM
Myrmicinae	Sericomyrmex	bondari	USNMENT01125817	1pin, 1w	NAW314	N. A. Weber	1 Jan 1935	Guyana	Cuyuni-Mazaruni	Mazaruni River, Forest Settlement	6.3973	-58.6781						USNM
Myrmicinae	Sericomyrmex	bondari	USNMENT01125773	1pin, 1w		A. C. Macedo	20 Sep 1996	Brazil	Amazonas	ZF3, km 41	-2.4166	-59.8						USNM
Myrmicinae	Sericomyrmex	bondari	USNMENT00444007	1pin, 1w	Lattke528	J. Lattke	26 Jun 1984	Venezuela	Bolívar	Bolívar, via El Dorado-Sta. Elena Km. 80	5.89	-61.46	300					USNM
Myrmicinae	Sericomyrmex	bondari	USNMENT00444011	1pin, 1w	Lattke528	J. Lattke	26 Jun 1984	Venezuela	Bolívar	via El Dorado-Santa Elena Km. 80	5.89	-61.46	300					USNM
Myrmicinae	Sericomyrmex	bondari	USNMENT00444013	1pin, 1w	Lattke528	J. Lattke	26 Jun 1984	Venezuela	Bolívar	via El Dorado-Santa Elena Km. 80	5.89	-61.46	300					USNM
Myrmicinae	Sericomyrmex	bondari	USNMENT00535712	1pin, 1w	JSL021106-18	J. S. LaPolla	6 Nov 2002	Guyana	Potaro-Siparuni	Iwokrama For. Res. Whitewater Camp	4.7168	-58.8333	60					USNM
Myrmicinae	Sericomyrmex	bondari	USNMENT01125205	1pin, 2w	JSC090110-03	J. Sosa-Calvo	10 Jan 2009	Brazil	Amazonas	Manaus, Camp 41	-2.4494	-59.7634	118		1653	KY202306	SAMN06040465	USNM
Myrmicinae	Sericomyrmex	bondari	USNMENT01125202	1pin, 1w	JSC0603010-18	J. Sosa-Calvo	10 Mar 2006	Suriname	Sipaliwini	Bakhuis Mountains	4.7451	-56.7832	5		1782	KY202313	NA	USNM
Myrmicinae	Sericomyrmex	bondari	USNMENT01125744	1pin, 1w	JSC051124-02-LS17	J. Sosa-Calvo	24 Nov 2005	Peru	Madre de Dios	Puerto Maldonado, Los Amigos Biol. Station	-12.569	-70.1008	277					USNM
Myrmicinae	Sericomyrmex	bondari	USNMENT011257	1pin, 1w	JSC051124-02-LS14	J. Sosa-Calvo	24 Nov 2005	Peru	Madre de Dios	Puerto Maldonado, Los Amigos Biol. Station	-12.569	-70.1008	277					USNM
Myrmicinae	Sericomyrmex	bondari	USNMENT01125742	1pin, 1w	JSC051124-02-LS14	J. Sosa-Calvo	24 Nov 2005	Peru	Madre de Dios	Puerto Maldonado, Los Amigos Biol. Station	-12.569	-70.1008	277					USNM
Myrmicinae	Sericomyrmex	bondari	USNMENT01125741	1pin, 1w	JSC051124-02-LS04	J. Sosa-Calvo	24 Nov 2005	Peru	Madre de Dios	Puerto Maldonado, Los Amigos Biol. Station	-12.569	-70.1008	277					USNM
Myrmicinae	Sericomyrmex	bondari	USNMENT01125740	1pin, 1w	JSC051124-02-LS02	J. Sosa-Calvo	24 Nov 2005	Peru	Madre de Dios	Puerto Maldonado, Los Amigos Biol. Station	-12.569	-70.1008	277					USNM
Myrmicinae	Sericomyrmex	bondari	USNMENT01125243	1pin, 1w	JSC051122-07	J. Sosa-Calvo	20 Nov 2005	Peru	Madre de Dios	Puerto Maldonado, Los Amigos Biol. Station	-12.5617	-70.0924	276		961	KY202303	NA	USNM
Myrmicinae	Sericomyrmex	bondari	USNMENT01125729	1pin, 1w	JSC051122-07	J. Sosa-Calvo	20 Nov 2005	Peru	Madre de Dios	Puerto Maldonado, Los Amigos Biol. Station	-12.5617	-70.0924	276		961	KY202303	NA	USNM
Myrmicinae	Sericomyrmex	bondari	USNMENT01125754	1pin, 3w	JSC051122-07	J. Sosa-Calvo	22 Nov 2005	Peru	Madre de Dios	Puerto Maldonado, Los Amigos Biol. Station	-12.569	-70.1008	277					USNM
Myrmicinae	Sericomyrmex	bondari	USNMENT01125739	1pin, 1w	JSC051121-01-LS19	J. Sosa-Calvo	21 Nov 2005	Peru	Madre de Dios	Puerto Maldonado, Los Amigos Biol. Station	-12.569	-70.1008	277					USNM
Myrmicinae	Sericomyrmex	bondari	USNMENT01125737	1pin, 1w	JSC051121-01-LS10	J. Sosa-Calvo	21 Nov 2005	Peru	Madre de Dios	Puerto Maldonado, Los Amigos Biol. Station	-12.569	-70.1008	277					USNM
Myrmicinae	Sericomyrmex	bondari	USNMENT01125738	1pin, 1w	JSC051121-01-LS10	J. Sosa-Calvo	21 Nov 2005	Peru	Madre de Dios	Puerto Maldonado, Los Amigos Biol. Station	-12.569	-70.1008	277					USNM
Myrmicinae	Sericomyrmex	bondari	USNMENT01125736	1pin, 1w	JSC051121-01-LS08	J. Sosa-Calvo	21 Nov 2005	Peru	Madre de Dios	Puerto Maldonado, Los Amigos Biol. Station	-12.569	-70.1008	277					USNM
Myrmicinae	Sericomyrmex	bondari	USNMENT01125734	1pin, 1w	JSC051121-01-LS02	J. Sosa-Calvo	21 Nov 2005	Peru	Madre de Dios	Puerto Maldonado, Los Amigos Biol. Station	-12.569	-70.1008	277					USNM
Myrmicinae	Sericomyrmex	bondari	USNMENT01125735	1pin, 1w	JSC051121-01-LS02	J. Sosa-Calvo	21 Nov 2005	Peru	Madre de Dios	Puerto Maldonado, Los Amigos Biol. Station	-12.569	-70.1008	277					USNM
Myrmicinae	Sericomyrmex	bondari	USNMENT01125725	1pin, 2w	JSC051119-08	J. Sosa-Calvo	19 Nov 2005	Peru	Madre de Dios	Puerto Maldonado, Los Amigos Biol. Station	-12.5617	-70.0924	276		919 1621	KY202301	SAMN06040464	USNM
Myrmicinae	Sericomyrmex	bondari	USNMENT01125198	1pin, 1w	JSC051119-08	J. Sosa-Calvo	19 Nov 2005	Peru	Madre de Dios	Puerto Maldonado, Los Amigos Biol. Station	-12.5617	-70.0924	276		919 1621	KY202301	SAMN06040464	USNM
Myrmicinae	Sericomyrmex	bondari	USNMENT00446019	1pin, 1w	JSC051103-01-LS08	J. Sosa-Calvo	3 Nov 2005	Suriname	Sipaliwini	Nassau Mountains	4.8172	-54.6067	514					USNM
Myrmicinae	Sericomyrmex	bondari	USNMENT01125201	1pin, 1w	JSC051029-01-LS20	J. Sosa-Calvo	29 Oct 2005	Suriname	Sipaliwini	Lely Mountains	4.4507	-55.2302	550		927			USNM
Myrmicinae	Sericomyrmex	bondari	USNMENT01125733	1pin, 1w	JSC051029-01-LS20	J. Sosa-Calvo	29 Oct 2005	Suriname	Sipaliwini	Lely Mountains	4.4507	-55.2302	550		927			USNM
Myrmicinae	Sericomyrmex	bondari	USNMENT00446222	1pin, 1w	JSC051029-01-LS19	J. Sosa-Calvo	29 Oct 2005	Suriname	Sipaliwini	Lely Mountains	4.4507	-55.2302	550					USNM
Myrmicinae	Sericomyrmex	bondari	USNMENT00446258	1pin, 1w	JSC051029-01-LS14	J. Sosa-Calvo	29 Oct 2005	Suriname	Sipaliwini	Lely Mountains	4.4507	-55.2302	550					USNM
Myrmicinae	Sericomyrmex	bondari	USNMENT00446259	1pin, 1w	JSC051029-01-LS14	J. Sosa-Calvo	29 Oct 2005	Suriname	Sipaliwini	Lely Mountains	4.4507	-55.2302	550					USNM
Myrmicinae	Sericomyrmex	bondari	USNMENT00446308	1pin, 1w	JSC051029-01-LS13	J. Sosa-Calvo	29 Oct 2005	Suriname	Sipaliwini	Lely Mountains	4.4507	-55.2302	550					USNM
Myrmicinae	Sericomyrmex	bondari	USNMENT00446420	1pin, 1w	JSC051029-01-LS09	J. Sosa-Calvo	29 Oct 2005	Suriname	Sipaliwini	Lely Mountains	4.4507	-55.2302	550					USNM
Myrmicinae	Sericomyrmex	bondari	USNMENT00446401	1pin, 1w	JSC051029-01-LS07	J. Sosa-Calvo	29 Oct 2005	Suriname	Sipaliwini	Lely Mountains	4.4507	-55.2302	550		926 1675			USNM
Myrmicinae	Sericomyrmex	bondari	USNMENT01124297	1pin, 1w	JSC051029-01-LS07	J. Sosa-Calvo	29 Oct 2005	Suriname	Sipaliwini	Lely Mountains	4.4507	-55.2302	550		926 1675			USNM
Myrmicinae	Sericomyrmex	bondari	USNMENT00447041	1pin, 1w	JSC051026-01-LS12	J. Sosa-Calvo	26 Oct 2005	Suriname	Sipaliwini	Lely Mountains	4.2529	-54.7561	619					USNM
Myrmicinae	Sericomyrmex	bondari	USNMENT00533392	1pin, 1w	JSC041009-16=TRS041009-01-LS16	T. R. Schultz	9 Oct 2004	Peru	Madre de Dios	Puerto Maldonado, Los Amigos Biol. Station, trail 3, Huangana	-12.569	-70.1008	277					USNM
Myrmicinae	Sericomyrmex	bondari	USNMENT00533397	1pin, 1w	JSC041009-16=TRS041009-01-LS16	T. R. Schultz	9 Oct 2004	Peru	Madre de Dios	Puerto Maldonado, Los Amigos Biol. Station, trail 3, Huangana	-12.569	-70.1008	277					USNM
Myrmicinae	Sericomyrmex	bondari	USNMENT00531829	1pin, 1w	JSC041009-01=TRS041009-01-LS01	J. Sosa-Calvo	9 Oct 2004	Peru	Madre de Dios	Puerto Maldonado, Los Amigos Biol. Station, trail 3, Huangana	-12.569	-70.1008	277					USNM
Myrmicinae	Sericomyrmex	bondari	USNMENT00531830	1pin, 1w	JSC041009-01=TRS041009-01-LS01	J. Sosa-Calvo	9 Oct 2004	Peru	Madre de Dios	Puerto Maldonado, Los Amigos Biol. Station, trail 3, Huangana	-12.569	-70.1008	277					USNM
Myrmicinae	Sericomyrmex	bondari	USNMENT01125242	1w	JSC041008-01	J. Sosa-Calvo	8 Oct 2004	Peru	Madre de Dios	Puerto Maldonado, Los Amigos Biol. Station	-12.569	-70.1008	274		1716	KY202312	NA	USNM
Myrmicinae	Sericomyrmex	bondari	USNMENT01125775	1pin, 1w	AJ141005-03	A. Ješovnik	5 Oct 2014	Brazil	Pará	Parauapebas, FL Nacional de Carajás, Parque Zoobotânico	-6.06292	-50.0571	626					USNM
Myrmicinae	Sericomyrmex	bondari	USNMENT01125207	1 pin, 2w	AJ141001-05	A. Ješovnik	1 Oct 2014	Brazil	Pará	Parauapebas, FL Nacional de Carajás, Parque Zoobotânico	-6.0629	-50.0571	626		1668	KY202308	SAMN06040467	USNM
Myrmicinae	Sericomyrmex	bondari	USNMENT01125808	1 pin, 2w	AJ141001-05	A. Ješovnik	1 Oct 2014	Brazil	Pará	Parauapebas, FL Nacional de Carajás, Parque Zoobotânico	-6.0629	-50.0571	626		1668	KY202308	SAMN06040467	USNM
Myrmicinae	Sericomyrmex	bondari	USNMENT01125809	1 pin, 1w	AJ141001-05	A. Ješovnik	1 Oct 2014	Brazil	Pará	Parauapebas, FL Nacional de Carajás, Parque Zoobotânico	-6.0629	-50.0571	626		1668	KY202308	SAMN06040467	USNM
Myrmicinae	Sericomyrmex	bondari	USNMENT01125208	1pin, 1w	AJ141001-03	A. Ješovnik	1 Oct 2014	Brazil	Pará	Parauapebas, FL Nacional de Carajás, Parque Zoobotânico	-6.0629	-50.0571	626		1684	KY202311	SAMN06040468	USNM
Myrmicinae	Sericomyrmex	bondari	USNMENT01125810	1pin, 1w	AJ141001-03	A. Ješovnik	1 Oct 2014	Brazil	Pará	Parauapebas, FL Nacional de Carajás, Parque Zoobotânico	-6.0629	-50.0571	626		1684	KY202311	SAMN06040468	USNM
Myrmicinae	Sericomyrmex	bondari	USNMENT01125811	1pin, 1w	AJ141001-03	A. Ješovnik	1 Oct 2014	Brazil	Pará	Parauapebas, FL Nacional de Carajás, Parque Zoobotânico	-6.0629	-50.0571	626		1684	KY202311	SAMN06040468	USNM
Myrmicinae	Sericomyrmex	bondari	USNMENT01125812	1pin, 1w	AJ141001-03	A. Ješovnik	1 Oct 2014	Brazil	Pará	Parauapebas, FL Nacional de Carajás, Parque Zoobotânico	-6.0629	-50.0571	626		1684	KY202311	SAMN06040468	USNM
Myrmicinae	Sericomyrmex	bondari	USNMENT01125813	1 SEM stub, w	AJ141001-03	A. Ješovnik	1 Oct 2014	Brazil	Pará	Parauapebas, FL Nacional de Carajás, Parque Zoobotânico	-6.0629	-50.0571	626		1684	KY202311	SAMN06040468	USNM
Myrmicinae	Sericomyrmex	bondari	USNMENT01125774	1pin, 1w	AJ141001-01	A. Ješovnik	1 Oct 2014	Brazil	Pará	Parauapebas, FL Nacional de Carajás, Parque Zoobotânico	-6.06292	-50.0571	626					USNM
Myrmicinae	Sericomyrmex	bondari	USNMENT01125804	1pin, 2w	AJ120926-02	A. Ješovnik	26 Sep 2012	Brazil	Amazonas	Manaus, Reserva Ducke	-2.9324	-59.9721	95		967 1551	KY202304	SAMN06040460	USNM
Myrmicinae	Sericomyrmex	bondari	USNMENT01125805	1pin, 2w	AJ120926-02	A. Ješovnik	26 Sep 2012	Brazil	Amazonas	Manaus, Reserva Ducke	-2.9324	-59.9721	95		967 1551	KY202304	SAMN06040460	USNM
Myrmicinae	Sericomyrmex	bondari	USNMENT01125209	1pin, 1w	AJ120926-02	A. Ješovnik	26 Sep 2012	Brazil	Amazonas	Manaus, Reserva Ducke	-2.9324	-59.9721	95		967 1551	KY202304	SAMN06040460	USNM
Myrmicinae	Sericomyrmex	bondari	USNMENT01125806	1pin, 1q	AJ120926-02	A. Ješovnik	26 Sep 2012	Brazil	Amazonas	Manaus, Reserva Ducke	-2.9324	-59.9721	95		967 1551	KY202304	SAMN06040460	USNM
Myrmicinae	Sericomyrmex	bondari	USNMENT01125807	1 SEM stub, larvae	AJ120926-02	A. Ješovnik	26 Sep 2012	Brazil	Amazonas	Manaus, Reserva Ducke	-2.9324	-59.9721	95		967 1551	KY202304	SAMN06040460	USNM
Myrmicinae	Sericomyrmex	bondari	USNMENT01125780	1pin, 1w	UFVlabecol 000403	T. Vargas	1 Feb 2015	Brazil	Espírito Santo	REBIO Sooretama	-19.1333	-40.05						UFVB
Myrmicinae	Sericomyrmex	bondari	USNMENT01125782	1pin, 1w	UFVlabecol 000402	M. C. Teixeira	1 Mar 2005	Brazil	Espírito Santo	Guriri	-18.7167	-39.75						UFVB
Myrmicinae	Sericomyrmex	bondari	USNMENT01125822	1pin, 1w	UFVlabecol 000400	M. C. Teixeira	1 Mar 2005	Brazil	Espírito Santo	Guriri	-18.7167	-39.75						UFVB
Myrmicinae	Sericomyrmex	bondari	USNMENT01125781	1pin, 1w	UFVlabecol 000399	M. C. Teixeira	1 Mar 2005	Brazil	Espírito Santo	Guriri	-18.7167	-39.75						UFVB
Myrmicinae	Sericomyrmex	bondari	USNMENT01125757	1pin, 2w	PSW8671	P. S. Ward	21 Aug 1986	Peru	San Martín	Davidcillo, 30 km NNE Tarapoto	-6.25	-76.25	220					PSWC
Myrmicinae	Sericomyrmex	bondari	USNMENT01125756	1pin,1w	PSW8670-7	P. S. Ward	21 Aug 1986	Peru	San Martín	Davidcillo, 30 km NNE Tarapoto	-6.25	-76.25	220					PSWC
Myrmicinae	Sericomyrmex	bondari	USNMENT01125784	1pin, 1w	Winkler10	R. R. Silva, R. M. Feitosa, C. R. F Brandão	21 Jun 2001	Brazil	Sergipe	Santa Luzia do Itanhy, Crasto	-11.3775	-37.4187						MZSP
Myrmicinae	Sericomyrmex	bondari	USNMENT01125783	1pin, 1w	Winkler 9	J. H. Schoereder, C. R. Ribas	14 May 2002	Brazil	Espírito Santo	REBIO Sooretama	-19.0725	-39.9491						MZSP
Myrmicinae	Sericomyrmex	bondari	USNMENT01125799	1pin, 3w	TDV976	Tjitte de Vries	3 Aug 1976	Ecuador	Morona-Santiago	Los Tayos	-4.3	-78.67						MZSP
Myrmicinae	Sericomyrmex	bondari	USNMENT01125769	1pin, 1w	BIOTA-Winkler40	J. R. M. Santos, S. M. Soares	16 Jun 2000	Brazil	Bahia	Porto Seguro, EE Pau Brasil	-16.3925	-39.1694						MZSP
Myrmicinae	Sericomyrmex	bondari	USNMENT01125770	1pin, 1w	BIOTA-Winkler18	J. R. M. Santos, S. M. Soares	16 Jun 2000	Brazil	Bahia	Porto Seguro, EE Pau Brasil	-16.3925	-39.1694						MZSP
Myrmicinae	Sericomyrmex	bondari	USNMENT01125785	1pin, 1w	12627	Alv. & Roppa	1 Oct 1974	Brazil	Mato Grosso	Sinop	-11.8581	-55.5056						MZSP
Myrmicinae	Sericomyrmex	bondari	USNMENT01125786	1pin, 1w	12627	Alv. & Roppa	1 Oct 1974	Brazil	Mato Grosso	Sinop	-11.8581	-55.5056						MZSP
Myrmicinae	Sericomyrmex	bondari	USNMENT01125814	1pin, 3w		I. v. d. Drift	1 Sep 1959	Suriname	Brokopondo	Maripaheuvel, near Dam on Sara creek	4.67	-54.95						MZSP
Myrmicinae	Sericomyrmex	bondari	USNMENT01125821	1pin, 1w		I. v. d. Drift	1 Sep 1959	Suriname	Brokopondo	Poeroe man Kemisa	4.67	-54.95						MZSP
Myrmicinae	Sericomyrmex	bondari	USNMENT01125826	1pin, 1w	MPEG HYM 11515299	M. Tavares, A. Palmeira	12 Apr 2012	Brazil	Pará	Nova Ipixuna, Fazenda Bom Retiro, Parcela 04	-4.8412	-49.2180						MPEG
Myrmicinae	Sericomyrmex	bondari	USNMENT01125825	1pin, 1w	MPEG HYM 11515280	A. Y. Harada	28 Jan 2006	Brazil	Pará	Melgaco, Caxiuanã, ECFPn Transecto 9-200, Winkler #3	-1.7815	-51.5919						MPEG
Myrmicinae	Sericomyrmex	bondari	USNMENT01125828	1pin, 1w	MPEG HYM 11515276	A. Y. Harada	15 Oct 2007	Brazil	Pará	Melgaço, Caxiuanã, ECFPn Transecto 7-400, Winkler #5	-1.7248	-51.4297						MPEG
Myrmicinae	Sericomyrmex	bondari	USNMENT01125823	1pin, 1w	MPEG HYM 11515274	A. Y. Harada	15 Oct 2007	Brazil	Pará	Melgaço, Caxiuanã, ECFPn Transecto 5-600, Winkler #6	-1.7358	-51.4876						MPEG
Myrmicinae	Sericomyrmex	bondari	USNMENT01125827	1pin, 1w	MPEG HYM 11515273	A. Y. Harada	22 Jul 2007	Brazil	Pará	Melgaço, Caxiuanã, ECFPn II Transecto 9-100, Winkler #3	-1.7248	-51.4230						MPEG
Myrmicinae	Sericomyrmex	bondari	USNMENT01125824	1pin, 1w	MPEG HYM 11515271	A. Y. Harada	25 Jan 2006	Brazil	Pará	Melgaço, Caxiuanã, ECFPn II Transecto 4-00, Winkler #3	-1.7248	-51.4230						MPEG
Myrmicinae	Sericomyrmex	bondari	USNMENT01125210	1pin, 1w	MPEG HYM 11515270	A. Y. Harada	25 Jan 2007	Brazil	Pará	Melgaço, Caxiuanã, ECFPn II Transecto 4-00, Winkler #7	-1.7248	-51.4230	29		1797	KY202314	NA	MPEG
Myrmicinae	Sericomyrmex	bondari	USNMENT01125829	1pin, 1w	MPEG HYM 11515258	A. Y. Harada, Fagundes, Ribeiro, Sanhudo, Moura, Souza	26 Oct 2003	Brazil	Pará	Melgaço, Caxiuanã, ECFPn V Transecto 4-700, Winkler #4	-1.7248	-51.4230			1800			MPEG
Myrmicinae	Sericomyrmex	bondari	USNMENT01125830	1pin, 1w	MPEG HYM 11515258	A. Y. Harada, Fagundes, Ribeiro, Sanhudo, Moura, Souza	26 Oct 2003	Brazil	Pará	Melgaço, Caxiuanã, ECFPn V Transecto 4-700, Winkler #4	-1.7248	-51.4230			1800			MPEG
Myrmicinae	Sericomyrmex	bondari	USNMENT01125831	1pin, 2w	MPEG HYM 11515250	A. Y. Harada	26 Apr 2004	Brazil	Pará	Melgaço, Caxiuanã, ECFPn V Transecto 3-700, Winkler #2	-1.7248	-51.4230			1788			MPEG
Myrmicinae	Sericomyrmex	bondari	MPEG03005232	1pin, 1w	MPEG HYM 03005232	W. Franca	27 Mar 1985	Brazil	Rondônia	Ouro Preto do Oeste, Res do INPA No 0158	-10.2	-61.9						MPEG
Myrmicinae	Sericomyrmex	bondari	MPEG03005231	1pin, 1w	MPEG HYM 03005231	W. Franca	27 Mar 1985	Brazil	Rondônia	Ouro Preto do Oeste, Res do INPA No 0158	-10.2	-61.9						MPEG
Myrmicinae	Sericomyrmex	bondari	USNMENT01126219	1pin, 3w	WMM327	W. M. Mann	31 Dec 1921	Bolivia	Beni	Huachi	-14.2333	-63.5167						MCZ
Myrmicinae	Sericomyrmex	bondari	USNMENT01126225	1pin,1w	NAW491	N. A. Weber	22 Jun 1936	Guyana	Cuyuni-Mazaruni	Oko River, Cuyuni trib.	6.4638	-58.8538						MCZ
Myrmicinae	Sericomyrmex	bondari	USNMENT01126222	1pin, 1w	NAW314	N. A. Weber	1 Aug 1935	Guyana	Cuyuni-Mazaruni	Mazaruni River, Forest Settlement	6.3973	-58.6781						MCZ
Myrmicinae	Sericomyrmex	bondari	USNMENT01126223	1pin, 1w	NAW314	N. A. Weber	1 Aug 1935	Guyana	Cuyuni-Mazaruni	Mazaruni River, Forest Settlement	6.3973	-58.6781						MCZ
Myrmicinae	Sericomyrmex	bondari	USNMENT01126224	1pin, 1w	NAW314	N. A. Weber	1 Aug 1935	Guyana	Cuyuni-Mazaruni	Mazaruni River, Forest Settlement	6.3973	-58.6781						MCZ
Myrmicinae	Sericomyrmex	bondari	USNMENT01125772	1pin, 1w	TS3500ptf5	F. Baccaro	10 Oct 2010	Brazil	Amazonas	Manaquiri, Br 319, km101	-3.68	-60.31						INPA
Myrmicinae	Sericomyrmex	bondari	USNMENT01125777	1pin, 1w		A. A. Matias	20 Feb 2010	Brazil	Pará	Parauapebas, FL Nacional de Carajás	-6.0337	-50.1163	675					INPA
Myrmicinae	Sericomyrmex	bondari	USNMENT01125778	1pin, 1w		A. A. Matias	20 Feb 2010	Brazil	Pará	Parauapebas, FL Nacional de Carajás	-6.0337	-50.1163	675					INPA
Myrmicinae	Sericomyrmex	bondari	USNMENT01125776	1pin, 1w		A. A. Matias	20 Feb 2010	Brazil	Pará	Parauapebas, FL Nacional de Carajás	-6.0337	-50.1163	675					INPA
Myrmicinae	Sericomyrmex	bondari	USNMENT01125779	1pin, 1w		A. Y. Harada	8 Oct 1982	Brazil	Pará	Oriximiná	-1.76	-55.85						INPA
Myrmicinae	Sericomyrmex	bondari	USNMENT01125790	1pin, 1w	M3386	M. Sharkey, D. Arias	1 Feb 2003	Colombia	Vaupés	Est. Biol. Mosiro-Itajura (Caparu), Centro Ambiental	-1.0666	-69.5166	60					IAVH
Myrmicinae	Sericomyrmex	bondari	USNMENT01125789	1pin, 1w	M3152	R. Cobete	1 May 2002	Colombia	Putumayo	PNN La Paya, Cabaña La Paya Chagra	-0.1166	-74.9333	320					IAVH
Myrmicinae	Sericomyrmex	bondari	USNMENT01125203	1pin, 1w	M2781	D. Chota	5 Dec 2001	Colombia	Amazonas	PNN Amacayacu, Matamata	-3.6833	-70.25	150		1613	KY202305	SAMN06040462	IAVH
Myrmicinae	Sericomyrmex	bondari	USNMENT01125800	1pin, 1w	M2781	D. Chota	5 Dec 2001	Colombia	Amazonas	PNN Amacayacu, Matamata	-3.6833	-70.25	150		1613	KY202305	SAMN06040462	IAVH
Myrmicinae	Sericomyrmex	bondari	USNMENT01125793	1pin, 1w	M2778	D. Chota	19 Dec 2001	Colombia	Amazonas	PNN Amacayacu, Matamata	-3.6833	-70.25	150					IAVH
Myrmicinae	Sericomyrmex	bondari	USNMENT01125204	1pin, 1w	M2573	R. Cobete	30 Nov 2001	Colombia	Putumayo	PNN La Paya, Cabaña Viviano Cocha	-0.1166	-74.9666	320		1799	KY202315	NA	IAVH
Myrmicinae	Sericomyrmex	bondari	USNMENT01125801	1pin, 1w	M2573	R. Cobete	30 Nov 2001	Colombia	Putumayo	PNN La Paya, Cabaña Viviano Cocha	-0.1166	-74.9666	320		1799	KY202315	NA	IAVH
Myrmicinae	Sericomyrmex	bondari	USNMENT01125802	1pin, 1w	M2573	R. Cobete	30 Nov 2001	Colombia	Putumayo	PNN La Paya, Cabaña Viviano Cocha	-0.1166	-74.9666	320		1799	KY202315	NA	IAVH
Myrmicinae	Sericomyrmex	bondari	USNMENT01125791	1pin, 1w	M2449	R. Cobete	15 Oct 2001	Colombia	Putumayo	PNN La Paya, Cabaña Chagra	-0.1166	-74.9333	320					IAVH
Myrmicinae	Sericomyrmex	bondari	USNMENT01125792	1pin, 1w	M2449	R. Cobete	15 Oct 2001	Colombia	Putumayo	PNN La Paya, Cabaña Chagra	-0.1166	-74.9333	320					IAVH
Myrmicinae	Sericomyrmex	bondari	USNMENT01125788	1pin, 1w	M2256	D. Chota	1 Oct 2001	Colombia	Amazonas	PNN Amacayacu, Matamata	-3.6833	-70.25	150					IAVH
Myrmicinae	Sericomyrmex	bondari	USNMENT01125787	1pin, 1w	M2253	D. Chota	19 Sep 2001	Colombia	Amazonas	PNN Amacayacu, Matamata	-3.6833	-70.25	150					IAVH
Myrmicinae	Sericomyrmex	bondari	USNMENT01125797	1pin, 1w	IAvH-E64457	E. Gonzales	1 Apr 2000	Colombia	Caquetá	Puerto Solano, PNN Serranía de Chiribiquete, Río Sararamano	0.167	-72.6097	250					IAVH
Myrmicinae	Sericomyrmex	bondari	USNMENT01125794	1pin, 1w	IAvH-E-146274	I. Quintero, E. Gonzales	1 Feb 2004	Colombia	Vichada	Municipio Cumaribo, Cgto. Santa Rita PNN El Tuparro	5.3316	-67.8908	135					IAVH
Myrmicinae	Sericomyrmex	bondari	USNMENT01125766	1pin, 2w	WA4	J. R. M. Santos	7 May 1997	Brazil	Bahia	Maraú, Tremembé, Experimental Site Mata WA4	-14.4022	-39.3233						CEPEC
Myrmicinae	Sericomyrmex	bondari	USNMENT01125755	1pin, 3w	SantosA19	J. R. M. Santos	24 Oct 2002	Brazil	Bahia	Uruçuca, Experimental Site Mata A19	-14.5125	-39.2002						CEPEC
Myrmicinae	Sericomyrmex	bondari	USNMENT01125820	1pin, 1w	PaPi tr1 W3			French Guiana	Cayenne	10 km S Sinnamary, Paracou forest	5.2808	-52.9465						CEPEC
Myrmicinae	Sericomyrmex	bondari	USNMENT01125818	1pin, 1w	PaCha tr6 PF37			French Guiana	Cayenne	10 km S Sinnamary, Paracou forest	5.2808	-52.9465						CEPEC
Myrmicinae	Sericomyrmex	bondari	USNMENT01125798	1pin, 2w	JPC10399	J. P. Caldwell	1 Nov 1994	Ecuador	Napo	Reserva Faunistico Cuyabeno	0.1167	-76.1833						CEPEC
Myrmicinae	Sericomyrmex	bondari	USNMENT01125819	1pin, 1w	FT2 Tr6 PF39		1 Oct 2009	French Guiana	Cayenne	Nouragues Field Station	4.09	-52.2						CEPEC
Myrmicinae	Sericomyrmex	bondari	USNMENT01125758	1pin, 1w	Delabie5396	J. H. C. Delabie	29 Mar 2004	Brazil	Bahia	Itamaraju	-17.0438	-39.5300						CEPEC
Myrmicinae	Sericomyrmex	bondari	USNMENT01125767	1pin, 3w	A13	J. R. M. Santos	15 Mar 1999	Brazil	Bahia	Ubaitaba	-14.4024	-39.3233						CEPEC
Myrmicinae	Sericomyrmex	bondari	USNMENT01125764	1pin, 3w		J. R. M. Santos	11 Feb 2000	Brazil	Bahia	Una, Fazenda Unacau, Experimental Site A43	-15.0891	-39.295						CEPEC
Myrmicinae	Sericomyrmex	bondari	USNMENT01125765	1pin, 3w		J. R. M. Santos	3 Aug 1998	Brazil	Bahia	Itacaré	-14.3177	-39.0719						CEPEC
Myrmicinae	Sericomyrmex	bondari	USNMENT01125760	1pin, 2w		J. R. M. Santos	11 Feb 1997	Brazil	Bahia	Ilhéus, Ponta do Ramo	-14.4977	-39.0405						CEPEC
Myrmicinae	Sericomyrmex	bondari	USNMENT01125768	1pin, 2w		J. S. C. Carmo	30 Mar 1998	Brazil	Bahia	Canavieiras, Oiticica	-14.4094	-30.0166						CEPEC
Myrmicinae	Sericomyrmex	bondari	USNMENT01125759	1pin, 1w		J. R. M. Santos	18 Jul 1997	Brazil	Bahia	Jussari, Pratos	-15.1955	-39.4452						CEPEC
Myrmicinae	Sericomyrmex	bondari	USNMENT01125761	1pin, 1w		J. R. M. Santos, J. S. C. Carmo	6 Oct 1997	Brazil	Bahia	Ilhéus, Pimenteira, Experimental Site Mata W-A17	-14.5352	-39.4275						CEPEC
Myrmicinae	Sericomyrmex	bondari	USNMENT01125762	1pin, 1w		J. R. M. Santos	9 Apr 1998	Brazil	Bahia	Ubaitaba	-14.2502	-39.3213						CEPEC
Myrmicinae	Sericomyrmex	bondari	USNMENT01125771	1pin, 5w		A. M. Elizabeth	17 Jun 2002	Brazil	Pará	Novo Repartimento, Faz. Arataú	-4.49	-50.19						CEPEC
Myrmicinae	Sericomyrmex	bondari	USNMENT01125795	1pin, 1w	claudia 01		16 Apr 2005	Colombia	Meta	Villavicencio, La Vanguardia, Sector Pozo Azul	4.1451	-73.6269	375
Myrmicinae	Sericomyrmex	bondari	USNMENT01125796	1pin, 1w	claudia 01		16 Apr 2005	Colombia	Meta	Villavicencio, La Vanguardia, Sector Pozo Azul	4.1451	-73.6269	375
Myrmicinae	Sericomyrmex	bondari	USNMENT01126238	1pin, 3w	Bondar 1936	G. Bondar	1 May 1936	Brazil	Bahia	Sul da Bahia, Áqua Preta	-8.8333	-66.1667						MZSP
Myrmicinae	Sericomyrmex	lutzi	USNMENT00445053	1pin, 1w	TRS021008-02	T. R. Schultz	8 Oct 2002	Guyana	Cuyuni-Mazaruni	Mt. Ayanganna base Camp	5.3728	-59.9787	732					USNM
Myrmicinae	Sericomyrmex	lutzi	USNMENT00445056	1pin, 1w	TRS021008-02	T. R. Schultz	8 Oct 2002	Guyana	Cuyuni-Mazaruni	Mt. Ayanganna base Camp	5.3728	-59.9787	732					USNM
Myrmicinae	Sericomyrmex	lutzi	MCZ 12-14 21139	1pin, 3w	AC3907	A. Crampton	13 Aug 191	Guyana	Cuyuni-Mazaruni	Roraima, Kauwa Creek	5.223	-60.73						MCZ
Myrmicinae	Sericomyrmex	lutzi	MCZ 9-11 21139	1pin, 2w, 1q	AC3907	A. Crampton	13 Aug 191	Guyana	Cuyuni-Mazaruni	Roraima, Kauwa Creek	5.223	-60.73						MCZ
Myrmicinae	Sericomyrmex	lutzi	USNMENT01126226	1pin, 1w, 1q, 1m	AC3907	A. Crampton	13 Aug 191	Guyana	Cuyuni-Mazaruni	Roraima, Kauwa Creek	5.223	-60.73						AMNH
Myrmicinae	Sericomyrmex	maravalhas	USNMENT01125234	1pin, 1w	T40-3s	Vasconcelos Lab	7 Oct 2012	Brazil	Mato Grosso do Sul	Campo Grande	-20.4261	-54.7275	532		1793	KY202346		USNM
Myrmicinae	Sericomyrmex	maravalhas	USNMENT01125247	1pin, 1w	T40-3s	Vasconcelos Lab	7 Oct 2012	Brazil	Mato Grosso do Sul	Campo Grande	-20.4261	-54.7275	532		1793	KY202346		USNM
Myrmicinae	Sericomyrmex	maravalhas	USNMENT01125248	1pin, 1w	T40-3s	Vasconcelos Lab	7 Oct 2012	Brazil	Mato Grosso do Sul	Campo Grande	-20.4261	-54.7275	532		1793	KY202346		USNM
Myrmicinae	Sericomyrmex	maravalhas	USNMENT01125249	1pin, 1w	T40-3s	Vasconcelos Lab	7 Oct 2012	Brazil	Mato Grosso do Sul	Campo Grande	-20.4261	-54.7275	532		1793	KY202346		USNM
Myrmicinae	Sericomyrmex	maravalhas	USNMENT01125250	1pin, 1w	T40-3s	Vasconcelos Lab	7 Oct 2012	Brazil	Mato Grosso do Sul	Campo Grande	-20.4261	-54.7275	532		1793	KY202346		USNM
Myrmicinae	Sericomyrmex	maravalhas	USNMENT01125251	1pin, 1w	T40-3s	Vasconcelos Lab	7 Oct 2012	Brazil	Mato Grosso do Sul	Campo Grande	-20.4261	-54.7275	532		1793	KY202346		USNM
Myrmicinae	Sericomyrmex	maravalhas	USNMENT01125225	1pin, 1w	T11-20s	H. Vasconcelos	5 Jun 2011	Brazil	Mato Grosso	Serra Azul State Park, Barra do Garças	-15.8571	-52.2617	539		1663	USNMENT01125225	SAMN06040494	USNM
Myrmicinae	Sericomyrmex	maravalhas	USNMENT01125226	1pin, 1w	T11-20s	H. Vasconcelos	5 Jun 2011	Brazil	Mato Grosso	Serra Azul State Park, Barra do Garças	-15.8571	-52.2617	539		1663	USNMENT01125225	SAMN06040494	USNM
Myrmicinae	Sericomyrmex	maravalhas	USNMENT01125227	1pin, 1w	T11-20s	H. Vasconcelos	5 Jun 2011	Brazil	Mato Grosso	Serra Azul State Park, Barra do Garças	-15.8571	-52.2617	539		1663	USNMENT01125225	SAMN06040494	USNM
Myrmicinae	Sericomyrmex	maravalhas	USNMENT01125228	1pin, 1w	T11-20s	H. Vasconcelos	5 Jun 2011	Brazil	Mato Grosso	Serra Azul State Park, Barra do Garças	-15.8571	-52.2617	539		1663	USNMENT01125225	SAMN06040494	USNM
Myrmicinae	Sericomyrmex	maravalhas	USNMENT01125229	1pin, 1w	T11-20s	H. Vasconcelos	5 Jun 2011	Brazil	Mato Grosso	Serra Azul State Park, Barra do Garças	-15.8571	-52.2617	539		1663	USNMENT01125225	SAMN06040494	USNM
Myrmicinae	Sericomyrmex	maravalhas	USNMENT01125230	1pin, 1w	T11-20s	H. Vasconcelos	5 Jun 2011	Brazil	Mato Grosso	Serra Azul State Park, Barra do Garças	-15.8571	-52.2617	539		1663	USNMENT01125225	SAMN06040494	USNM
Myrmicinae	Sericomyrmex	maravalhas	USNMENT01125231	1pin, 1w	T11-20s	H. Vasconcelos	5 Jun 2011	Brazil	Mato Grosso	Serra Azul State Park, Barra do Garças	-15.8571	-52.2617	539		1663	USNMENT01125225	SAMN06040494	USNM
Myrmicinae	Sericomyrmex	maravalhas	USNMENT01125232	1pin, 1w	T11-20s	H. Vasconcelos	5 Jun 2011	Brazil	Mato Grosso	Serra Azul State Park, Barra do Garças	-15.8571	-52.2617	539		1663	USNMENT01125225	SAMN06040494	USNM
Myrmicinae	Sericomyrmex	maravalhas	USNMENT01125233	1pin, 1w	T11-20s	H. Vasconcelos	5 Jun 2011	Brazil	Mato Grosso	Serra Azul State Park, Barra do Garças	-15.8571	-52.2617	539		1663	USNMENT01125225	SAMN06040494	USNM
Myrmicinae	Sericomyrmex	maravalhas	USNMENT01126226	1 SEM stub, w	T11-20s	H. Vasconcelos	5 Jun 2011	Brazil	Mato Grosso	Serra Azul State Park, Barra do Garças	-15.8571	-52.2617	539		1663	USNMENT01125225	SAMN06040494	USNM
Myrmicinae	Sericomyrmex	maravalhas	USNMENT01125252	1pin, 1w	T11-15s	H. Vasconcelos	5 Jun 2011	Brazil	Mato Grosso	Serra Azul State Park, Barra do Garças	-15.8571	-52.2617	539					USNM
Myrmicinae	Sericomyrmex	maravalhas	USNMENT00924081	1pin, 1w	T11-14s	H. Vasconcelos	5 Jun 2011	Brazil	Mato Grosso	Serra Azul State Park, Barra do Garças	-15.8571	-52.2617	539		1662	KY202344	SAMN06040493	USNM
Myrmicinae	Sericomyrmex	maravalhas	USNMENT00924083	1pin, 1w	T11-14s	H. Vasconcelos	5 Jun 2011	Brazil	Mato Grosso	Serra Azul State Park, Barra do Garças	-15.8571	-52.2617	539		1662	KY202344	SAMN06040493	USNM
Myrmicinae	Sericomyrmex	maravalhas	USNMENT00924086	1pin, 1w	T11-14s	H. Vasconcelos	5 Jun 2011	Brazil	Mato Grosso	Serra Azul State Park, Barra do Garças	-15.8571	-52.2617	539		1662	KY202344	SAMN06040493	USNM
Myrmicinae	Sericomyrmex	maravalhas	USNMENT00924087	1pin, 1w	T11-14s	H. Vasconcelos	5 Jun 2011	Brazil	Mato Grosso	Serra Azul State Park, Barra do Garças	-15.8571	-52.2617	539		1662	KY202344	SAMN06040493	USNM
Myrmicinae	Sericomyrmex	maravalhas	USNMENT00924088	1pin, 1w	T11-14s	H. Vasconcelos	5 Jun 2011	Brazil	Mato Grosso	Serra Azul State Park, Barra do Garças	-15.8571	-52.2617	539		1662	KY202344	SAMN06040493	USNM
Myrmicinae	Sericomyrmex	maravalhas	USNMENT00924089	1pin, 1w	T11-14s	H. Vasconcelos	5 Jun 2011	Brazil	Mato Grosso	Serra Azul State Park, Barra do Garças	-15.8571	-52.2617	539		1662	KY202344	SAMN06040493	USNM
Myrmicinae	Sericomyrmex	maravalhas	USNMENT00924090	1pin, 1w	T11-14s	H. Vasconcelos	5 Jun 2011	Brazil	Mato Grosso	Serra Azul State Park, Barra do Garças	-15.8571	-52.2617	539		1662	KY202344	SAMN06040493	USNM
Myrmicinae	Sericomyrmex	maravalhas	USNMENT00924091	1pin, 1w	T11-14s	H. Vasconcelos	5 Jun 2011	Brazil	Mato Grosso	Serra Azul State Park, Barra do Garças	-15.8571	-52.2617	539		1662	KY202344	SAMN06040493	USNM
Myrmicinae	Sericomyrmex	maravalhas	USNMENT00924092	1pin, 1w	T11-14s	H. Vasconcelos	5 Jun 2011	Brazil	Mato Grosso	Serra Azul State Park, Barra do Garças	-15.8571	-52.2617	539		1662	KY202344	SAMN06040493	USNM
Myrmicinae	Sericomyrmex	maravalhas	USNMENT00924095	1pin, 1w	T11-14s	H. Vasconcelos	5 Jun 2011	Brazil	Mato Grosso	Serra Azul State Park, Barra do Garças	-15.8571	-52.2617	539		1662	KY202344	SAMN06040493	USNM
Myrmicinae	Sericomyrmex	maravalhas	USNMENT00924082	1pin, 1q	T11-14s	H. Vasconcelos	5 Jun 2011	Brazil	Mato Grosso	Serra Azul State Park, Barra do Garças	-15.8571	-52.2617	539		1662	KY202344	SAMN06040493	USNM
Myrmicinae	Sericomyrmex	maravalhas	USNMENT01125254	1pin, 1w	Winkler 14	R. R. Silva, B. H. Dietz	7 Oct 2004	Brazil	Tocantins	Ponte Alta do Bom Jesus	-12.1212	-46.6176						MZSP
Myrmicinae	Sericomyrmex	maravalhas	USNMENT01125255	1pin, 2w	Winkler 1	R. R. Silva, B. H. Dietz	7 Oct 2004	Brazil	Tocantins	Ponte Alta do Bom Jesus	-12.1212	-46.6176						MZSP
Myrmicinae	Sericomyrmex	maravalhas	USNMENT01125253	1pin, 1w	Winkler 1	R. R. Silva, R. M. Feitosa	16 Nov 2005	Brazil	Tocantins	Araguacema, Rio Tiririca	-8.9886	-49.6675						MZSP
Myrmicinae	Sericomyrmex	maravalhas	USNMENT01125256	1pin, 3w	IBDF0323	J. C. Trager	28 Nov 1984	Brazil	Mato Grosso	Near Poconé, Transpantaneira km 115	-16.2597	-56.6269						MZSP
Myrmicinae	Sericomyrmex	maravalhas	USNMENT01125257	1pin, 3w	IBDF0323	J. C. Trager	28 Nov 1984	Brazil	Mato Grosso	Near Poconé, Transpantaneira km 115	-16.2597	-56.6269						MZSP
Myrmicinae	Sericomyrmex	maravalhas	USNMENT01125258	1pin, 1w		V. C. Andzada	1 Dec 1963	Brazil	Mato Grosso	Coxim, Rio Taquari	-18.5264	-54.7465						MZSP
Myrmicinae	Sericomyrmex	mayri	USNMENT00443135	1pin, 1w	UGM950108-03	U. G. Mueller	8 Jan 1995	Trininad and Tobago	Tunapuna-Piarco	Simla Research Station	10.6836	-61.2833	240		910 1555	KY202317	SAMN06040474	USNM
Myrmicinae	Sericomyrmex	mayri	USNMENT01126215	1pin, 1w	UGM080922-05	U. G. Mueller	22 Sep 2008											USNM
Myrmicinae	Sericomyrmex	mayri	USNMENT01125153	1pin, 1w	TS3500ptf2	F. Baccaro	10 Oct 2010	Brazil	Amazonas	Manaquiri, Br 319, km100	-3.4	-60.4			934	KY202324	NA	USNM
Myrmicinae	Sericomyrmex	mayri	USNMENT01125154	1pin, 1w	TS2500ptf8	F. Baccaro	10 Oct 2010	Brazil	Amazonas	Manaquiri, Br 319, km100	-3.4	-60.4			965			USNM
Myrmicinae	Sericomyrmex	mayri	USNMENT00307677	1pin, 2w	TRS960409-11	T. R. Schultz, U. G. Mueller	9 Apr 1996	Guyana	Upper Takutu-Upper Essequibo	Annai-Georgetown Rd., nr. Essequibo River	3.93	-59.27						USNM
Myrmicinae	Sericomyrmex	mayri	USNMENT00750453	1pin, 1w	TRS960409-11	T. R. Schultz, U. G. Mueller	9 Apr 1996	Guyana	Upper Takutu-Upper Essequibo	Annai-Georgetown Rd., nr. Essequibo River	3.93	-59.27						USNM
Myrmicinae	Sericomyrmex	mayri	USNMENT00538653	1pin, 1w	TRS960407-08	T. R. Schultz, U. G. Mueller	7 Apr 1996	Guyana	Potaro-Siparuni	Iwokrama, Kurapakari base Camp	4.6698	-58.6854	60					USNM
Myrmicinae	Sericomyrmex	mayri	USNMENT00538655	1pin, 1w	TRS960407-08	T. R. Schultz, U. G. Mueller	7 Apr 1996	Guyana	Potaro-Siparuni	Iwokrama, Kurapakari base Camp	4.6698	-58.6854	60					USNM
Myrmicinae	Sericomyrmex	mayri	USNMENT00308134	1pin, 3w	TRS960405-13	T. R. Schultz, U. G. Mueller	5 Apr 1996	Guyana	Upper Takutu-Upper Essequibo	Karanambo	3.36	-59.78	86		1784	KY202341	NA	USNM
Myrmicinae	Sericomyrmex	mayri	USNMENT00308135	1pin, 2w	TRS960405-13	T. R. Schultz, U. G. Mueller	5 Apr 1996	Guyana	Upper Takutu-Upper Essequibo	Karanambo	3.36	-59.78	86		1784	KY202341	NA	USNM
Myrmicinae	Sericomyrmex	mayri	USNMENT00308139	1pin, 1w, 1q	TRS960405-13	T. R. Schultz, U. G. Mueller	5 Apr 1996	Guyana	Upper Takutu-Upper Essequibo	Karanambo	3.36	-59.78	86		1784	KY202341	NA	USNM
Myrmicinae	Sericomyrmex	mayri	USNMENT00538355	1pin, 1w, 1q	TRS960405-13	T. R. Schultz, U. G. Mueller	5 Apr 1996	Guyana	Upper Takutu-Upper Essequibo	Karanambo	3.36	-59.78	86		1784	KY202341	NA	USNM
Myrmicinae	Sericomyrmex	mayri	USNMENT00538352	1pin, 1w	TRS960405-13	T. R. Schultz, U. G. Mueller	5 Apr 1996	Guyana	Upper Takutu-Upper Essequibo	Karanambo	3.36	-59.78	86		1784	KY202341	NA	USNM
Myrmicinae	Sericomyrmex	mayri	USNMENT00444128	1pin, 2w	TRS920809-15	T. R. Schultz	9 Aug 1992	Brazil	Amazonas	Manaus, Reserva Ducke	-2.917	-59.983	66		909 1635	KY202316	SAMN06040481	USNM
Myrmicinae	Sericomyrmex	mayri	USNMENT01126061	1pin, 2w	TRS920809-15	T. R. Schultz	9 Aug 1992	Brazil	Amazonas	Manaus, Reserva Ducke	-2.917	-59.983	66		909 1635	KY202316	SAMN06040481	USNM
Myrmicinae	Sericomyrmex	mayri	USNMENT00444060	1pin, 1w, 1q	TRS920809-15	T. R. Schultz	9 Aug 1992	Brazil	Amazonas	Manaus, Reserva Ducke	-2.917	-59.983	66		909 1635	KY202316	SAMN06040481	USNM
Myrmicinae	Sericomyrmex	mayri	USNMENT00444064	1pin, 1w, 1q	TRS920809-15	T. R. Schultz	9 Aug 1992	Brazil	Amazonas	Manaus, Reserva Ducke	-2.917	-59.983	66		909 1635	KY202316	SAMN06040481	USNM
Myrmicinae	Sericomyrmex	mayri	USNMENT00444061	1pin, 1w	TRS920809-15	T. R. Schultz	9 Aug 1992	Brazil	Amazonas	Manaus, Reserva Ducke	-2.917	-59.983	66		909 1635	KY202316	SAMN06040481	USNM
Myrmicinae	Sericomyrmex	mayri	USNMENT00444065	1pin, 1w	TRS920809-15	T. R. Schultz	9 Aug 1992	Brazil	Amazonas	Manaus, Reserva Ducke	-2.917	-59.983	66		909 1635	KY202316	SAMN06040481	USNM
Myrmicinae	Sericomyrmex	mayri	USNMENT00444066	1pin, 1w	TRS920809-15	T. R. Schultz	9 Aug 1992	Brazil	Amazonas	Manaus, Reserva Ducke	-2.917	-59.983	66		909 1635	KY202316	SAMN06040481	USNM
Myrmicinae	Sericomyrmex	mayri	USNMENT00444067	1pin, 1w	TRS920809-15	T. R. Schultz	9 Aug 1992	Brazil	Amazonas	Manaus, Reserva Ducke	-2.917	-59.983	66		909 1635	KY202316	SAMN06040481	USNM
Myrmicinae	Sericomyrmex	mayri	USNMENT00444068	1pin, 1w	TRS920809-15	T. R. Schultz	9 Aug 1992	Brazil	Amazonas	Manaus, Reserva Ducke	-2.917	-59.983	66		909 1635	KY202316	SAMN06040481	USNM
Myrmicinae	Sericomyrmex	mayri	USNMENT00444127	1pin, 1w	TRS920809-15	T. R. Schultz	9 Aug 1992	Brazil	Amazonas	Manaus, Reserva Ducke	-2.917	-59.983	66		909 1635	KY202316	SAMN06040481	USNM
Myrmicinae	Sericomyrmex	mayri	USNMENT00444129	1pin, 1w	TRS920809-15	T. R. Schultz	9 Aug 1992	Brazil	Amazonas	Manaus, Reserva Ducke	-2.917	-59.983	66		909 1635	KY202316	SAMN06040481	USNM
Myrmicinae	Sericomyrmex	mayri	USNMENT01126084	1pin, 1q	TRS920809-15	T. R. Schultz	9 Aug 1992	Brazil	Amazonas	Manaus, Reserva Ducke	-2.917	-59.983	66		909 1635	KY202316	SAMN06040481	USNM
Myrmicinae	Sericomyrmex	mayri	USNMENT01126183	1pin, 1q	TRS100405-04-LS10	T. R. Schultz	5 Apr 2010	Brazil	Pará	Parauapebas	-6.0337	-50.1163	675					USNM
Myrmicinae	Sericomyrmex	mayri	USNMENT00759427	1pin, 1q	TRS100405-04-LS04	J. Sosa-Calvo	5 Apr 2010	Brazil	Pará	Parauapebas, FL Nacional de Carajas	-6.0337	-50.1163	675					USNM
Myrmicinae	Sericomyrmex	mayri	USNMENT01125152	1pin, 1w	TRS070930-25	T. R. Schultz	30 Sep 2007	Colombia	Meta	El Caduceo Reserve, nr. San Martín	3.6694	-73.6585	374		933	KY202323	NA	USNM
Myrmicinae	Sericomyrmex	mayri	USNMENT00537479	1pin, 1w	TRS050727-02-LS01	T. R. Schultz	27 Jul 2005	French Guiana	Cayenne	Nouragues Field Station, XII trail	4.09	-52.6768	75					USNM
Myrmicinae	Sericomyrmex	mayri	USNMENT01125238	1pin, 1q	TRS050720-22	T. R. Schultz	20 Jul 2005	French Guiana	Cayenne	Kaw Mt., Amazon Nature Lodge	4.55	-52.2	950		932	KY202322	NA	USNM
Myrmicinae	Sericomyrmex	mayri	USNMENT00528310	1 pin, 1w	TRS041006-01-LS16 =JSC041006-16	T. R. Schultz	6 Oct 2004	Peru	Madre de Dios	Puerto Maldonado, Los Amigos Biol. Station, trail 6	-12.569	-70.1008	277					USNM
Myrmicinae	Sericomyrmex	mayri	USNMENT01126148	1pin, 1w	T18-5s		5 Nov 2011	Brazil	Minas Gerais	Novo São Joaquim, Cachoeira da Fumaça	-14.697	-52.312	288					USNM
Myrmicinae	Sericomyrmex	mayri	USNMENT01126149	1pin, 1w	T18-5s		5 Nov 2011	Brazil	Minas Gerais	Novo São Joaquim, Cachoeira da Fumaça	-14.697	-52.312	288					USNM
Myrmicinae	Sericomyrmex	mayri	USNMENT01126103	1pin, 2w	SRUP191b	J. A. Helms	26 Oct 2013	Guyana	Upper Takutu-Upper Essequibo	Kusad Mountains	2.8120	-59.8668	135					USNM
Myrmicinae	Sericomyrmex	mayri	USNMENT01126195	1pin, 1w	SMJ051202-18	S. Johnson	3 Dec 2005	Peru	Madre de Dios	Puerto Maldonado, Los Amigos Biol. Station	-12.569	-70.1008	277					USNM
Myrmicinae	Sericomyrmex	mayri	USNMENT01126213	1pin, 1w, 1q	SES080408-06	S. E. Solomon	8 Apr 2008	Brazil	Goiás	Faz. Pau Brasil, Reserva 19	-15.5813	-51.3987	310					USNM
Myrmicinae	Sericomyrmex	mayri	USNMENT01126179	1pin, 2w	SES080408-05	S. E. Solomon	8 Apr 2008	Brazil	Goiás	Faz. Pau Brasil, Reserva 19	-15.5813	-51.3987	310					USNM
Myrmicinae	Sericomyrmex	mayri	USNMENT01126178	1pin, 1w	SES080407-02	S. E. Solomon	7 Apr 2008											USNM
Myrmicinae	Sericomyrmex	mayri	USNMENT01126214	1pin, 1w	SES080407-01	S. E. Solomon	7 Apr 2008											USNM
Myrmicinae	Sericomyrmex	mayri	USNMENT01126141	1pin, 1w	M95P	C. T. Lopes	1 Oct 2002	Brazil	Minas Gerais	Uberlândia, Panga ecological station	-19.1672	-48.3936						USNM
Myrmicinae	Sericomyrmex	mayri	USNMENT01126142	1pin, 1w	M7P	C. T. Lopes	1 Oct 2002	Brazil	Minas Gerais	Uberlândia, Panga ecological station	-19.1672	-48.3936						USNM
Myrmicinae	Sericomyrmex	mayri	USNMENT01126140	1pin, 1w	M107P	C. T. Lopes	1 Oct 2002	Brazil	Minas Gerais	Uberlândia, Panga ecological station	-19.1672	-48.3936						USNM
Myrmicinae	Sericomyrmex	mayri	USNMENT01125172	1pin, 1w	K27-1s	E. Borges	6 Sep 2009	Brazil	Bahia	PN Chapada Diamantina, Mucugê	-12.9053	-41.5005	1033		1666	KY202335	SAMN06040488	USNM
Myrmicinae	Sericomyrmex	mayri	USNMENT01126078	1pin, 1w	K27-1s	E. Borges	6 Sep 2009	Brazil	Bahia	PN Chapada Diamantina, Mucugê	-12.9053	-41.5005	1033		1666	KY202335	SAMN06040488	USNM
Myrmicinae	Sericomyrmex	mayri	USNMENT00536051	1pin, 2w	JSL021030-18	J. S. La Polla	30 Oct 2002	Guyana	Cuyuni-Mazaruni	Mabura Hill, camp at the end of rd to Lethem	5.1552	-58.6997	64		936 1623	KY202325	SAMN06040477	USNM
Myrmicinae	Sericomyrmex	mayri	USNMENT00536052	1pin, 2w	JSL021030-18	J. S. La Polla	30 Oct 2002	Guyana	Cuyuni-Mazaruni	Mabura Hill, camp at the end of rd to Lethem	5.1552	-58.6997	64		936 1623	KY202325	SAMN06040477	USNM
Myrmicinae	Sericomyrmex	mayri	USNMENT00536053	1pin, 2w	JSL021030-18	J. S. La Polla	30 Oct 2002	Guyana	Cuyuni-Mazaruni	Mabura Hill, camp at the end of rd to Lethem	5.1552	-58.6997	64		936 1623	KY202325	SAMN06040477	USNM
Myrmicinae	Sericomyrmex	mayri	USNMENT00535742	1pin, 1w	JSL021030-18	J. S. La Polla	30 Oct 2002	Guyana	Cuyuni-Mazaruni	Mabura Hill, camp at the end of rd to Lethem	5.1552	-58.6997	64		936 1623	KY202325	SAMN06040477	USNM
Myrmicinae	Sericomyrmex	mayri	USNMENT00535745	1pin, 1w	JSL021030-18	J. S. La Polla	30 Oct 2002	Guyana	Cuyuni-Mazaruni	Mabura Hill, camp at the end of rd to Lethem	5.1552	-58.6997	64		936 1623	KY202325	SAMN06040477	USNM
Myrmicinae	Sericomyrmex	mayri	USNMENT01125169	1pin, 2w	JSC111122-13	J. Sosa-Calvo	22 Nov 2011	Guyana	Upper Takutu-Upper Essequibo	Upper Essequibo, CI concesion, base camp	3.51331	-58.2348	80		944 1549	KY202326	SAMN06040473	USNM
Myrmicinae	Sericomyrmex	mayri	USNMENT01126050	1pin, 2w	JSC111122-13	J. Sosa-Calvo	22 Nov 2011	Guyana	Upper Takutu-Upper Essequibo	Upper Essequibo, CI concesion, base camp	3.51331	-58.2348	80		944 1549	KY202326	SAMN06040473	USNM
Myrmicinae	Sericomyrmex	mayri	USNMENT01126227	1 SEM stub, larvae	JSC111122-13	J. Sosa-Calvo	22 Nov 2011	Guyana	Upper Takutu-Upper Essequibo	Upper Essequibo, CI concesion, base camp	3.51331	-58.2348	80		944 1549	KY202326	SAMN06040473	USNM
Myrmicinae	Sericomyrmex	mayri	USNMENT01125167	1pin, 2w	JSC111119-04	J. Sosa-Calvo	19 Nov 2011	Guyana	Upper Takutu-Upper Essequibo	Upper Essequibo, CI concesion, base camp	3.5131	-58.2347	71		1682	KY202338	SAMN06040491	USNM
Myrmicinae	Sericomyrmex	mayri	USNMENT01126030	1pin, 2w	JSC111119-04	J. Sosa-Calvo	19 Nov 2011	Guyana	Upper Takutu-Upper Essequibo	Upper Essequibo, CI concesion, base camp	3.5131	-58.2347	71		1682	KY202338	SAMN06040491	USNM
Myrmicinae	Sericomyrmex	mayri	USNMENT01126031	1pin, 1w	JSC111119-04	J. Sosa-Calvo	19 Nov 2011	Guyana	Upper Takutu-Upper Essequibo	Upper Essequibo, CI concesion, base camp	3.5131	-58.2347	71		1682	KY202338	SAMN06040491	USNM
Myrmicinae	Sericomyrmex	mayri	USNMENT01126032	1pin, 1w	JSC111119-04	J. Sosa-Calvo	19 Nov 2011	Guyana	Upper Takutu-Upper Essequibo	Upper Essequibo, CI concesion, base camp	3.5131	-58.2347	71		1682	KY202338	SAMN06040491	USNM
Myrmicinae	Sericomyrmex	mayri	USNMENT01126033	1pin, 1w	JSC111119-04	J. Sosa-Calvo	19 Nov 2011	Guyana	Upper Takutu-Upper Essequibo	Upper Essequibo, CI concesion, base camp	3.5131	-58.2347	71		1682	KY202338	SAMN06040491	USNM
Myrmicinae	Sericomyrmex	mayri	USNMENT01126034	1pin, 1w	JSC111119-04	J. Sosa-Calvo	19 Nov 2011	Guyana	Upper Takutu-Upper Essequibo	Upper Essequibo, CI concesion, base camp	3.5131	-58.2347	71		1682	KY202338	SAMN06040491	USNM
Myrmicinae	Sericomyrmex	mayri	USNMENT01126035	1pin, 1w	JSC111119-04	J. Sosa-Calvo	19 Nov 2011	Guyana	Upper Takutu-Upper Essequibo	Upper Essequibo, CI concesion, base camp	3.5131	-58.2347	71		1682	KY202338	SAMN06040491	USNM
Myrmicinae	Sericomyrmex	mayri	USNMENT01126036	1pin, 1w	JSC111119-04	J. Sosa-Calvo	19 Nov 2011	Guyana	Upper Takutu-Upper Essequibo	Upper Essequibo, CI concesion, base camp	3.5131	-58.2347	71		1682	KY202338	SAMN06040491	USNM
Myrmicinae	Sericomyrmex	mayri	USNMENT01126037	1pin, 1w	JSC111119-04	J. Sosa-Calvo	19 Nov 2011	Guyana	Upper Takutu-Upper Essequibo	Upper Essequibo, CI concesion, base camp	3.5131	-58.2347	71		1682	KY202338	SAMN06040491	USNM
Myrmicinae	Sericomyrmex	mayri	USNMENT01126038	1pin, 1w	JSC111119-04	J. Sosa-Calvo	19 Nov 2011	Guyana	Upper Takutu-Upper Essequibo	Upper Essequibo, CI concesion, base camp	3.5131	-58.2347	71		1682	KY202338	SAMN06040491	USNM
Myrmicinae	Sericomyrmex	mayri	USNMENT01126039	1pin, 1m	JSC111119-04	J. Sosa-Calvo	19 Nov 2011	Guyana	Upper Takutu-Upper Essequibo	Upper Essequibo, CI concesion, base camp	3.5131	-58.2347	71		1682	KY202338	SAMN06040491	USNM
Myrmicinae	Sericomyrmex	mayri	USNMENT01126040	1pin, 1m	JSC111119-04	J. Sosa-Calvo	19 Nov 2011	Guyana	Upper Takutu-Upper Essequibo	Upper Essequibo, CI concesion, base camp	3.5131	-58.2347	71		1682	KY202338	SAMN06040491	USNM
Myrmicinae	Sericomyrmex	mayri	USNMENT01125159	1pin, 1w	JSC100402-14	J. Sosa-Calvo	2 Apr 2010	Brazil	Pará	Parauapebas, FL Nacional de Carajás, Parque Zoobotânico	-6.0632	-50.05758	659	8	1638	NA	SAMN06040482	USNM
Myrmicinae	Sericomyrmex	mayri	USNMENT01125160	1pin, 1w	JSC090214-06	J. Sosa-Calvo	14 Feb 2009	Brazil	Pará	Parauapebas	-6.0632	-50.0576	659	8	914 1625	KY202318	SAMN06040478	USNM
Myrmicinae	Sericomyrmex	mayri	USNMENT01125163	1pin, 1w	JSC090214-04	J. Sosa-Calvo, C. Lopes	14 Feb 2009	Brazil	Pará	Parauapebas	-6.0087	-49.9703	199	6	963	KY202332	NA	USNM
Myrmicinae	Sericomyrmex	mayri	USNMENT01126147	1pin, 2w	JSC081110-10	J. Sosa-Calvo	10 Nov 2008	Brazil	Bahia	Lençóis	-12.5599	-41.3702	483	5				USNM
Myrmicinae	Sericomyrmex	mayri	USNMENT01125175	1pin, 1w	JSC081110-04	J. Sosa-Calvo	10 Nov 2008	Brazil	Bahia	Lençóis	-12.5615	-41.3694	487	5	949	KY202330	NA	USNM
Myrmicinae	Sericomyrmex	mayri	USNMENT01125174	1pin, 1w	JSC081109-11	J. Sosa-Calvo	9 Nov 2008	Brazil	Bahia	Lençóis	-12.5598	-41.3708	530	5	946	KY202328		USNM
Myrmicinae	Sericomyrmex	mayri	USNMENT01126077	1pin, 1w	JSC081109-11	J. Sosa-Calvo	9 Nov 2008	Brazil	Bahia	Lençóis	-12.5598	-41.3708	530	5	946	KY202328		USNM
Myrmicinae	Sericomyrmex	mayri	USNMENT01125171	1pin, 1w	JSC081109-02	J. Sosa-Calvo	9 Nov 2008	Brazil	Bahia	Lençóis	-12.5599	-41.3705	497	5	917 1648	KY202319	SAMN06040484	USNM
Myrmicinae	Sericomyrmex	mayri	USNMENT01126070	1pin, 1w	JSC081109-02	J. Sosa-Calvo	9 Nov 2008	Brazil	Bahia	Lençóis	-12.5599	-41.3705	497	5	917 1648	KY202319	SAMN06040484	USNM
Myrmicinae	Sericomyrmex	mayri	USNMENT01126071	1pin, 1w	JSC081109-02	J. Sosa-Calvo	9 Nov 2008	Brazil	Bahia	Lençóis	-12.5599	-41.3705	497	5	917 1648	KY202319	SAMN06040484	USNM
Myrmicinae	Sericomyrmex	mayri	USNMENT01126072	1pin, 1w	JSC081109-02	J. Sosa-Calvo	9 Nov 2008	Brazil	Bahia	Lençóis	-12.5599	-41.3705	497	5	917 1648	KY202319	SAMN06040484	USNM
Myrmicinae	Sericomyrmex	mayri	USNMENT01126073	1pin, 1w	JSC081109-02	J. Sosa-Calvo	9 Nov 2008	Brazil	Bahia	Lençóis	-12.5599	-41.3705	497	5	917 1648	KY202319	SAMN06040484	USNM
Myrmicinae	Sericomyrmex	mayri	USNMENT01126074	1pin, 1w	JSC081109-02	J. Sosa-Calvo	9 Nov 2008	Brazil	Bahia	Lençóis	-12.5599	-41.3705	497	5	917 1648	KY202319	SAMN06040484	USNM
Myrmicinae	Sericomyrmex	mayri	USNMENT01126075	1pin, 1w	JSC081109-02	J. Sosa-Calvo	9 Nov 2008	Brazil	Bahia	Lençóis	-12.5599	-41.3705	497	5	917 1648	KY202319	SAMN06040484	USNM
Myrmicinae	Sericomyrmex	mayri	USNMENT01126076	1pin, 1w	JSC081109-02	J. Sosa-Calvo	9 Nov 2008	Brazil	Bahia	Lençóis	-12.5599	-41.3705	497	5	917 1648	KY202319	SAMN06040484	USNM
Myrmicinae	Sericomyrmex	mayri	USNMENT01125161	1pin, 2w	JSC081108-05	J. Sosa-Calvo	8 Nov 2008	Brazil	Bahia	Lençóis	-12.5599	-41.3705	497	5	947	KY202329	NA	USNM
Myrmicinae	Sericomyrmex	mayri	USNMENT01126054	1pin, 2w	JSC081108-05	J. Sosa-Calvo	8 Nov 2008	Brazil	Bahia	Lençóis	-12.5599	-41.3705	497	5	947	KY202329	NA	USNM
Myrmicinae	Sericomyrmex	mayri	USNMENT00753176	1pin, 1w	JSC081107-LS07	J. Sosa-Calvo	7 Nov 2008	Brazil	Bahia	Lençóis, nr. PN Chapada Diamantina	-12.55987	-41.3705	481	5				USNM
Myrmicinae	Sericomyrmex	mayri	USNMENT00753144	1pin, 1w	JSC081107-LS01	J. Sosa-Calvo	7 Nov 2008	Brazil	Bahia	Lençóis, nr. PN Chapada Diamantina	-12.5599	-41.3705	481	5				USNM
Myrmicinae	Sericomyrmex	mayri	USNMENT00753148	1pin, 1w	JSC081107-LS01	J. Sosa-Calvo	7 Nov 2008	Brazil	Bahia	Lençóis, nr. PN Chapada Diamantina	-12.5599	-41.3705	481	5				USNM
Myrmicinae	Sericomyrmex	mayri	USNMENT00756777	1pin, 1w	JSC080930-LS09	J. Sosa-Calvo	30 Sep 2008	Brazil	Goiás	Faz. Pau Brasil, nr. Jussara	-15.5835	-51.3966	305	6				USNM
Myrmicinae	Sericomyrmex	mayri	USNMENT01125173	1pin, 2w	JSC080923-11	J. Sosa-Calvo	23 Sep 2008	Brazil	Minas Gerais	Uberlândia, Panga ecological station	-19.1753	-48.3972	795		945	KY202327		USNM
Myrmicinae	Sericomyrmex	mayri	USNMENT01126143	1pin, 2w	JSC080923-08	J. Sosa-Calvo	23 Sep 2008	Brazil	Minas Gerais	Uberlândia, Panga ecological station	-19.1753	-48.3972	795					USNM
Myrmicinae	Sericomyrmex	mayri	USNMENT01126144	1pin, 1w	JSC080922-06	J. Sosa-Calvo	22 Sep 2008	Brazil	Minas Gerais	Uberlândia, Panga ecological station	-19.1056	-48.2385	810	4				USNM
Myrmicinae	Sericomyrmex	mayri	USNMENT01126145	1pin, 1w	JSC080922-06	J. Sosa-Calvo	22 Sep 2008	Brazil	Minas Gerais	Uberlândia, Panga ecological station	-19.1056	-48.2385	810	4				USNM
Myrmicinae	Sericomyrmex	mayri	USNMENT01126146	1pin, 1w	JSC080922-06	J. Sosa-Calvo	22 Sep 2008	Brazil	Minas Gerais	Uberlândia, Panga ecological station	-19.1056	-48.2385	810	4				USNM
Myrmicinae	Sericomyrmex	mayri	USNMENT01125151	1pin, 2w	JSC071001-22	J. Sosa-Calvo	1 Oct 2007	Colombia	Meta	San Martín, Caduceo	3.6292	-73.6256	364		957 1530	NA	SAMN06040471	USNM
Myrmicinae	Sericomyrmex	mayri	USNMENT01126115	1pin, 1w	JSC060311-11	J. Sosa-Calvo	11 Mar 2006	Suriname	Sipaliwini	Bakhuis Mountains	4.7451	-56.7832	5					USNM
Myrmicinae	Sericomyrmex	mayri	USNMENT01126028	1pin, 3w	JSC060311-07	J. Sosa-Calvo	11 Mar 2006	Suriname	Sipaliwini	Bakhuis Mountains	4.7451	-56.7832	5		1677 1786			USNM
Myrmicinae	Sericomyrmex	mayri	USNMENT01126027	1pin, 1w	JSC060311-07	J. Sosa-Calvo	11 Mar 2006	Suriname	Sipaliwini	Bakhuis Mountains	4.7451	-56.7832	5		1677 1786			USNM
Myrmicinae	Sericomyrmex	mayri	USNMENT01125165	1pin, 1q	JSC060311-07	J. Sosa-Calvo	11 Mar 2006	Suriname	Sipaliwini	Bakhuis Mountains	4.7451	-56.7832	5		1677 1786			USNM
Myrmicinae	Sericomyrmex	mayri	USNMENT01126085	1pin, 1q	JSC060311-07	J. Sosa-Calvo	11 Mar 2006	Suriname	Sipaliwini	Bakhuis Mountains	4.7451	-56.7832	5		1677 1786			USNM
Myrmicinae	Sericomyrmex	mayri	USNMENT01125166	1pin, 1w	JSC060311-04	J. Sosa-Calvo	11 Mar 2006	Suriname	Sipaliwini	Bakhuis Mountains	4.7451	-56.7832	5		1785	KY202342	NA	USNM
Myrmicinae	Sericomyrmex	mayri	USNMENT01125164	1pin, 2w	JSC060309-26	J. Sosa-Calvo	9 Mar 2006	Suriname	Sipaliwini	Bakhuis Mountains	4.7208	-56.726	249		952 1627	KY202331	SAMN06040479	USNM
Myrmicinae	Sericomyrmex	mayri	USNMENT01126026	1pin, 2w	JSC060309-26	J. Sosa-Calvo	9 Mar 2006	Suriname	Sipaliwini	Bakhuis Mountains	4.7208	-56.726	249		952 1627	KY202331	SAMN06040479	USNM
Myrmicinae	Sericomyrmex	mayri	USNMENT01126116	1pin, 1w	JSC060306-03	J. Sosa-Calvo	6 Mar 2006	Suriname	Sipaliwini	Bakhuis Mountains	4.7208	-56.726	249					USNM
Myrmicinae	Sericomyrmex	mayri	USNMENT01126193	1pin, 1w	JSC051124-02-LS06	J. Sosa-Calvo	24 Nov 2005	Peru	Madre de Dios	Puerto Maldonado, Los Amigos Biol. Station	-12.569	-70.1008	277					USNM
Myrmicinae	Sericomyrmex	mayri	USNMENT01126191	1pin, 1w	JSC051124-02-LS01	J. Sosa-Calvo	21 Nov 2005	Peru	Madre de Dios	Puerto Maldonado, Los Amigos Biol. Station	-12.569	-70.1008	277					USNM
Myrmicinae	Sericomyrmex	mayri	USNMENT01126192	1pin, 1w	JSC051124-02-LS01	J. Sosa-Calvo	21 Nov 2005	Peru	Madre de Dios	Puerto Maldonado, Los Amigos Biol. Station	-12.569	-70.1008	277					USNM
Myrmicinae	Sericomyrmex	mayri	USNMENT01125236	1pin, 1w	JSC051123-14	J. Sosa-Calvo	23 Nov 2005	Peru	Madre de Dios	Puerto Maldonado, Los Amigos Biol. Station	-12.569	-70.1008	277		1639			USNM
Myrmicinae	Sericomyrmex	mayri	USNMENT01126004	1pin, 3w	JSC051123-07	J. Sosa-Calvo	23 Nov 2005	Peru	Madre de Dios	Puerto Maldonado, Los Amigos Biol. Station	-12.569	-70.1005	272		923 1619	KY202320	SAMN06040476	USNM
Myrmicinae	Sericomyrmex	mayri	USNMENT01125145	1pin, 1w	JSC051123-07	J. Sosa-Calvo	23 Nov 2005	Peru	Madre de Dios	Puerto Maldonado, Los Amigos Biol. Station	-12.569	-70.1005	272		923 1619	KY202320	SAMN06040476	USNM
Myrmicinae	Sericomyrmex	mayri	USNMENT01126002	1pin, 1w	JSC051123-07	J. Sosa-Calvo	23 Nov 2005	Peru	Madre de Dios	Puerto Maldonado, Los Amigos Biol. Station	-12.569	-70.1005	272		923 1619	KY202320	SAMN06040476	USNM
Myrmicinae	Sericomyrmex	mayri	USNMENT01126003	1pin, 1w	JSC051123-07	J. Sosa-Calvo	23 Nov 2005	Peru	Madre de Dios	Puerto Maldonado, Los Amigos Biol. Station	-12.569	-70.1005	272		923 1619	KY202320	SAMN06040476	USNM
Myrmicinae	Sericomyrmex	mayri	USNMENT01126005	1pin, 1q	JSC051123-07	J. Sosa-Calvo	23 Nov 2005	Peru	Madre de Dios	Puerto Maldonado, Los Amigos Biol. Station	-12.569	-70.1005	272		923 1619	KY202320	SAMN06040476	USNM
Myrmicinae	Sericomyrmex	mayri	USNMENT01126194	1pin, 1w	JSC051121-01-LS18	J. Sosa-Calvo	21 Nov 2005	Peru	Madre de Dios	Puerto Maldonado, Los Amigos Biol. Station	-12.569	-70.1008	277					USNM
Myrmicinae	Sericomyrmex	mayri	USNMENT01126197	1pin, 1w	JSC051119-07	J. Sosa-Calvo	19 Nov 2005	Peru	Madre de Dios	Puerto Maldonado, Los Amigos Biol. Station	-12.569	-70.1008	277					USNM
Myrmicinae	Sericomyrmex	mayri	USNMENT00446056	1pin, 1w	JSC051026-01-LS18	J. Sosa-Calvo	26 Oct 2005	Suriname	Sipaliwini	Nassau Mountains	4.2529	-54.7561	619					USNM
Myrmicinae	Sericomyrmex	mayri	USNMENT00445613	1pin, 1w	JSC051026-01-LS01	J. Sosa-Calvo	26 Oct 2005	Suriname	Sipaliwini	Lely Mts.	4.2529	-54.7561	619		928	KY202321	NA	USNM
Myrmicinae	Sericomyrmex	mayri	USNMENT01126029	1pin, 1w	JSC051026-01-LS01	J. Sosa-Calvo	26 Oct 2005	Suriname	Sipaliwini	Lely Mts.	4.2529	-54.7561	619		928	KY202321	NA	USNM
Myrmicinae	Sericomyrmex	mayri	USNMENT01125149	1pin, 1w	JSC041008-12	J. Sosa-Calvo	8 Oct 2004	Peru	Madre de Dios	Puerto Maldonado, Los Amigos Biol. Station	-12.569	-70.1008	274		1678 1740			USNM
Myrmicinae	Sericomyrmex	mayri	USNMENT011256012	1pin, 1w	JSC041008-12	J. Sosa-Calvo	8 Oct 2004	Peru	Madre de Dios	Puerto Maldonado, Los Amigos Biol. Station	-12.569	-70.1008	274		1678 1740			USNM
Myrmicinae	Sericomyrmex	mayri	USNMENT011256013	1pin, 1w	JSC041008-12	J. Sosa-Calvo	8 Oct 2004	Peru	Madre de Dios	Puerto Maldonado, Los Amigos Biol. Station	-12.569	-70.1008	274		1678 1740			USNM
Myrmicinae	Sericomyrmex	mayri	USNMENT011256014	1pin, 1w	JSC041008-12	J. Sosa-Calvo	8 Oct 2004	Peru	Madre de Dios	Puerto Maldonado, Los Amigos Biol. Station	-12.569	-70.1008	274		1678 1740			USNM
Myrmicinae	Sericomyrmex	mayri	USNMENT01125235	1pin, 1w	JSC041008-05	J. Sosa-Calvo	8 Oct 2004	Peru	Madre de Dios	Puerto Maldonado, Los Amigos Biol. Station	-12.569	-70.1008	274		1748			USNM
Myrmicinae	Sericomyrmex	mayri	USNMENT01126120	1pin, 1w	JKW558	J. K. Wetterer		Trininad		St. Augustine	10.3	-61.2						USNM
Myrmicinae	Sericomyrmex	mayri	USNMENT01126122	1pin, 1w	IOF2	I. O. Fernandes	25 Oct 2013	Brazil	Rondônia	Ilha Pedras, km1, subparcela 150	-9.1744	-64.61222	86					USNM
Myrmicinae	Sericomyrmex	mayri	USNMENT01125158	1pin, 2w	IOF17	I. O. Fernandes	9 May 2014	Brazil	Bahia	Una, Fazenda Ararauna	-15.3071	-39.1626	80		1661	KY202334	SAMN06040487	USNM
Myrmicinae	Sericomyrmex	mayri	USNMENT01126121	1pin, 1w	IOF1	I. O. Fernandes	21 Nov 2011	Brazil	Rondônia	Ilha Pedras, km1, subparcela 50	-9.1744	-64.61222	86					USNM
Myrmicinae	Sericomyrmex	mayri	USNMENT01126189	1pin, 1w	IAVH-E-146260			Colombia	Vichada	Municipio Cumaribo Cgto. Santa Rita PNN El Tuparro	5.3316	-67.8908	135					USNM
Myrmicinae	Sericomyrmex	mayri	USNMENT01125150	1pin, 1w	DD265	D. Donoso	10 Sep 2005	Ecuador	Orellana	Estación Chiruisla-Petrobras, Río Huiririma	-0.6438	-75.9124	18		1657	NA	SAMN06040486	USNM
Myrmicinae	Sericomyrmex	mayri	USNMENT01126015	1pin, 1w	DD265	D. Donoso	10 Sep 2005	Ecuador	Orellana	Estación Chiruisla-Petrobras, Río Huiririma	-0.6438	-75.9124	18		1657	NA	SAMN06040486	USNM
Myrmicinae	Sericomyrmex	mayri	USNMENT01126016	1pin, 1w	DD265	D. Donoso	10 Sep 2005	Ecuador	Orellana	Estación Chiruisla-Petrobras, Río Huiririma	-0.6438	-75.9124	18		1657	NA	SAMN06040486	USNM
Myrmicinae	Sericomyrmex	mayri	USNMENT01126017	1pin, 1w	DD265	D. Donoso	10 Sep 2005	Ecuador	Orellana	Estación Chiruisla-Petrobras, Río Huiririma	-0.6438	-75.9124	18		1657	NA	SAMN06040486	USNM
Myrmicinae	Sericomyrmex	mayri	USNMENT01126018	1pin, 1w	DD265	D. Donoso	10 Sep 2005	Ecuador	Orellana	Estación Chiruisla-Petrobras, Río Huiririma	-0.6438	-75.9124	18		1657	NA	SAMN06040486	USNM
Myrmicinae	Sericomyrmex	mayri	USNMENT01126019	1pin, 1w	DD265	D. Donoso	10 Sep 2005	Ecuador	Orellana	Estación Chiruisla-Petrobras, Río Huiririma	-0.6438	-75.9124	18		1657	NA	SAMN06040486	USNM
Myrmicinae	Sericomyrmex	mayri	USNMENT01126024	1pin, 1w	DD265	D. Donoso	10 Sep 2005	Ecuador	Orellana	Estación Chiruisla-Petrobras, Río Huiririma	-0.6438	-75.9124	18		1657	NA	SAMN06040486	USNM
Myrmicinae	Sericomyrmex	mayri	USNMENT01126020	1pin, 1m	DD265	D. Donoso	10 Sep 2005	Ecuador	Orellana	Estación Chiruisla-Petrobras, Río Huiririma	-0.6438	-75.9124	18		1657	NA	SAMN06040486	USNM
Myrmicinae	Sericomyrmex	mayri	USNMENT01126021	1pin, 1m	DD265	D. Donoso	10 Sep 2005	Ecuador	Orellana	Estación Chiruisla-Petrobras, Río Huiririma	-0.6438	-75.9124	18		1657	NA	SAMN06040486	USNM
Myrmicinae	Sericomyrmex	mayri	USNMENT01126022	1pin, 1m	DD265	D. Donoso	10 Sep 2005	Ecuador	Orellana	Estación Chiruisla-Petrobras, Río Huiririma	-0.6438	-75.9124	18		1657	NA	SAMN06040486	USNM
Myrmicinae	Sericomyrmex	mayri	USNMENT01126023	1pin, 1m	DD265	D. Donoso	10 Sep 2005	Ecuador	Orellana	Estación Chiruisla-Petrobras, Río Huiririma	-0.6438	-75.9124	18		1657	NA	SAMN06040486	USNM
Myrmicinae	Sericomyrmex	mayri	USNMENT00419578	1pin, 1w, 1q	AL030616-01	A. Little	16 Jun 2003	Ecuador	Orellana	Tiputini, La Selva, Chorongo trail	-0.6382	-76.1493	221*		1783	KY202377	NA	USNM
Myrmicinae	Sericomyrmex	mayri	USNMENT00419591	1pin, 1w, 1q	AL030616-01	A. Little	16 Jun 2003	Ecuador	Orellana	Tiputini, La Selva, Chorongo trail	-0.6382	-76.1493	221*		1783	KY202377	NA	USNM
Myrmicinae	Sericomyrmex	mayri	USNMENT00419810	1pin, 1w	AL030616-01	A. Little	16 Jun 2003	Ecuador	Orellana	Tiputini, La Selva, Chorongo trail	-0.6382	-76.1493	221*		1783	KY202377	NA	USNM
Myrmicinae	Sericomyrmex	mayri	USNMENT00419816	1pin, 1w	AL030616-01	A. Little	16 Jun 2003	Ecuador	Orellana	Tiputini, La Selva, Chorongo trail	-0.6382	-76.1493	221*		1783	KY202377	NA	USNM
Myrmicinae	Sericomyrmex	mayri	USNMENT00419589	1pin, 1q	AL030616-01	A. Little	16 Jun 2003	Ecuador	Orellana	Tiputini, La Selva, Chorongo trail	-0.6382	-76.1493	221*		1783	KY202377	NA	USNM
Myrmicinae	Sericomyrmex	mayri	USNMENT01126086	1pin, 1q	AL030616-01	A. Little	16 Jun 2003	Ecuador	Orellana	Tiputini, La Selva, Chorongo trail	-0.6382	-76.1493	221*		1783	KY202377	NA	USNM
Myrmicinae	Sericomyrmex	mayri	USNMENT01126025	1pin, 1m	AL030616-01	A. Little	16 Jun 2003	Ecuador	Orellana	Tiputini, La Selva, Chorongo trail	-0.6382	-76.1493	221*		1783	KY202377	NA	USNM
Myrmicinae	Sericomyrmex	mayri	USNMENT01126175	1pin, 2w	AJ141005-05	A. Ješovnik	5 Oct 2014	Brazil	Pará	Parauapebas, FL Nacional de Carajás, Parque Zoobotânico	-6.0629	-50.0571	626					USNM
Myrmicinae	Sericomyrmex	mayri	USNMENT01126174	1pin, 1w	AJ141005-04	A. Ješovnik	5 Oct 2014	Brazil	Pará	Parauapebas, FL Nacional de Carajás, Parque Zoobotânico	-6.0629	-50.0571	626					USNM
Myrmicinae	Sericomyrmex	mayri	USNMENT01125155	1pin, 2w	AJ141004-01	A. Ješovnik	4 Oct 2014	Brazil	Pará	Parauapebas, FL Nacional de Carajás, Parque Zoobotânico	-6.0629	-50.0571	626		1672	NA	SAMN06040490	USNM
Myrmicinae	Sericomyrmex	mayri	USNMENT01125156	1pin, 2w	AJ141004-01	A. Ješovnik	4 Oct 2014	Brazil	Pará	Parauapebas, FL Nacional de Carajás, Parque Zoobotânico	-6.0629	-50.0571	626		1672	NA	SAMN06040490	USNM
Myrmicinae	Sericomyrmex	mayri	USNMENT01126055	1pin, 1w	AJ141004-01	A. Ješovnik	4 Oct 2014	Brazil	Pará	Parauapebas, FL Nacional de Carajás, Parque Zoobotânico	-6.0629	-50.0571	626		1672	NA	SAMN06040490	USNM
Myrmicinae	Sericomyrmex	mayri	USNMENT01126056	1pin, 1w	AJ141004-01	A. Ješovnik	4 Oct 2014	Brazil	Pará	Parauapebas, FL Nacional de Carajás, Parque Zoobotânico	-6.0629	-50.0571	626		1672	NA	SAMN06040490	USNM
Myrmicinae	Sericomyrmex	mayri	USNMENT01126057	1pin, 1w	AJ141004-01	A. Ješovnik	4 Oct 2014	Brazil	Pará	Parauapebas, FL Nacional de Carajás, Parque Zoobotânico	-6.0629	-50.0571	626		1672	NA	SAMN06040490	USNM
Myrmicinae	Sericomyrmex	mayri	USNMENT01125157	1pin, 2w	AJ141002-01	A. Ješovnik	2 Oct 2014	Brazil	Pará	Parauapebas, FL Nacional de Carajás, Parque Zoobotânico	-6.0629	-50.0571	626		1669	KY202336	SAMN06040489	USNM
Myrmicinae	Sericomyrmex	mayri	USNMENT01126058	1pin, 2w	AJ141002-01	A. Ješovnik	2 Oct 2014	Brazil	Pará	Parauapebas, FL Nacional de Carajás, Parque Zoobotânico	-6.0629	-50.0571	626		1669	KY202336	SAMN06040489	USNM
Myrmicinae	Sericomyrmex	mayri	USNMENT01125170	1pin, 1w	AJ121019-03	A. Ješovnik	19 Oct 2012	Brazil	Minas Gerais	Panga, Uberlândia	-19.1831	-48.4014	813		969 1468	NA	SAMN06040470	USNM
Myrmicinae	Sericomyrmex	mayri	USNMENT01126064	1pin, 1w	AJ121019-03	A. Ješovnik	19 Oct 2012	Brazil	Minas Gerais	Panga, Uberlândia	-19.1831	-48.4014	813		969 1468	NA	SAMN06040470	USNM
Myrmicinae	Sericomyrmex	mayri	USNMENT01126065	1pin, 1w	AJ121019-03	A. Ješovnik	19 Oct 2012	Brazil	Minas Gerais	Panga, Uberlândia	-19.1831	-48.4014	813		969 1468	NA	SAMN06040470	USNM
Myrmicinae	Sericomyrmex	mayri	USNMENT01126066	1pin, 1w	AJ121019-03	A. Ješovnik	19 Oct 2012	Brazil	Minas Gerais	Panga, Uberlândia	-19.1831	-48.4014	813		969 1468	NA	SAMN06040470	USNM
Myrmicinae	Sericomyrmex	mayri	USNMENT01126067	1pin, 1w	AJ121019-03	A. Ješovnik	19 Oct 2012	Brazil	Minas Gerais	Panga, Uberlândia	-19.1831	-48.4014	813		969 1468	NA	SAMN06040470	USNM
Myrmicinae	Sericomyrmex	mayri	USNMENT01126068	1pin, 1w	AJ121019-03	A. Ješovnik	19 Oct 2012	Brazil	Minas Gerais	Panga, Uberlândia	-19.1831	-48.4014	813		969 1468	NA	SAMN06040470	USNM
Myrmicinae	Sericomyrmex	mayri	USNMENT01126069	1pin, 1w	AJ121019-03	A. Ješovnik	19 Oct 2012	Brazil	Minas Gerais	Panga, Uberlândia	-19.1831	-48.4014	813		969 1468	NA	SAMN06040470	USNM
Myrmicinae	Sericomyrmex	mayri	USNMENT01125148	1pin, 1w	AJ120801-03b	A. Ješovnik	1 Aug 2012	Peru	Madre de Dios	Tambopata Reserve	-12.8187	-69.3636	224		1650	NA	SAMN06040485	USNM
Myrmicinae	Sericomyrmex	mayri	USNMENT01125147	1pin, 2w	AJ120801-03	A. Ješovnik	1 Aug 2012	Peru	Madre de Dios	Tambopata Reserve	-12.8187	-69.3636	224		939 1548	NA	SAMN06040472	USNM
Myrmicinae	Sericomyrmex	mayri	USNMENT01126009	1pin, 1w	AJ120801-03	A. Ješovnik	1 Aug 2012	Peru	Madre de Dios	Tambopata Reserve	-12.8187	-69.3636	224		939 1548	NA	SAMN06040472	USNM
Myrmicinae	Sericomyrmex	mayri	USNMENT01126008	1pin, 1q	AJ120801-03	A. Ješovnik	1 Aug 2012	Peru	Madre de Dios	Tambopata Reserve	-12.8187	-69.3636	224		939 1548	NA	SAMN06040472	USNM
Myrmicinae	Sericomyrmex	mayri	USNMENT01126010	1pin, 1q	AJ120801-03	A. Ješovnik	1 Aug 2012	Peru	Madre de Dios	Tambopata Reserve	-12.8187	-69.3636	224		939 1548	NA	SAMN06040472	USNM
Myrmicinae	Sericomyrmex	mayri	USNMENT01126011	1pin, 1q	AJ120801-03	A. Ješovnik	1 Aug 2012	Peru	Madre de Dios	Tambopata Reserve	-12.8187	-69.3636	224		939 1548	NA	SAMN06040472	USNM
Myrmicinae	Sericomyrmex	mayri	USNMENT01126229	1 SEM stub, w	AJ120801-03	A. Ješovnik	1 Aug 2012	Peru	Madre de Dios	Tambopata Reserve	-12.8187	-69.3636	224		939 1548	NA	SAMN06040472	USNM
Myrmicinae	Sericomyrmex	mayri	USNMENT01126230	1 SEM stub, larvae	AJ120801-03	A. Ješovnik	1 Aug 2012	Peru	Madre de Dios	Tambopata Reserve	-12.8187	-69.3636	224		939 1548	NA	SAMN06040472	USNM
Myrmicinae	Sericomyrmex	mayri	USNMENT01125146	1pin, 2w	AJ120726-03	A. Ješovnik	26 Jul 2012	Peru	Madre de Dios	Tambopata Reserve	-12.8187	-69.3636	224		1466 1	NA	SAMN06040469	USNM
Myrmicinae	Sericomyrmex	mayri	USNMENT01126006	1pin, 2w	AJ120726-03	A. Ješovnik	26 Jul 2012	Peru	Madre de Dios	Tambopata Reserve	-12.8187	-69.3636	224		1466 1	NA	SAMN06040469	USNM
Myrmicinae	Sericomyrmex	mayri	USNMENT01126007	1pin, 1q	AJ120726-03	A. Ješovnik	26 Jul 2012	Peru	Madre de Dios	Tambopata Reserve	-12.8187	-69.3636	224		1466 1	NA	SAMN06040469	USNM
Myrmicinae	Sericomyrmex	mayri	USNMENT01125168	1pin, 1w	AJ111125-08	A. Ješovnik	25 Nov 2011	Guyana	Upper Takutu-Upper Essequibo	Upper Essequibo, CI concesion, base camp	3.5131	-58.2347	71		1683	KY202339	SAMN06040492	USNM
Myrmicinae	Sericomyrmex	mayri	USNMENT01126041	1pin, 1w	AJ111125-08	A. Ješovnik	25 Nov 2011	Guyana	Upper Takutu-Upper Essequibo	Upper Essequibo, CI concesion, base camp	3.5131	-58.2347	71		1683	KY202339	SAMN06040492	USNM
Myrmicinae	Sericomyrmex	mayri	USNMENT01126042	1pin, 1w	AJ111125-08	A. Ješovnik	25 Nov 2011	Guyana	Upper Takutu-Upper Essequibo	Upper Essequibo, CI concesion, base camp	3.5131	-58.2347	71		1683	KY202339	SAMN06040492	USNM
Myrmicinae	Sericomyrmex	mayri	USNMENT01126043	1pin, 1w	AJ111125-08	A. Ješovnik	25 Nov 2011	Guyana	Upper Takutu-Upper Essequibo	Upper Essequibo, CI concesion, base camp	3.5131	-58.2347	71		1683	KY202339	SAMN06040492	USNM
Myrmicinae	Sericomyrmex	mayri	USNMENT01126044	1pin, 1w	AJ111125-08	A. Ješovnik	25 Nov 2011	Guyana	Upper Takutu-Upper Essequibo	Upper Essequibo, CI concesion, base camp	3.5131	-58.2347	71		1683	KY202339	SAMN06040492	USNM
Myrmicinae	Sericomyrmex	mayri	USNMENT01126045	1pin, 1w	AJ111125-08	A. Ješovnik	25 Nov 2011	Guyana	Upper Takutu-Upper Essequibo	Upper Essequibo, CI concesion, base camp	3.5131	-58.2347	71		1683	KY202339	SAMN06040492	USNM
Myrmicinae	Sericomyrmex	mayri	USNMENT01126046	1pin, 1w	AJ111125-08	A. Ješovnik	25 Nov 2011	Guyana	Upper Takutu-Upper Essequibo	Upper Essequibo, CI concesion, base camp	3.5131	-58.2347	71		1683	KY202339	SAMN06040492	USNM
Myrmicinae	Sericomyrmex	mayri	USNMENT01126047	1pin, 1w	AJ111125-08	A. Ješovnik	25 Nov 2011	Guyana	Upper Takutu-Upper Essequibo	Upper Essequibo, CI concesion, base camp	3.5131	-58.2347	71		1683	KY202339	SAMN06040492	USNM
Myrmicinae	Sericomyrmex	mayri	USNMENT01126048	1pin, 1w	AJ111125-08	A. Ješovnik	25 Nov 2011	Guyana	Upper Takutu-Upper Essequibo	Upper Essequibo, CI concesion, base camp	3.5131	-58.2347	71		1683	KY202339	SAMN06040492	USNM
Myrmicinae	Sericomyrmex	mayri	USNMENT01126049	1pin, 1m	AJ111125-08	A. Ješovnik	25 Nov 2011	Guyana	Upper Takutu-Upper Essequibo	Upper Essequibo, CI concesion, base camp	3.5131	-58.2347	71		1683	KY202339	SAMN06040492	USNM
Myrmicinae	Sericomyrmex	mayri	USNMENT01126114	1pin, 1w		R. Dunn	1 Jul 1999	Bolivia	Beni	Vaca Diez, nr. Reserva Ecologica El Tigre	-10.8667	-65.75	172					USNM
Myrmicinae	Sericomyrmex	mayri	USNMENT01126176	1pin, 1w		E. Campinos, D. R. Smith	10 Dec 1980	Brazil	Espirito Santo	Aracruz	-19.8156	-40.3244						USNM
Myrmicinae	Sericomyrmex	mayri	USNMENT01126177	1pin, 1w		E. Campinos, D. R. Smith	10 Dec 1980	Brazil	Espirito Santo	Aracruz	-19.8156	-40.3244						USNM
Myrmicinae	Sericomyrmex	mayri	USNMENT01126123	1pin, 1w	UFVlabecol 000405	L. N. Paolucci	1 Feb 2014	Brazil	Minas Gerais	Unaí, Fazenda Santo Antônio	-16.7544	-46.4825						UFVB
Myrmicinae	Sericomyrmex	mayri	USNMENT01126124	1pin, 2w	UFVlabecol 000401	T. Vargas	1 Feb 2015	Brazil	Espírito Santo	REBIO Sooretama	-19.1333	-40.05						UFVB
Myrmicinae	Sericomyrmex	mayri	USNMENT01126088	1pin, 2w		R. P. S. Almeida	4 Mar 2014	Brazil	Sergipe	Malhador	-10.655	-37.3266						DZUP
Myrmicinae	Sericomyrmex	mayri	USNMENT01126087	1pin, 1w		R. P. S. Almeida	31 Jan 2014	Brazil	Sergipe	São Cristóvão	-10.905	-37.195						DZUP
Myrmicinae	Sericomyrmex	mayri	USNMENT01126089	1pin, 1w		E. A. Silva		Brazil	Pará	Jari-Amazônia	-0.8833	-52.6						DZUP
Myrmicinae	Sericomyrmex	mayri	USNMENT01126090	1pin, 1w		E. A. Silva		Brazil	Pará	Jari-Amazônia	-0.8833	-52.6						DZUP
Myrmicinae	Sericomyrmex	mayri	USNMENT01126091	1pin, 1w		E. A. Silva		Brazil	Pará	Jari-Amazônia	-0.8833	-52.6						DZUP
Myrmicinae	Sericomyrmex	mayri	USNMENT01126092	1pin, 1w		G. Melo	22 Jan 2011	Brazil	Bahia	5 km W Camacã, Fazenda Paris	-15.422	-39.542	200					DZUP
Myrmicinae	Sericomyrmex	mayri	USNMENT01126093	1pin, 1w		G. Melo	22 Jan 2011	Brazil	Bahia	5 km W Camacã, Fazenda Paris	-15.422	-39.542	200					DZUP
Myrmicinae	Sericomyrmex	mayri	USNMENT01126094	1pin, 1w		G. Melo	22 Jan 2011	Brazil	Bahia	5 km W Camacã, Fazenda Paris	-15.422	-39.542	200					DZUP
Myrmicinae	Sericomyrmex	mayri	USNMENT01126095	1pin, 1w		L. S. Silva	1 Jul 2013	Brazil	Rondônia	Cacoal	-11.4882	-61.4430						DZUP
Myrmicinae	Sericomyrmex	mayri	USNMENT01126096	1pin, 1w		Formigas do Brasil	10 Sep 2014	Brazil	Minas Gerais	Uberlândia, Panga ecological station	-19.1810	-48.3974	816					DZUP
Myrmicinae	Sericomyrmex	mayri	USNMENT01126113	1pin, 3w		D. M. Olson	9 Feb 1966	Venezuela	Bolívar	Nichare Field St. Río Tawadu	6.4333	-64.8833	200					PSWC
Myrmicinae	Sericomyrmex	mayri	USNMENT00529483	1pin, 1w	NAW598	N. A. Weber	27 Jul 1936	Guyana	East Berbice-Corentyne	Oronoque River	2.75	-57.4167						USNM
Myrmicinae	Sericomyrmex	mayri	CASENT0912517	1pin, 3w	ANTC35979	Moreira		Brazil	Rio de Janeiro		-22.8751	-43.2775						NHMB
Myrmicinae	Sericomyrmex	mayri	USNMENT01126231	1pin, 2w	ANTC35979	Moreira		Brazil	Rio de Janeiro		-22.8751	-43.2775						NHMB
Myrmicinae	Sericomyrmex	mayri	USNMENT01126232	1pin, 2q	ANTC35979	Moreira		Brazil	Rio de Janeiro		-22.8751	-43.2775						NHMB
Myrmicinae	Sericomyrmex	mayri	CASENT0912516	1pin, 2w	ANTC35978	E. Garbe		Brazil	Minas Geiras	Pirapora	-17.355	-44.9447						NHMB
Myrmicinae	Sericomyrmex	mayri	USNMENT01126233	1pin, 2w	ANTC35978	E. Garbe		Brazil	Minas Geiras	Pirapora	-17.355	-44.9447						NHMB
Myrmicinae	Sericomyrmex	mayri	USNMENT01126234	1pin, 1w	ANTC35978	E. Garbe		Brazil	Minas Geiras	Pirapora	-17.355	-44.9447						NHMB
Myrmicinae	Sericomyrmex	mayri	USNMENT01126156	1pin, 1w	Winkler 8	R. R. Silva, R. M. Feitosa, C. R. F Brandão	21 Jun 2001	Brazil	Mato Grosso	Mata São João, Reserva Sapiranga	-9.2136	-57.0677						MZSP
Myrmicinae	Sericomyrmex	mayri	USNMENT01126158	1pin, 1w		C. R. F Brandão, Diniz, Oliveira	13 Dec 1990	Brazil	Bahia	Andaraí	-12.8055	-41.3312						MZSP
Myrmicinae	Sericomyrmex	mayri	USNMENT01126162	1pin, 1w	Winkler 31	R. R. Silva, R. Silvestre	7 Jan 2005	Brazil	Maranhão	Estreito, Fazenda Itaueiras	-6.5317	-47.3711						MZSP
Myrmicinae	Sericomyrmex	mayri	USNMENT01126199	1pin, 1w	Winkler 9	A. Mayhe, S. Veiga-Ferreira	2 Feb 2002	Brazil	Rio de Janeiro	Nova Iguaçu, ReBio Tinguá	-22.5705	-43.4141						MZSP
Myrmicinae	Sericomyrmex	mayri	USNMENT01126100	1pin, 1w	Winkler 6	R. R. Silva, R. M. Feitosa	1 Jul 2005	Brazil	Goiás	Ouro Verde, Faz Boa Vista	-16.3308	-49.2118						MZSP
Myrmicinae	Sericomyrmex	mayri	USNMENT01126152	1pin, 1w	Winkler 5	R. R. Silva, R. M. Feitosa	16 Nov 2005	Brazil	Tocantins	Araguacema	-8.9888	-49.6780						MZSP
Myrmicinae	Sericomyrmex	mayri	USNMENT01126163	1pin, 1w	Winkler 47	R. R. Silva	20 Jan 2005	Brazil	Goiás	Campo Limpo, Faz. Conceição	-16.3308	-49.1636						MZSP
Myrmicinae	Sericomyrmex	mayri	USNMENT01126164	1pin, 1w	Winkler 44	R. R. Silva	20 Jan 2005	Brazil	Goiás	Campo Limpo, Faz. Conceição	-16.3308	-49.1636						MZSP
Myrmicinae	Sericomyrmex	mayri	USNMENT01126160	1pin, 1w	Winkler 40	J. H. Schoereder, C. R. Ribas	14 May 2002	Brazil	Espírito Santo	REBIO Sooretama	-19.0725	-39.9491						MZSP
Myrmicinae	Sericomyrmex	mayri	USNMENT01126157	1pin, 3w	Winkler 4	R.R. Silva, N.L. Albuquerque	30 Sep 2001	Brazil	Tocantins	Peixe, Fazenda Galileia, Transecto 1	-11.9788	-48.6591						MZSP
Myrmicinae	Sericomyrmex	mayri	USNMENT01126199	1pin, 1w	Winkler 3	A. Mayhe, S. Veiga-Ferreira	2 Feb 2002	Brazil	Rio de Janeiro	Nova Iguaçu, ReBio Tinguá	-22.5705	-43.4141						MZSP
Myrmicinae	Sericomyrmex	mayri	USNMENT01126165	1pin, 1w	Winkler 26	R. R. Silva, R. M. Feitosa	20 Jan 2005	Brazil	Goiás	Campo Limpo, Faz. Conceição	-16.3308	-49.1636						MZSP
Myrmicinae	Sericomyrmex	mayri	USNMENT01126161	1pin, 1w	Winkler 24	R. R. Silva, R. M. Feitosa	1 Jun 2005	Brazil	Maranhão	Estreito, Fazenda Itaueiras	-6.5317	-47.3711						MZSP
Myrmicinae	Sericomyrmex	mayri	USNMENT01126154	1pin, 1w	Winkler 21	R. R. Silva, R. M. Feitosa	1 Jun 2005	Brazil	Tocantins	Aguiarnópolis	-6.6137	-47.4814						MZSP
Myrmicinae	Sericomyrmex	mayri	USNMENT01126150	1pin, 1w	Winkler 19	R.R. Silva, N.L. Albuquerque	30 Sep 2001	Brazil	Tocantins	Gurupi	-12.0111	-48.6783						MZSP
Myrmicinae	Sericomyrmex	mayri	USNMENT01126151	1pin, 1w	Winkler 19	R. R. Silva, R. M. Feitosa	1 Jun 2005	Brazil	Tocantins	Aguiarnópolis	-6.6137	-47.4814						MZSP
Myrmicinae	Sericomyrmex	mayri	USNMENT01126200	1pin, 1w	Winkler 13	A. Mayhe, S. Veiga-Ferreira	2 Feb 2002	Brazil	Rio de Janeiro	Nova Iguaçu, ReBio Tinguá	-22.5705	-43.4141						MZSP
Myrmicinae	Sericomyrmex	mayri	USNMENT01126153	1pin, 1w	winkler 12	R. R. Silva, R. M. Feitosa	1 Jun 2005	Brazil	Tocantins	Aguiarnópolis	-6.6137	-47.4814						MZSP
Myrmicinae	Sericomyrmex	mayri	USNMENT01126155	1pin, 1w	Winkler 12	R. R. Silva, B. H. Dietz	9 May 2005	Brazil	Tocantins	Recursolândia, Rio Mateiros	-8.7579	-47.0388						MZSP
Myrmicinae	Sericomyrmex	mayri	USNMENT01126171	2pin, 3w	RN12861	R. Negrett	20 Feb 1976	Brazil	Piaui	Rio Uruçuí-Preto	-7.3431	-44.6168						MZSP
Myrmicinae	Sericomyrmex	mayri	USNMENT01126212	1pin, 2w	Nr. 5872	B. Pickal		Brazil	Pernambuco	Tapera	-9.4272	-40.7218						MZSP
Myrmicinae	Sericomyrmex	mayri	USNMENT01126170	1pin, 3w	LLC1840	L. Lima Castro	1 Jan 1988	Brazil	Pernambuco	Recife	-8.096	-34.904						MZSP
Myrmicinae	Sericomyrmex	mayri	USNMENT01126169	1pin, 3w	JCT0607	J. C. Trager	16 Feb 1985	Brazil	Mato Grosso	Hwy to Santo Antônio do Leverger, 10km S Cuiabá	-15.780	-56.0638						MZSP
Myrmicinae	Sericomyrmex	mayri	USNMENT01126167	1pin, 3w	JCT0572	J. C. Trager	15 Feb 1985	Brazil	Mato Grosso	Chapada dos Guimarães, Cachoeira Pedra Furada	-15.4671	-55.7363						MZSP
Myrmicinae	Sericomyrmex	mayri	USNMENT01126168	1pin, 3w	JCT0572	J. C. Trager	15 Feb 1985	Brazil	Mato Grosso	Chapada dos Guimarães, Cachoeira Pedra Furada	-15.4671	-55.7363						MZSP
Myrmicinae	Sericomyrmex	mayri	USNMENT01126206	1pin, 1q	JB51	J. Becker	4 Aug 1951	Brazil	Rio de Janeiro	Rio de Janeiro DF	-22.5705	-43.4141						MZSP
Myrmicinae	Sericomyrmex	mayri	USNMENT01126204	1pin, 3w	CRG926	C. R. Gonçalves		Brazil	Rio de Janeiro	São Bento	-21.9167	-41.1167						MZSP
Myrmicinae	Sericomyrmex	mayri	USNMENT01126205	1pin, 3w	CRG923	C. R. Gonçalves		Brazil	Rio de Janeiro	São Bento	-21.9167	-41.1167						MZSP
Myrmicinae	Sericomyrmex	mayri	USNMENT01126207	1pin, 1q, 1m	Borgmeier 1543	T. Borgmeier		Brazil	Rio de Janeiro	Rio de Janeiro DF	-22.8751	-43.2775						MZSP
Myrmicinae	Sericomyrmex	mayri	USNMENT01126209	1pin, 4m		A. Silva	25 Apr 1946	Brazil	Rio de Janeiro	São Bento	-21.9167	-41.1167						MZSP
Myrmicinae	Sericomyrmex	mayri	USNMENT01126118	1pin, 3w		I. v. d. Drift	1 Sep 1959	Suriname	Brokopondo	Maripaheuvel, near Dam on Sara creek	4.67	-54.95						MZSP
Myrmicinae	Sericomyrmex	mayri	USNMENT01126119	1pin, 2w		I. v. d. Drift	1 Sep 1959	Suriname	Brokopondo	Poeroe man Kemisa	4.67	-54.95						MZSP
Myrmicinae	Sericomyrmex	mayri	USNMENT01126166	1pin, 2w		R. R. Silva, R. M. Feitosa	9 Oct 2004	Brazil	Tocantins	Aurora do Tocantins	-12.6985	-46.3604						MZSP
Myrmicinae	Sericomyrmex	mayri	USNMENT01126173	1pin, 2w		Alvarenga & Werner	1 Nov 1961	Brazil	Mato Grosso	Xingu	-10.5233	-53.5264						MZSP
Myrmicinae	Sericomyrmex	mayri	USNMENT01126211	1pin, 2w		F. M. Oliveira		Brazil	Rio de Janeiro	Represa Rio Grande, Guanabara	-22.9167	-43.4167						MZSP
Myrmicinae	Sericomyrmex	mayri	USNMENT01126208	1pin, 2q		W. Zikan		Brazil		? illegible handwriting								MZSP
Myrmicinae	Sericomyrmex	mayri	USNMENT01126117	1pin, 1w, 1q		I. v. d. Drift	1 Sep 1959	Suriname	Brokopondo	Maripaheuvel, near Dam on Sara creek	4.67	-54.95						MZSP
Myrmicinae	Sericomyrmex	mayri	USNMENT01126159	1pin, 1w		B. H. Dietz, Campaner	2 Dec 1995	Brazil	Goiás	Colinas do Sul, Serra da Mesa	-14.0166	-49.2						MZSP
Myrmicinae	Sericomyrmex	mayri	USNMENT01126172	1pin, 1w		C. R. Gonçalves	1 Feb 1949	Brazil	Pará	Baixo Amazonas	-1.4256	-48.3906						MZSP
Myrmicinae	Sericomyrmex	mayri	USNMENT01126210	1pin, 1w		F. M. Oliveira		Brazil	Rio de Janeiro	Represa Rio Grande, Guanabara	-22.9167	-43.4167						MZSP
Myrmicinae	Sericomyrmex	mayri	USNMENT01126136	1pin, 2w	MPEG03005164	W. L. Overal	1 May 1979	Brazil	Amapá	Oiapoque	3.8333	-51.8333						MPEG
Myrmicinae	Sericomyrmex	mayri	USNMENT01126135	1pin, 2w	MPEG03005163	W. L. Overal	1 May 1979	Brazil	Amapá	Oiapoque	3.8333	-51.8333						MPEG
Myrmicinae	Sericomyrmex	mayri	USNMENT01126134	1pin, 2w	MPEG03005162	W. L. Overal	1 May 1979	Brazil	Amapá	Oiapoque	3.8333	-51.8333						MPEG
Myrmicinae	Sericomyrmex	mayri	USNMENT01126133	1pin, 2w	MPEG03005161	W. L. Overal	1 May 1979	Brazil	Amapá	Oiapoque	3.8333	-51.8333						MPEG
Myrmicinae	Sericomyrmex	mayri	USNMENT01126125	1pin, 1w	MPEG HYM 11515298	M .Tavares, A. Palmeira	12 Jun 2012	Brazil	Pará	Nova Ipixuna, Fazenda Bom Retiro, Parcela 02	-4.8412	-49.218						MPEG
Myrmicinae	Sericomyrmex	mayri	USNMENT01126132	1pin, 1w	MPEG HYM 11515297	M. Tavares, A. Palmeira	12 Jun 2012	Brazil	Pará	Nova Ipixuna, Fazenda Bom Retiro, Parcela 02	-4.8412	-49.218						MPEG
Myrmicinae	Sericomyrmex	mayri	USNMENT01126126	1pin, 1w	MPEG HYM 11515293	A. Y. Harada	10 Aug 2014	Brazil	Pará	Viseu São José do Gurupí, Parcela 3	-1.5718	-46.2672						MPEG
Myrmicinae	Sericomyrmex	mayri	USNMENT01126129	1pin, 1w	MPEG HYM 11515288	A. Y. Harada	20 Sep 2014	Brazil	Maranhão	Bom Jardim, REBIO Gurupi parcela 02 A3	-3.9258	-46.7712						MPEG
Myrmicinae	Sericomyrmex	mayri	USNMENT01126128	1pin, 1w	MPEG HYM 11515285	A. Y. Harada	20 Sep 2014	Brazil	Maranhão	Bom Jardim, REBIO Gurupi Parcela 04 10	-3.9258	-46.7712						MPEG
Myrmicinae	Sericomyrmex	mayri	USNMENT01126131	1pin, 1w	MPEG HYM 11515284	A. Y. Harada	20 Sep 2014	Brazil	Maranhão	Bom Jardim, REBIO Gurupi Parcela 04 A4	-3.9258	-46.7712						MPEG
Myrmicinae	Sericomyrmex	mayri	USNMENT01126130	1pin, 1w	MPEG HYM 11515281	A. Y. Harada	20 Sep 2014	Brazil	Maranhão	Bom Jardim, REBIO Gurupi parcela 03 A4	-3.9258	-46.7712						MPEG
Myrmicinae	Sericomyrmex	mayri	USNMENT01126127	1pin, 1w	MPEG HYM 11515275	A. Y. Harada	28 Jan 2006	Brazil	Pará	Melgaço, Caxiuanã, ECFPn Transecto 4-00, Winkler #9	-1.7360	-51.4876						MPEG
Myrmicinae	Sericomyrmex	mayri	USNMENT01126138	1pin, 1w	MPEG HYM 03005235	W. Franca	28 Mar 1985	Brazil	Rondônia	Ouro Preto do Oeste, Res do INPA No 0207	-10.2	-61.9						MPEG
Myrmicinae	Sericomyrmex	mayri	USNMENT01126137	1pin, 1w	MPEG HYM 03005234	W. Franca	28 Mar 1985	Brazil	Rondônia	Ouro Preto do Oeste, Res do INPA No 0207	-10.2	-61.9						MPEG
Myrmicinae	Sericomyrmex	mayri	USNMENT01126139	1pin, 1w	MPEG HYM 03005233	F. F. Ramos	26 Mar 1985	Brazil	Rondônia	Ouro Preto do Oeste, Res do INPA No 0078	-10.2	-61.9						MPEG
Myrmicinae	Sericomyrmex	mayri	USNMENT01125239	1pin, 2w	AYHA8	A. Y. Harada	19 Sep 2014	Brazil	Maranhão	Bom Jardim, REBIO Gurupi, Parcela 01 A8	-3.9258	-46.7712			1789	KY202343	NA	MPEG
Myrmicinae	Sericomyrmex	mayri	CASENT0909372	1pin, 3w	ANTC31818	F. W. Urich		Trininad and Tobago										MHNG
Myrmicinae	Sericomyrmex	mayri	USNMENT01126235	1pin, 2w	Weber 277	N. A. Weber	15 Aug 1935	Guyana	Cuyuni-Mazaruni	Mazaruni River, Forest Settlement	6.39733	-58.6781	10					MCZ
Myrmicinae	Sericomyrmex	mayri	USNMENT01126243	1pin, 3w	NAW71	N. A. Weber	20 May 1936	Trininad and Tobago		St. Augustine, BWI	10.3	-61.2						MCZ
Myrmicinae	Sericomyrmex	mayri	USNMENT01126242	1pin, 1w	NAW71	N. A. Weber	20 May 1936	Trininad and Tobago		St. Augustine, BWI	10.3	-61.2						MCZ
Myrmicinae	Sericomyrmex	mayri	USNMENT00924105	2pin, 4w	NAW598	N. A. Weber	27 Jul 1936	Guyana	East Berbice-Corentyne	Oronoque River	2.75	-57.4167						MCZ
Myrmicinae	Sericomyrmex	mayri	USNMENT00924104	1pin, 2w	NAW598	N. A. Weber	27 Jul 1936	Guyana	East Berbice-Corentyne	Oronoque River	2.75	-57.4167						MCZ
Myrmicinae	Sericomyrmex	mayri	USNMENT01126241	1pin, 2w, 1q	NAW442	N. A. Weber	28 May 1936	Trininad and Tobago	San Juan-Laventille	Maracas Valley	10.75	-61.43						MCZ
Myrmicinae	Sericomyrmex	mayri	USNMENT01126240	1pin, 1w	NAW442	N. A. Weber	28 May 1936	Trininad and Tobago	San Juan-Laventille	Maracas Valley	10.75	-61.43						MCZ
Myrmicinae	Sericomyrmex	mayri	USNMENT01126097	1pin, 1w	NAW423	N. A. Weber	20 May 1936	Trininad and Tobago		St. Augustine, BWI	10.3	-61.2						MCZ
Myrmicinae	Sericomyrmex	mayri	USNMENT00924106	1pin, 2w, 1q	NAW277	N. A. Weber	15 Aug 1935	Guyana	Cuyuni-Mazaruni	Mazaruni River, Forest Settlement	6.39733	-58.6781	10					MCZ
Myrmicinae	Sericomyrmex	mayri	USNMENT01126098	1pin, 1w	NAW14	N. A. Weber		Trininad and Tobago		St. Augustine, BWI	10.3	-61.2						MCZ
Myrmicinae	Sericomyrmex	mayri	USNMENT01126201	1pin, 2w, 2m	CRG92	C. R. Gonçalves	15 Jun 1936	Brazil	Rio de Janeiro	Belford Roxo	-22.7631	-43.3991						MCZ
Myrmicinae	Sericomyrmex	mayri	MCZ 1-2 21140	1pin, 2w	ANTC35979	Moreira		Brazil	Rio de Janeiro		-22.8751	-43.2775						MCZ
Myrmicinae	Sericomyrmex	mayri	USNMENT01126202	1pin, 2w, 2q		C. R. Gonçalves	1 Mar 1940	Brazil	Rio de Janeiro	Rio de Janeiro DF	-22.8751	-43.2775						MCZ
Myrmicinae	Sericomyrmex	mayri	USNMENT01126203	1pin, 1q, 1m		C. R. Gonçalves	1 Mar 1940	Brazil	Rio de Janeiro	São Bento, near Rio de Janeiro DF	-22.8751	-43.2775						MCZ
Myrmicinae	Sericomyrmex	mayri	USNMENT01126187	1pin, 1w	TS2500ptf 8	F. Baccaro	10 Oct 2010	Brazil	Amazonas	Manaquiri, Br 319, km100	-3.69	-60.311						INPA
Myrmicinae	Sericomyrmex	mayri	USNMENT01126186	1pin, 1w		Queiroz	23 Aug 1993	Brazil	Amazonas	Pres. Figueiredo	-1.8971	-59.4865						INPA
Myrmicinae	Sericomyrmex	mayri	USNMENT01126184	1pin, 1w		A. A. Matias	20 Feb 2010	Brazil	Pará	Parauapebas, FL Nacional de Carajás	-6.0337	-50.1163	675					INPA
Myrmicinae	Sericomyrmex	mayri	USNMENT01126185	1pin, 1w		A. A. Matias	20 Feb 2010	Brazil	Pará	Parauapebas, FL Nacional de Carajás	-6.0337	-50.1163	675					INPA
Myrmicinae	Sericomyrmex	mayri	USNMENT01125237	1pin, 1w	M2573	R. Cobete	30 Nov 2001	Colombia	Putumayo	PNN La Paya, Cabaña Viviano Cocha	-0.1166	-74.9666	320		1610	KY202333	SAMN06040475	IAVH
Myrmicinae	Sericomyrmex	mayri	USNMENT01126188	1pin, 1w	M1443	S. Sarria	20 Jul 200	Colombia	Valle del Cauca	PNN Faarllones de Cali, Anchicayá	3.4333	-76.8	730					IAVH
Myrmicinae	Sericomyrmex	mayri	USNMENT01126190	1pin, 1w	IAvH-E-146270	I. Quintero, E. Gonzales	1 Feb 2004	Colombia	Vichada	Municipio Cumaribo, Cgto. Santa Rita PNN El Tuparro	5.3075	-67.95	135					IAVH
Myrmicinae	Sericomyrmex	mayri	USNMENT01126111	1pin, 1w	PaPi Tr5 PF40 green			French Guiana	Cayenne	10 km S Sinnamary, Paracou forest	5.2808	-52.9465						CEPEC
Myrmicinae	Sericomyrmex	mayri	USNMENT01126110	1pin, 1w	PaNat Tr2 PF11 grey			French Guiana	Cayenne	10 km S Sinnamary, Paracou forest	5.2808	-52.9465						CEPEC
Myrmicinae	Sericomyrmex	mayri	USNMENT01126108	1pin, 1w	PaNat Tr2 PF11 green			French Guiana	Cayenne	10 km S Sinnamary, Paracou forest	5.2808	-52.9465						CEPEC
Myrmicinae	Sericomyrmex	mayri	USNMENT01126106	1pin, 2w	PaCha Tr6 PF39 purple			French Guiana	Cayenne	10 km S Sinnamary, Paracou forest	5.2808	-52.9465						CEPEC
Myrmicinae	Sericomyrmex	mayri	USNMENT01126104	1pin, 1w	PaCa Tr3 PF17 yellow			French Guiana	Cayenne	10 km S Sinnamary, Paracou forest	5.2808	-52.9465						CEPEC
Myrmicinae	Sericomyrmex	mayri	USNMENT01126105	1pin, 1w	PaA Tr1 PF5 pink			French Guiana	Cayenne	10 km S Sinnamary, Paracou forest	5.2808	-52.9465						CEPEC
Myrmicinae	Sericomyrmex	mayri	USNMENT01126107	1pin, 1w	IN2 Tr1 PF2 yellow			French Guiana	Cayenne	Nouragues Field Station	4.09	-52.2						CEPEC
Myrmicinae	Sericomyrmex	mayri	USNMENT01126109	1pin, 1w	FL2 Tr2 PF32 blue			French Guiana	Cayenne	10 km S Sinnamary, Paracou forest	5.2808	-52.9465						CEPEC
Myrmicinae	Sericomyrmex	mayri	USNMENT01126182	1pin, 2w	CasimiroPG27	A. B. Casimiro	30 Sep 1993	Brazil	Amazonas	4832 Manaus, Rs2303	-3.1133	-60.0253						CEPEC
Myrmicinae	Sericomyrmex	mayri	USNMENT01126180	1pin, 2w	5396E	J. H. C. Delabie	31 Mar 2004	Brazil	Espírito Santo	Parque Sooretama, Linhares	-19.0725	-39.9491						CEPEC
Myrmicinae	Sericomyrmex	mayri	USNMENT01126196	1pin, 3w		R. Cambra, D. Quintero	13 Feb 1992	Peru	Madre de Dios	Pakitza, PN Manu	-11.95	-71.2833						CEPEC
Myrmicinae	Sericomyrmex	mayri	USNMENT01126112	1pin, 1w		S. Durou	10 Jul 1999	French Guiana	Cayenne	Paracou Experimental forest	5.2808	-52.9465						CEPEC
Myrmicinae	Sericomyrmex	mayri	USNMENT01126181	1pin, 1w		A. M. Elizabeth	1 Jun 2003	Brazil	Pará	Goianésia, Faz. Rio Capim	-3.8384	-49.0986						CEPEC
Myrmicinae	Sericomyrmex	mayri	USNMENT01126059	1pin, 1w	BIOTA-Winkler4			Brazil	Bahia	Porto Seguro	-16.3925	-39.1694	77		975 1628	NA	SAMN06040480
Myrmicinae	Sericomyrmex	mayri	USNMENT01126060	1pin, 1w	BIOTA-Winkler4			Brazil	Bahia	Porto Seguro	-16.3925	-39.1694	77		975 1628	NA	SAMN06040480
Myrmicinae	Sericomyrmex	mayri	USNMENT01125162	1pin, 1w	BIOTA-Winkler4			Brazil	Bahia	Porto Seguro	-16.3925	-39.1694	77		975 1628	NA	SAMN06040480
Myrmicinae	Sericomyrmex	mayri	USNMENT00443308	1pin, 3w	UGM950108-03	U. G. Mueller	8 Jan 1995	Trininad and Tobago	Tunapuna-Piarco	Simla Research Station	10.6836	-61.2833	240		910 1555	KY202317	SAMN06040474	USNM
Myrmicinae	Sericomyrmex	mayri	USNMENT01126062	1pin, 3w	UGM950108-03	U. G. Mueller	8 Jan 1995	Trininad and Tobago	Tunapuna-Piarco	Simla Research Station	10.6836	-61.2833	240		910 1555	KY202317	SAMN06040474	USNM
Myrmicinae	Sericomyrmex	mayri	USNMENT01126063	1pin, 3w	UGM950108-03	U. G. Mueller	8 Jan 1995	Trininad and Tobago	Tunapuna-Piarco	Simla Research Station	10.6836	-61.2833	240		910 1555	KY202317	SAMN06040474	USNM
Myrmicinae	Sericomyrmex	mayri	USNMENT00443108	1pin, 2w	UGM950108-03	U. G. Mueller	8 Jan 1995	Trininad and Tobago	Tunapuna-Piarco	Simla Research Station	10.6836	-61.2833	240		910 1555	KY202317	SAMN06040474	USNM
Myrmicinae	Sericomyrmex	mayri	USNMENT01126084	1pin, 2q	UGM950108-03	U. G. Mueller	8 Jan 1995	Trininad and Tobago	Tunapuna-Piarco	Simla Research Station	10.6836	-61.2833	240		910 1555	KY202317	SAMN06040474	USNM
Myrmicinae	Sericomyrmex	mayri	USNMENT00443138	1pin, 1w	UGM950108-03	U. G. Mueller	8 Jan 1995	Trininad and Tobago	Tunapuna-Piarco	Simla Research Station	10.6836	-61.2833	240		910 1555	KY202317	SAMN06040474	USNM
Myrmicinae	Sericomyrmex	mayri	USNMENT01126079	1pin, 1q	UGM950108-03	U. G. Mueller	8 Jan 1995	Trininad and Tobago	Tunapuna-Piarco	Simla Research Station	10.6836	-61.2833	240		910 1555	KY202317	SAMN06040474	USNM
Myrmicinae	Sericomyrmex	mayri	USNMENT01126080	1pin, 1q	UGM950108-03	U. G. Mueller	8 Jan 1995	Trininad and Tobago	Tunapuna-Piarco	Simla Research Station	10.6836	-61.2833	240		910 1555	KY202317	SAMN06040474	USNM
Myrmicinae	Sericomyrmex	mayri	USNMENT01126081	1pin, 1q	UGM950108-03	U. G. Mueller	8 Jan 1995	Trininad and Tobago	Tunapuna-Piarco	Simla Research Station	10.6836	-61.2833	240		910 1555	KY202317	SAMN06040474	USNM
Myrmicinae	Sericomyrmex	mayri	USNMENT01126082	1pin, 1q	UGM950108-03	U. G. Mueller	8 Jan 1995	Trininad and Tobago	Tunapuna-Piarco	Simla Research Station	10.6836	-61.2833	240		910 1555	KY202317	SAMN06040474	USNM
Myrmicinae	Sericomyrmex	mayri	USNMENT01126083	1pin, 1q	UGM950108-03	U. G. Mueller	8 Jan 1995	Trininad and Tobago	Tunapuna-Piarco	Simla Research Station	10.6836	-61.2833	240		910 1555	KY202317	SAMN06040474	USNM
Myrmicinae	Sericomyrmex	mayri	CASENT0904989	1pin, 1w	ANTC25817	E. Garbe		Brazil	Minas Gerais	Pirapora	-17.355	-44.9447						MSNG
Myrmicinae	Sericomyrmex	mayri	USNMENT00445580	1pin, 3m	ANTC31816	A. Forel		Brazil	Rio de Janeiro		-22.8751	-43.2775						MHNG
Myrmicinae	Sericomyrmex	mayri	CASENT0909370	1pin, 1w	ANTC31816	A. Forel		Brazil	Rio de Janeiro		-22.8751	-43.2775						MHNG
Myrmicinae	Sericomyrmex	mayri	USNMENT00445567	1pin, 1w	ANTC31816	A. Forel		Brazil	Rio de Janeiro		-22.8751	-43.2775						MHNG
Myrmicinae	Sericomyrmex	opacus	USNMENT01125317	1 SEM stub, larvae	UGM950614-01	U. G. Mueller	14 Jun 1995	Costa Rica	Guanacaste	PN Santa Rosa	10.8378	-85.7051	253		1636	KY202357	SAMN06040505	USNM
Myrmicinae	Sericomyrmex	opacus	USNMENT00443109	1pin, 2w	UGM950614-01	U. G. Mueller	14 Jun 1995	Costa Rica	Guanacaste	PN Santa Rosa	10.8378	-85.7051	253		1636	KY202357	SAMN06040505	USNM
Myrmicinae	Sericomyrmex	opacus	USNMENT01125302	1pin, 1w	UGM950614-01	U. G. Mueller	14 Jun 1995	Costa Rica	Guanacaste	PN Santa Rosa	10.8378	-85.7051	253		1636	KY202357	SAMN06040505	USNM
Myrmicinae	Sericomyrmex	opacus	USNMENT01125303	1pin, 1w	UGM950614-01	U. G. Mueller	14 Jun 1995	Costa Rica	Guanacaste	PN Santa Rosa	10.8378	-85.7051	253		1636	KY202357	SAMN06040505	USNM
Myrmicinae	Sericomyrmex	opacus	USNMENT01125304	1pin, 1w	UGM950614-01	U. G. Mueller	14 Jun 1995	Costa Rica	Guanacaste	PN Santa Rosa	10.8378	-85.7051	253		1636	KY202357	SAMN06040505	USNM
Myrmicinae	Sericomyrmex	opacus	USNMENT01125311	1pin, 1q	UGM950614-01	U. G. Mueller	14 Jun 1995	Costa Rica	Guanacaste	PN Santa Rosa	10.8378	-85.7051	253		1636	KY202357	SAMN06040505	USNM
Myrmicinae	Sericomyrmex	opacus	USNMENT01125312	1pin, 1q	UGM950614-01	U. G. Mueller	14 Jun 1995	Costa Rica	Guanacaste	PN Santa Rosa	10.8378	-85.7051	253		1636	KY202357	SAMN06040505	USNM
Myrmicinae	Sericomyrmex	opacus	USNMENT00443114	1pin, 2w	UGM950604-01	U. G. Mueller	4 Jun 1995	Costa Rica	Guanacaste	PN Santa Rosa	10.8378	-85.7051						USNM
Myrmicinae	Sericomyrmex	opacus	USNMENT00443128	1pin, 1w	UGM950604-01	U. G. Mueller	4 Jun 1995	Costa Rica	Guanacaste	PN Santa Rosa	10.8378	-85.7051						USNM
Myrmicinae	Sericomyrmex	opacus	USNMENT00443132	1pin, 1w	UGM950604-01	U. G. Mueller	4 Jun 1995	Costa Rica	Guanacaste	PN Santa Rosa	10.8378	-85.7051						USNM
Myrmicinae	Sericomyrmex	opacus	USNMENT00307449	1pin, 1w	TRS960427-04	T. R. Schultz, U. G. Mueller, S. Rehner	27 Apr 1996	Panamá	Panamá	El Llano-Cartí Suitupo Rd, ca. 6km ex El Llano	9.22	-78.97	13		931 1525	KY202351	SAMN06040498	USNM
Myrmicinae	Sericomyrmex	opacus	USNMENT00307457	1pin, 1w	TRS960427-04	T. R. Schultz, U. G. Mueller, S. Rehner	27 Apr 1996	Panamá	Panamá	El Llano-Cartí Suitupo Rd, ca. 6km ex El Llano	9.22	-78.97	13		931 1525	KY202351	SAMN06040498	USNM
Myrmicinae	Sericomyrmex	opacus	USNMENT00307458	1pin, 1w	TRS960427-04	T. R. Schultz, U. G. Mueller, S. Rehner	27 Apr 1996	Panamá	Panamá	El Llano-Cartí Suitupo Rd, ca. 6km ex El Llano	9.22	-78.97	13		931 1525	KY202351	SAMN06040498	USNM
Myrmicinae	Sericomyrmex	opacus	USNMENT01125118	1pin, 1w	TRS960427-04	T. R. Schultz, U. G. Mueller, S. Rehner	27 Apr 1996	Panamá	Panamá	El Llano-Cartí Suitupo Rd, ca. 6km ex El Llano	9.22	-78.97	13		931 1525	KY202351	SAMN06040498	USNM
Myrmicinae	Sericomyrmex	opacus	USNMENT00307461	1pin, 1q	TRS960427-04	T. R. Schultz, U. G. Mueller, S. Rehner	27 Apr 1996	Panamá	Panamá	El Llano-Cartí Suitupo Rd, ca. 6km ex El Llano	9.22	-78.97	13		931 1525	KY202351	SAMN06040498	USNM
Myrmicinae	Sericomyrmex	opacus	USNMENT00308118	1pin, 1w	TRS960424-18	T. R. Schultz, U. G. Mueller	24 Apr 1996	Panamá	Colón	Gamboa, PN Soberanía, Pipeline Rd. Km 6	9.08	-79.66						USNM
Myrmicinae	Sericomyrmex	opacus	USNMENT00308462	1pin, 1w	TRS920624-03B	T. R. Schultz	24 Jun 1992	Nicaragua	Masaya	Masatepe, vic. San Marcos, El Jardín Botánico	11.917	-86.25	485					USNM
Myrmicinae	Sericomyrmex	opacus	USNMENT00308449	1pin, 1w	TRS920623-04	T. R. Schultz	23 Jun 1992	Nicaragua	Masaya	Masatepe, vic. San Marcos, Cafetal San José del Llano	11.917	-86.25	485					USNM
Myrmicinae	Sericomyrmex	opacus	USNMENT00308453	1pin, 1w	TRS920623-04	T. R. Schultz	23 Jun 1992	Nicaragua	Masaya	Masatepe, vic. San Marcos, Cafetal San José del Llano	11.917	-86.25	485					USNM
Myrmicinae	Sericomyrmex	opacus	USNMENT00757424	1pin, 1w	TRS920623-03A	T. R. Schultz	10 Nov 2008	Nicaragua	Masaya	Masatepe, vic. San Marcos, Cafetal San José del Llano	11.917	-86.25	485		964			USNM
Myrmicinae	Sericomyrmex	opacus	USNMENT00305101	1pin, 1w	TRS920606-07	T. R. Schultz	6 Jun 1992	Costa Rica	Puntarenas	Osa Peninsula, Corcovado, Sirena Station, swamp between Pavo trail & ocean	8.50	-83.61						USNM
Myrmicinae	Sericomyrmex	opacus	USNMENT00444072	1pin, 1w, 1q	TRS920606-05A	T. R. Schultz	6 Jun 1992	Costa Rica	Puntarenas	Osa Peninsula, Corcovado, Sirena Station, swamp between Pavo trail & ocean	8.50	-83.61			908			USNM
Myrmicinae	Sericomyrmex	opacus	USNMENT00444073	1pin, 1w, 1q	TRS920606-05A	T. R. Schultz	6 Jun 1992	Costa Rica	Puntarenas	Osa Peninsula, Corcovado, Sirena Station, swamp between Pavo trail & ocean	8.50	-83.61			908			USNM
Myrmicinae	Sericomyrmex	opacus	USNMENT00444063	1pin, 1w, 1m	TRS920606-05A	T. R. Schultz	6 Jun 1992	Costa Rica	Puntarenas	Osa Peninsula, Corcovado, Sirena Station, swamp between Pavo trail & ocean	8.50	-83.61			908			USNM
Myrmicinae	Sericomyrmex	opacus	USNMENT00444070	1pin, 1w, 1m	TRS920606-05A	T. R. Schultz	6 Jun 1992	Costa Rica	Puntarenas	Osa Peninsula, Corcovado, Sirena Station, swamp between Pavo trail & ocean	8.50	-83.61			908			USNM
Myrmicinae	Sericomyrmex	opacus	USNMENT00444074	1pin, 1w	TRS920606-05A	T. R. Schultz	6 Jun 1992	Costa Rica	Puntarenas	Osa Peninsula, Corcovado, Sirena Station, swamp between Pavo trail & ocean	8.50	-83.61			908			USNM
Myrmicinae	Sericomyrmex	opacus	USNMENT00444075	1pin, 1w	TRS920606-05A	T. R. Schultz	6 Jun 1992	Costa Rica	Puntarenas	Osa Peninsula, Corcovado, Sirena Station, swamp between Pavo trail & ocean	8.50	-83.61			908			USNM
Myrmicinae	Sericomyrmex	opacus	USNMENT00444076	1pin, 1w	TRS920606-05A	T. R. Schultz	6 Jun 1992	Costa Rica	Puntarenas	Osa Peninsula, Corcovado, Sirena Station, swamp between Pavo trail & ocean	8.50	-83.61			908			USNM
Myrmicinae	Sericomyrmex	opacus	USNMENT00444062	1pin, 1w	TRS920602-08	T. R. Schultz	2 Jun 1992	Costa Rica	Puntarenas	Osa Peninsula, Corcovado, Sirena Station, Pavo trail	8.51	-83.60			1674			USNM
Myrmicinae	Sericomyrmex	opacus	USNMENT00444071	1pin, 1w	TRS920602-08	T. R. Schultz	2 Jun 1992	Costa Rica	Puntarenas	Osa Peninsula, Corcovado, Sirena Station, Pavo trail	8.51	-83.60			1674			USNM
Myrmicinae	Sericomyrmex	opacus	USNMENT00444077	1pin, 1w	TRS920602-08	T. R. Schultz	2 Jun 1992	Costa Rica	Puntarenas	Osa Peninsula, Corcovado, Sirena Station, Pavo trail	8.51	-83.60			1674			USNM
Myrmicinae	Sericomyrmex	opacus	USNMENT00444078	1pin, 1w	TRS920602-08	T. R. Schultz	2 Jun 1992	Costa Rica	Puntarenas	Osa Peninsula, Corcovado, Sirena Station, Pavo trail	8.51	-83.60			1674			USNM
Myrmicinae	Sericomyrmex	opacus	USNMENT00444080	1pin, 1w	TRS920602-08	T. R. Schultz	2 Jun 1992	Costa Rica	Puntarenas	Osa Peninsula, Corcovado, Sirena Station, Pavo trail	8.51	-83.60			1674			USNM
Myrmicinae	Sericomyrmex	opacus	USNMENT00444081	1pin, 1w	TRS920602-08	T. R. Schultz	2 Jun 1992	Costa Rica	Puntarenas	Osa Peninsula, Corcovado, Sirena Station, Pavo trail	8.51	-83.60			1674			USNM
Myrmicinae	Sericomyrmex	opacus	USNMENT00305233	1pin, 1w	TRS920602-05	T. R. Schultz	2 Jun 1992	Costa Rica	Puntarenas	Osa Peninsula, Corcovado, Sirena Station, Pavo trail	8.51	-83.60						USNM
Myrmicinae	Sericomyrmex	opacus	USNMENT00305239	1pin, 1w	TRS920602-05	T. R. Schultz	2 Jun 1992	Costa Rica	Puntarenas	Osa Peninsula, Corcovado, Sirena Station, Pavo trail	8.51	-83.60						USNM
Myrmicinae	Sericomyrmex	opacus	USNMENT00305214	1pin, 1q	TRS920602-05	T. R. Schultz	2 Jun 1992	Costa Rica	Puntarenas	Osa Peninsula, Corcovado, Sirena Station, Pavo trail	8.51	-83.60						USNM
Myrmicinae	Sericomyrmex	opacus	USNMENT01125384	1pin, 2w	JZ4915	J. Zetek	1 Nov 1941	Panamá	Panamá	Barro Colorado Island, Canal Zone	9.15	-79.84						USNM
Myrmicinae	Sericomyrmex	opacus	USNMENT01125324	1pin, 2w	JTL6583.1	J. T. Longino	19 May 2009	Honduras	Francisco Morazán	Esc. Zamorano	14.0134	-87.0076	800	25	943 1624	KY202352	SAMN06040504	USNM
Myrmicinae	Sericomyrmex	opacus	USNMENT01125122	1pin, 1w	JTL6583.1	J. T. Longino	19 May 2009	Honduras	Francisco Morazán	Esc. Zamorano	14.0134	-87.0076	800	25	943 1624	KY202352	SAMN06040504	USNM
Myrmicinae	Sericomyrmex	opacus	USNMENT01125325	1pin, 1w	JTL6583.1	J. T. Longino	19 May 2009	Honduras	Francisco Morazán	Esc. Zamorano	14.0134	-87.0076	800	25	943 1624	KY202352	SAMN06040504	USNM
Myrmicinae	Sericomyrmex	opacus	USNMENT01125326	1pin, 1w	JTL6583.1	J. T. Longino	19 May 2009	Honduras	Francisco Morazán	Esc. Zamorano	14.0134	-87.0076	800	25	943 1624	KY202352	SAMN06040504	USNM
Myrmicinae	Sericomyrmex	opacus	USNMENT01125327	1pin, 1w	JTL6583.1	J. T. Longino	19 May 2009	Honduras	Francisco Morazán	Esc. Zamorano	14.0134	-87.0076	800	25	943 1624	KY202352	SAMN06040504	USNM
Myrmicinae	Sericomyrmex	opacus	USNMENT01125328	1pin, 1w	JTL6583.1	J. T. Longino	19 May 2009	Honduras	Francisco Morazán	Esc. Zamorano	14.0134	-87.0076	800	25	943 1624	KY202352	SAMN06040504	USNM
Myrmicinae	Sericomyrmex	opacus	USNMENT01125132	1pin, 1w	JTL5689 RSA2012-114	R. S. Anderson	16 May 2012	Guadaloupe		Trace des Pitons ou Sauts de Bouillante	16.11735	-61.74291	50		1801	KY202363	NA	USNM
Myrmicinae	Sericomyrmex	opacus	USNMENT01125338	1pin, 1w	JTL5689 RSA2012-114	R. S. Anderson	16 May 2012	Guadaloupe		Trace des Pitons ou Sauts de Bouillante	16.11735	-61.74291	50		1801	KY202363	NA	USNM
Myrmicinae	Sericomyrmex	opacus	USNMENT01125339	1pin, 1w	JTL5689 RSA2012-114	R. S. Anderson	16 May 2012	Guadaloupe		Trace des Pitons ou Sauts de Bouillante	16.11735	-61.74291	50		1801	KY202363	NA	USNM
Myrmicinae	Sericomyrmex	opacus	USNMENT01125345	1pin, 1w	JSC071007-LS10	J. Sosa-Calvo, J. Rodriguez	7 Oct 2007	Colombia	Amazonas	PNN Amacayacu	-3.8103	-70.2662	88					USNM
Myrmicinae	Sericomyrmex	opacus	USNMENT01125346	1pin, 2w	JSC071007-LS09	J. Sosa-Calvo, J. Rodriguez	7 Oct 2007	Colombia	Amazonas	PNN Amacayacu	-3.8103	-70.2662	88					USNM
Myrmicinae	Sericomyrmex	opacus	USNMENT01125347	1pin, 1w	JSC071007-LS07	J. Sosa-Calvo, J. Rodriguez	7 Oct 2007	Colombia	Amazonas	PNN Amacayacu	-3.8103	-70.2662	88					USNM
Myrmicinae	Sericomyrmex	opacus	USNMENT01125348	1pin, 1w	JSC071007-LS06	J. Sosa-Calvo, J. Rodriguez	7 Oct 2007	Colombia	Amazonas	PNN Amacayacu	-3.8103	-70.2662	88					USNM
Myrmicinae	Sericomyrmex	opacus	USNMENT01125349	1pin, 1w	JSC071007-LS06	J. Sosa-Calvo, J. Rodriguez	7 Oct 2007	Colombia	Amazonas	PNN Amacayacu	-3.8103	-70.2662	88					USNM
Myrmicinae	Sericomyrmex	opacus	USNMENT01125350	1pin, 2w	JSC071007-LS05	J. Sosa-Calvo, J. Rodriguez	7 Oct 2007	Colombia	Amazonas	PNN Amacayacu	-3.8103	-70.2662	88					USNM
Myrmicinae	Sericomyrmex	opacus	USNMENT01125367	1pin, 1w	IOF8	I. O. Fernandes	26 Oct 2013	Brazil	Rondônia	Ilha do Búfalo, km 0.5, subparcela 200	-9.2656	-64.2125	90					USNM
Myrmicinae	Sericomyrmex	opacus	USNMENT01125369	1pin, 1w	IOF7	I. O. Fernandes	5 Jul 2013	Brazil	Rondônia	Jaci MD, km 3, subparcela 250	-9.2656	-64.2125	94					USNM
Myrmicinae	Sericomyrmex	opacus	USNMENT01125366	1pin, 1w	IOF5	I. O. Fernandes	27 Jan 2013	Brazil	Rondônia	Jaci-Paraná, km 3, subparcela 50	-9.2656	-64.2125	94					USNM
Myrmicinae	Sericomyrmex	opacus	USNMENT01125372	1pin, 1w	IOF3	I. O. Fernandes	24 Jan 2014	Brazil	Rondônia	Novo Modulo, Jaci-Paraná, km 4, subparcela 150	-9.4630	-64.3911	122					USNM
Myrmicinae	Sericomyrmex	opacus	USNMENT01125129	1pin, 1w	IOF16	I. O. Fernandes	22 Jan 2014	Brazil	Rondônia	Jaci MD, km 3, subparcela 200	-9.2656	-64.2125	94		1660	KY202361	SAMN06040510	USNM
Myrmicinae	Sericomyrmex	opacus	USNMENT01125336	1pin, 1w	IOF16	I. O. Fernandes	22 Jan 2014	Brazil	Rondônia	Jaci MD, km 3, subparcela 200	-9.2656	-64.2125	94		1660	KY202361	SAMN06040510	USNM
Myrmicinae	Sericomyrmex	opacus	USNMENT01125370	1pin, 1w	IOF15	I. O. Fernandes	6 Jun 2012	Brazil	Rondônia	Jaci-Paraná, km 2, subparcela 200	-9.2656	-64.2125	94					USNM
Myrmicinae	Sericomyrmex	opacus	USNMENT01125128	1pin, 1w	IOF13	I. O. Fernandes	5 Jul 2013	Brazil	Rondônia	Jaci MD, km 3, subparcela 50	-9.2656	-64.2125	94		1659	KY202360	SAMN06040509	USNM
Myrmicinae	Sericomyrmex	opacus	USNMENT01125334	1pin, 1w	IOF13	I. O. Fernandes	5 Jul 2013	Brazil	Rondônia	Jaci MD, km 3, subparcela 50	-9.2656	-64.2125	94		1659	KY202360	SAMN06040509	USNM
Myrmicinae	Sericomyrmex	opacus	USNMENT01125335	1pin, 1w	IOF13	I. O. Fernandes	5 Jul 2013	Brazil	Rondônia	Jaci MD, km 3, subparcela 50	-9.2656	-64.2125	94		1659	KY202360	SAMN06040509	USNM
Myrmicinae	Sericomyrmex	opacus	USNMENT01125371	1pin, 1w	IOF12	I. O. Fernandes	26 Nov 2011	Brazil	Rondônia	Jaci-Paraná, km 3, subparcela 150	-9.2656	-64.2125	94					USNM
Myrmicinae	Sericomyrmex	opacus	USNMENT01125368	1pin, 1w	IOF11	I. O. Fernandes	19 Jan 2014	Brazil	Rondônia	Ilha do Búfalo, km 0.5, subparcela 200	-9.2656	-64.2125	90					USNM
Myrmicinae	Sericomyrmex	opacus	USNMENT01125390	1pin, 1w	GNR1963	G. N. Ross	26 Jun 1963	Mexico	Veracruz	Ocotal Chico	18.2588	-94.8619	579					USNM
Myrmicinae	Sericomyrmex	opacus	USNMENT01125391	1pin, 1w	GNR1963	G. N. Ross	26 Jun 1963	Mexico	Veracruz	Ocotal Chico	18.2588	-94.8619	579					USNM
Myrmicinae	Sericomyrmex	opacus	USNMENT01125392	1pin, 1w	GNR1963	G. N. Ross	26 Jun 1963	Mexico	Veracruz	Ocotal Chico	18.2588	-94.8619	579					USNM
Myrmicinae	Sericomyrmex	opacus	USNMENT01125393	1pin, 1w	GNR1963	G. N. Ross	26 Jun 1963	Mexico	Veracruz	Ocotal Chico	18.2588	-94.8619	579					USNM
Myrmicinae	Sericomyrmex	opacus	USNMENT01125394	1pin, 1w	GNR1963	G. N. Ross	26 Jun 1963	Mexico	Veracruz	Ocotal Chico	18.2588	-94.8619	579					USNM
Myrmicinae	Sericomyrmex	opacus	USNMENT01125395	1pin, 1w	GNR1963	G. N. Ross	26 Jun 1963	Mexico	Veracruz	Ocotal Chico	18.2588	-94.8619	579					USNM
Myrmicinae	Sericomyrmex	opacus	USNMENT01125396	1pin, 1w	GNR1963	G. N. Ross	26 Jun 1963	Mexico	Veracruz	Ocotal Chico	18.2588	-94.8619	579					USNM
Myrmicinae	Sericomyrmex	opacus	USNMENT01125397	1pin, 1w	GNR1963	G. N. Ross	26 Jun 1963	Mexico	Veracruz	Ocotal Chico	18.2588	-94.8619	579					USNM
Myrmicinae	Sericomyrmex	opacus	USNMENT01125398	1pin, 1w	GNR1963	G. N. Ross	26 Jun 1963	Mexico	Veracruz	Ocotal Chico	18.2588	-94.8619	579					USNM
Myrmicinae	Sericomyrmex	opacus	USNMENT01125399	1pin, 1w	GNR1963	G. N. Ross	26 Jun 1963	Mexico	Veracruz	Ocotal Chico	18.2588	-94.8619	579					USNM
Myrmicinae	Sericomyrmex	opacus	USNMENT01125400	1pin, 1w	GNR1963	G. N. Ross	26 Jun 1963	Mexico	Veracruz	Ocotal Chico	18.2588	-94.8619	579					USNM
Myrmicinae	Sericomyrmex	opacus	USNMENT01125401	1pin, 1w	GNR1963	G. N. Ross	26 Jun 1963	Mexico	Veracruz	Ocotal Chico	18.2588	-94.8619	579					USNM
Myrmicinae	Sericomyrmex	opacus	USNMENT01125402	1pin, 1w	GNR1963	G. N. Ross	26 Jun 1963	Mexico	Veracruz	Ocotal Chico	18.2588	-94.8619	579					USNM
Myrmicinae	Sericomyrmex	opacus	USNMENT01125388	1pin, 1w	CR080104-09	C. Rabeling	4 Jan 2008	Honduras	Copán	Copán Ruinas	14.8379	-89.1428	629					USNM
Myrmicinae	Sericomyrmex	opacus	USNMENT00410630	1pin, 1q	CJM020606-01-LS13	C. J. Marshall	6 Jun 2002	Panamá	Colón	Gamboa, PN Soberanía, Pipeline Rd. ca. 2.5 km past Río Frijoles	9.12	-79.66	72					USNM
Myrmicinae	Sericomyrmex	opacus	USNMENT00410592	1pin, 1w	CJM020606-01-LS08	C. J. Marshall	6 Jun 2002	Panamá	Colón	Gamboa, PN Soberanía, Pipeline Rd. ca. 2.5 km past Río Frijoles	9.12	-79.66	72					USNM
Myrmicinae	Sericomyrmex	opacus	USNMENT00410524	1pin, 1w	CJM020606-01-LS06	C. J. Marshall	6 Jun 2002	Panamá	Colón	Gamboa, PN Soberanía, Pipeline Rd. ca. 2.5 km past Río Frijoles	9.12	-79.66	72					USNM
Myrmicinae	Sericomyrmex	opacus	USNMENT00410411	1pin, 1w	CJM020606-01-LS02	C. J. Marshall	6 Jun 2002	Panamá	Colón	Gamboa, PN Soberanía, Pipeline Rd. ca. 2.5 km past Río Frijoles	9.12	-79.66	72					USNM
Myrmicinae	Sericomyrmex	opacus	USNMENT01125119	1pin, 1w	AI060511-01	A. Illum	6 May 2011	Panamá	Panamá	PN Soberanía, Plantation Rd.	9.08	-79.66	125		1645	KY202358	SAMN06040506	USNM
Myrmicinae	Sericomyrmex	opacus	USNMENT01125305	1pin, 1w	AI060511-01	A. Illum	6 May 2011	Panamá	Panamá	PN Soberanía, Plantation Rd.	9.08	-79.66	125		1645	KY202358	SAMN06040506	USNM
Myrmicinae	Sericomyrmex	opacus	USNMENT01125306	1pin, 1w	AI060511-01	A. Illum	6 May 2011	Panamá	Panamá	PN Soberanía, Plantation Rd.	9.08	-79.66	125		1645	KY202358	SAMN06040506	USNM
Myrmicinae	Sericomyrmex	opacus	USNMENT01125307	1pin, 1w	AI060511-01	A. Illum	6 May 2011	Panamá	Panamá	PN Soberanía, Plantation Rd.	9.08	-79.66	125		1645	KY202358	SAMN06040506	USNM
Myrmicinae	Sericomyrmex	opacus	USNMENT01125308	1pin, 1w	AI060511-01	A. Illum	6 May 2011	Panamá	Panamá	PN Soberanía, Plantation Rd.	9.08	-79.66	125		1645	KY202358	SAMN06040506	USNM
Myrmicinae	Sericomyrmex	opacus	USNMENT01125309	1pin, 1w	AI060511-01	A. Illum	6 May 2011	Panamá	Panamá	PN Soberanía, Plantation Rd.	9.08	-79.66	125		1645	KY202358	SAMN06040506	USNM
Myrmicinae	Sericomyrmex	opacus	USNMENT01125381	1pin, 1w	AI060511-01	A. Illum	6 May 2011	Panamá	Panamá	PN Soberanía, Plantation Rd.	9.08	-79.66	125		1645	KY202358	SAMN06040506	USNM
Myrmicinae	Sericomyrmex	opacus	USNMENT01125313	1pin, 1m	AI060511-01	A. Illum	6 May 2011	Panamá	Panamá	PN Soberanía, Plantation Rd.	9.08	-79.66	125		1645	KY202358	SAMN06040506	USNM
Myrmicinae	Sericomyrmex	opacus	USNMENT01125314	1pin, 1m	AI060511-01	A. Illum	6 May 2011	Panamá	Panamá	PN Soberanía, Plantation Rd.	9.08	-79.66	125		1645	KY202358	SAMN06040506	USNM
Myrmicinae	Sericomyrmex	opacus	USNMENT01125315	1pin, 1m	AI060511-01	A. Illum	6 May 2011	Panamá	Panamá	PN Soberanía, Plantation Rd.	9.08	-79.66	125		1645	KY202358	SAMN06040506	USNM
Myrmicinae	Sericomyrmex	opacus	USNMENT01125316	1pin, 1m	AI060511-01	A. Illum	6 May 2011	Panamá	Panamá	PN Soberanía, Plantation Rd.	9.08	-79.66	125		1645	KY202358	SAMN06040506	USNM
Myrmicinae	Sericomyrmex	opacus	USNMENT01125121	1pin, 1w	390-1	K. Delgado	9 Nov 2008	Guatemala	Retalhuleu	Nuevo San Carlos	14.6388	-91.72193	585		1655	NA	SAMN06040508	USNM
Myrmicinae	Sericomyrmex	opacus	USNMENT01125321	1 pin, 1w	390-1	K. Delgado	9 Nov 2008	Guatemala	Retalhuleu	Nuevo San Carlos	14.6388	-91.72193	585		1655	NA	SAMN06040508	USNM
Myrmicinae	Sericomyrmex	opacus	USNMENT01125322	1 pin, 1w	390-1	K. Delgado	9 Nov 2008	Guatemala	Retalhuleu	Nuevo San Carlos	14.6388	-91.72193	585		1655	NA	SAMN06040508	USNM
Myrmicinae	Sericomyrmex	opacus	USNMENT01125323	1 pin, 1w	390-1	K. Delgado	9 Nov 2008	Guatemala	Retalhuleu	Nuevo San Carlos	14.6388	-91.72193	585		1655	NA	SAMN06040508	USNM
Myrmicinae	Sericomyrmex	opacus	USNMENT01125320	1 SEM stub, w	375-7	K. Delgado	10 Nov 2008	Guatemala	Retalhuleu	El Asintal	14.6573	-91.73593	720		1654	KY202359	SAMN06040507	USNM
Myrmicinae	Sericomyrmex	opacus	USNMENT01125120	1pin, 1w	375-7	K. Delgado	10 Nov 2008	Guatemala	Retalhuleu	El Asintal	14.6573	-91.73593	720		1654	KY202359	SAMN06040507	USNM
Myrmicinae	Sericomyrmex	opacus	USNMENT01125318	1 pin, 1w	375-7	K. Delgado	10 Nov 2008	Guatemala	Retalhuleu	El Asintal	14.6573	-91.73593	720		1654	KY202359	SAMN06040507	USNM
Myrmicinae	Sericomyrmex	opacus	USNMENT01125319	1 pin, 1w	375-7	K. Delgado	10 Nov 2008	Guatemala	Retalhuleu	El Asintal	14.6573	-91.73593	720		1654	KY202359	SAMN06040507	USNM
Myrmicinae	Sericomyrmex	opacus	USNMENT00921744	1pin, 2w		A. Forel		Colombia	Magdalena	Don Diego	11.23	-73.7						USNM
Myrmicinae	Sericomyrmex	opacus	USNMENT00529165	1pin, 1w		A. Forel		Colombia	Magdalena	Don Diego	11.23	-73.7						USNM
Myrmicinae	Sericomyrmex	opacus	USNMENT01125373	1pin, 1w		G. R. Manzão, R. T. T. Mendoça	12 May 2013	Brazil	Rondônia	Porto Velho, Area Abunã, A12P1	-9.6082	-65.3779						DZUP
Myrmicinae	Sericomyrmex	opacus	USNMENT01125374	1pin, 1w		G. R. Manzão, R. T. T. Mendoça	12 May 2013	Brazil	Rondônia	Porto Velho, Area Abunã, A12P1	-9.6082	-65.3779						DZUP
Myrmicinae	Sericomyrmex	opacus	USNMENT01125375	1pin, 1w		G. R. Manzão, R. T. T. Mendoça	27 Jul 2013	Brazil	Rondônia	Porto Velho, Area Abunã, A10P1	-9.5980	-65.3666						DZUP
Myrmicinae	Sericomyrmex	opacus	USNMENT01125405	1pin, 3w	PSWard 3608	P. S. Ward	1 May 1979	Costa Rica	Guanacaste	Hacienda La Pacifica, nr. Canas	10.24	-83.80	50					PSWC
Myrmicinae	Sericomyrmex	opacus	USNMENT00924096	1pin, 1w		E. Norton		Mexico	Veracruz	Córdoba	18.8808	-96.9772						USNM
Myrmicinae	Sericomyrmex	opacus	USNMENT00924097	1pin, 1w		Forel		Mexico	Veracruz	Orizaba	18.85	-97.08						NHMW
Myrmicinae	Sericomyrmex	opacus	USNMENT01125376	1pin,3w		S. Sandoval	20 Dec 1980	Ecuador	Los Ríos	Rio Palenque Research Station	-0.583	-79.367						MZSP
Myrmicinae	Sericomyrmex	opacus	USNMENT01125377	1pin, 2w		S. Sandoval	23 Dec 1980	Ecuador	Los Ríos	Rio Palenque Research Station	-0.583	-79.367						MZSP
Myrmicinae	Sericomyrmex	opacus	USNMENT01125378	1pin, 2w		S. Sandoval	4 Jan 1981	Ecuador	Los Ríos	Río Palenque Research Station	-0.583	-79.367						MZSP
Myrmicinae	Sericomyrmex	opacus	USNMENT01125380	1pin, 1w		C.R.F. Brandão & C.D. Bastidas	7 Nov 1987	Ecuador	Esmeraldas	10 km S Atacames	0.7755	-79.8462	205					MZSP
Myrmicinae	Sericomyrmex	opacus	CASENT0904988	1pin, 2w	ANTC25816	A. Forel		Colombia	Magdalena	Don Diego	11.23	-73.7						MSNG
Myrmicinae	Sericomyrmex	opacus	CASENT0904987	1pin, 1w	ANTC25815	Forel		Mexico	Veracruz	Orizaba	18.85	-97.08						MSNG
Myrmicinae	Sericomyrmex	opacus	USNMENT00924098	1pin, 1m		A. Forel		Colombia	Magdalena	Don Diego	11.23	-73.7						MSNG
Myrmicinae	Sericomyrmex	opacus	CASENT0909369	1pin, 3w	ANTC31815	A. Forel		Colombia	Magdalena	Don Diego	11.23	-73.7						MHNG
Myrmicinae	Sericomyrmex	opacus	CASENT0909368	1pin, 1w	ANTC31814	Coll A. Forel, 46b		Mexico	Veracruz	Orizaba	18.85	-97.08						MHNG
Myrmicinae	Sericomyrmex	opacus	USNMENT01125404	1pin, 2w		S. B. Peck	16 Jul 1986	Costa Rica	Guanacaste	Canas, Finca Pacifica	10.42	-85.10						MCZ
Myrmicinae	Sericomyrmex	opacus	USNMENT00924099	1pin, 3w	Wheeler 1911	W. M. Wheeler	15 Dec 1911	Guatemala	Zacapa	Zacapa	14.9722	-89.5306						MCZ
Myrmicinae	Sericomyrmex	opacus	USNMENT00924100	1pin, 2w	Wheeler 1911	W. M. Wheeler	15 Dec 1911	Guatemala	Zacapa	Zacapa	14.9722	-89.5306						MCZ
Myrmicinae	Sericomyrmex	opacus	USNMENT00924101	1pin, 2w	Wheeler 1911	W. M. Wheeler	15 Dec 1911	Guatemala	Zacapa	Zacapa	14.9722	-89.5306						MCZ
Myrmicinae	Sericomyrmex	opacus	USNMENT01125382	1pin, 2w	SCL4	S. C. Levings	4 Jun 1977	Panamá	Panamá	Barro Colorado Island	9.15	-79.84						MCZ
Myrmicinae	Sericomyrmex	opacus	USNMENT01125383	1pin, 2w	SCL4	S. C. Levings	4 Jun 1977	Panamá	Panamá	Barro Colorado Island	9.15	-79.84						MCZ
Myrmicinae	Sericomyrmex	opacus	USNMENT01125358	1pin, 1w	M703	A. Parente	20 May 2000	Colombia	Amazonas	PNN Amacayacu, Matamata	-3.6833	-70.25	150					IAVH
Myrmicinae	Sericomyrmex	opacus	USNMENT01125340	1pin, 1w	M3254	R. Cobete	2 Jul 2002	Colombia	Putumayo	PNN La Paya, Cabaña La Paya	-0.0333	-75.2	330					IAVH
Myrmicinae	Sericomyrmex	opacus	USNMENT01125131	1pin, 1w	M3152	R. Cobete	1 May 2002	Colombia	Putumayo	PNN La Paya, Cabaña Chagra	-0.1166	-74.9333	320		1796	KY202362	NA	IAVH
Myrmicinae	Sericomyrmex	opacus	USNMENT01125353	1pin, 1w	M2947	E. Deulufeut	1 Jan 2002	Colombia	Bolívar	PNN Los Colorados, Alto el Mirador	9.9	-75.1166	400					IAVH
Myrmicinae	Sericomyrmex	opacus	USNMENT01125354	1pin, 1w	M2947	E. Deulufeut	1 Jan 2002	Colombia	Bolívar	PNN Los Colorados, Alto el Mirador	9.9	-75.1166	400					IAVH
Myrmicinae	Sericomyrmex	opacus	USNMENT01125365	1pin, 1w	M2946	E. Deulufeut	1 Jul 2001	Colombia	Bolívar	PNN Los Colorados, Alto el Mirador	9.9	-75.1166	400					IAVH
Myrmicinae	Sericomyrmex	opacus	USNMENT01125363	1pin, 2w	M2945	E. Deulufeut	20 Jan 2002	Colombia	Bolívar	PNN Los Colorados, La Yaya	9.9	-75.1166	280					IAVH
Myrmicinae	Sericomyrmex	opacus	USNMENT01125351	1pin, 1w	M2945	E. Deulufeut	20 Jan 2002	Colombia	Bolívar	PNN Los Colorados, La Yaya	9.9	-75.1166	280					IAVH
Myrmicinae	Sericomyrmex	opacus	USNMENT01125352	1pin, 1w	M2945	E. Deulufeut	20 Jan 2002	Colombia	Bolívar	PNN Los Colorados, La Yaya	9.9	-75.1166	280					IAVH
Myrmicinae	Sericomyrmex	opacus	USNMENT01125356	1pin, 1w	M2644	E. Deulufeut	4 Dec 2001	Colombia	Bolívar	PNN Los Colorados, Alto el Mirador	9.9	-75.1166	400					IAVH
Myrmicinae	Sericomyrmex	opacus	USNMENT01125130	1pin, 1w	M2453	R. Cobete	15 Oct 2001	Colombia	Putumayo	PNN La Paya, Cabaña Chagra	-0.1166	-74.9333	320		1804	KY202364	NA	IAVH
Myrmicinae	Sericomyrmex	opacus	USNMENT01125337	1pin, 1w	M2453	R. Cobete	15 Oct 2001	Colombia	Putumayo	PNN La Paya, Cabaña Chagra	-0.1166	-74.9333	320		1804	KY202364	NA	IAVH
Myrmicinae	Sericomyrmex	opacus	USNMENT01125342	1pin, 1w	M2449	R. Cobete	15 Oct 2001	Colombia	Putumayo	PNN La Paya, Cabaña Chagra	-0.1166	-74.9333	320					IAVH
Myrmicinae	Sericomyrmex	opacus	USNMENT01125343	1pin, 1w	M2449	R. Cobete	15 Oct 2001	Colombia	Putumayo	PNN La Paya, Cabaña Chagra	-0.1166	-74.9333	320					IAVH
Myrmicinae	Sericomyrmex	opacus	USNMENT01125341	1pin, 1w	M2447	R. Cobete	15 Oct 2001	Colombia	Putumayo	PNN La Paya, Río Caucaya	-0.1166	-74.9333	330					IAVH
Myrmicinae	Sericomyrmex	opacus	USNMENT01125360	1pin, 1w	M2432	E. Deulufeut	8 Oct 2001	Colombia	Bolívar	PNN Los Colorados	9.9	-75.1166						IAVH
Myrmicinae	Sericomyrmex	opacus	USNMENT01125361	1pin, 1w	M2432	E. Deulufeut	8 Oct 2001	Colombia	Bolívar	PNN Los Colorados	9.9	-75.1166						IAVH
Myrmicinae	Sericomyrmex	opacus	USNMENT01125364	1pin, 1w	M2432	E. Deulufeut	8 Oct 2001	Colombia	Bolívar	PNN Los Colorados	9.9	-75.1166						IAVH
Myrmicinae	Sericomyrmex	opacus	USNMENT01125133	1pin, 1w	M2257	D. Chota	17 Nov 2001	Colombia	Amazonas	PNN Amacayacu	-3.68	-70.25	150		1803	KY202379	NA	IAVH
Myrmicinae	Sericomyrmex	opacus	USNMENT01125124	1pin, 1w	M2171	E. Deulufeut	25 Sep 2001	Colombia	Bolívar	PNN Los Colorados, Alto el Mirador	9.9	-75.1166	400		1614	KY202354	SAMN06040501	IAVH
Myrmicinae	Sericomyrmex	opacus	USNMENT01125359	1pin, 1w	M1958	E. Deulufeut	7 Jul 2001	Colombia	Bolívar	PNN Los Colorados, Villa Roca	9.9	-75.1166	180					IAVH
Myrmicinae	Sericomyrmex	opacus	USNMENT01125357	1pin, 1w	M1956	E. Deulufeut	7 Jul 2001	Colombia	Bolívar	PNN Los Colorados, Alto el Mirador	9.9	-75.1166	400					IAVH
Myrmicinae	Sericomyrmex	opacus	USNMENT01125355	1pin, 1w	M1955	E. Deulufeut	21 Jul 2001	Colombia	Bolívar	PNN Los Colorados, Alto el Mirador	9.9	-75.1166	400					IAVH
Myrmicinae	Sericomyrmex	opacus	USNMENT01125126	1pin, 1w	M1954	E. Deulufeut	7 Jul 2001	Colombia	Bolívar	PNN Los Colorados, La Yaya	9.9	-75.1166	280		1618	KY202356	SAMN06040503	IAVH
Myrmicinae	Sericomyrmex	opacus	USNMENT01125125	1pin, 1w	M1953	E. Deulufeut	21 Jul 2001	Colombia	Bolívar	PNN Los Colorados, La Yaya	9.9	-75.1166	280		1615	KY202355	SAMN06040502	IAVH
Myrmicinae	Sericomyrmex	opacus	USNMENT01125330	1pin, 1w	M1953	E. Deulufeut	21 Jul 2001	Colombia	Bolívar	PNN Los Colorados, La Yaya	9.9	-75.1166	280		1615	KY202355	SAMN06040502	IAVH
Myrmicinae	Sericomyrmex	opacus	USNMENT01125331	1 SEM stub, w	M1953	E. Deulufeut	21 Jul 2001	Colombia	Bolívar	PNN Los Colorados, La Yaya	9.9	-75.1166	280		1615	KY202355	SAMN06040502	IAVH
Myrmicinae	Sericomyrmex	opacus	USNMENT01125123	1pin, 1w	M1731	E. Deulufeut	26 May 2001	Colombia	Bolívar	PNN Los Colorados, La Yaya	9.9	-75.1166	280		1611	KY202353	SAMN06040500	IAVH
Myrmicinae	Sericomyrmex	opacus	USNMENT01125329	1pin, 1w	M1731	E. Deulufeut	26 May 2001	Colombia	Bolívar	PNN Los Colorados, La Yaya	9.9	-75.1166	280		1611	KY202353	SAMN06040500	IAVH
Myrmicinae	Sericomyrmex	opacus	USNMENT01125127	1pin, 1w	M1729	E. Deulufeut	26 May 2001	Colombia	Bolívar	PNN Los Colorados, Villa Roca	9.9	-75.1166	180		1561	NA	SAMN06040499	IAVH
Myrmicinae	Sericomyrmex	opacus	USNMENT01125332	1pin, 1w	M1729	E. Deulufeut	26 May 2001	Colombia	Bolívar	PNN Los Colorados, Villa Roca	9.9	-75.1166	180		1561	NA	SAMN06040499	IAVH
Myrmicinae	Sericomyrmex	opacus	USNMENT01125333	1pin, 1q	M1727	E. Deulufeut	1 May 2001	Colombia	Bolívar	PNN Los Colorados, Alto el Mirador	9.9	-75.1166	180					IAVH
Myrmicinae	Sericomyrmex	opacus	USNMENT01125362	1pin, 1w	M1198	E. Deulufeut	1 Jan 2001	Colombia	Bolívar	PNN Los Colorados	9.9	-75.1166	320					IAVH
Myrmicinae	Sericomyrmex	opacus	USNMENT01125386	1pin, 1w	W12375	A. Dejean, J. Orivel, B. Corbara, H. Aberlenc, M. Leponce	30 Dec 2004	Panamá	Colón	San Lorenzo Forest R1	9.2833	-79.9666						CEPEC
Myrmicinae	Sericomyrmex	opacus	USNMENT01125386	1pin, 1w	W12375	A. Dejean, J. Orivel, B. Corbara, H. Aberlenc, M. Leponce	30 Dec 2004	Panamá	Colón	San Lorenzo Forest R1	9.2833	-79.9666						CEPEC
Myrmicinae	Sericomyrmex	opacus	USNMENT01125389	1pin, 4w	JPC8897	J. P. Caldwell	9 Oct 1994	Nicaragua	Río San Juan	Río San Juan, Isla de Diamante	10.9794	-84.3415						CEPEC
Myrmicinae	Sericomyrmex	opacus	CASENT0901678	1pin, 2w	ANTC21122	A. Forel		Colombia	Magdalena	Don Diego	11.23	-73.7						BMNH
Myrmicinae	Sericomyrmex	opacus	USNMENT01125403	1pin, 1w	MGB871	M. G. Branstetter	16 Jun 2008	Mexico	Chiapas	8 km SE Salto de Agua	17.5143	-92.2949	70	200	959
Myrmicinae	Sericomyrmex	opacus	CASENT0915956	1pin, 1w	ANTC40666	E. Norton		Mexico	Veracruz	Córdoba	18.8808	-96.9272						NHMW
Myrmicinae	Sericomyrmex	opacus	CASENT0915955	1pin, 1w	ANTC40665	E. Norton		Mexico	Veracruz	Córdoba	18.8808	-96.9272						NHMW
Myrmicinae	Sericomyrmex	parvulus	USNMENT00306401	1pin, 1w	TRS920823-02	T. R. Schultz	23 Aug 1992	Brazil	Amazonas	São Gabriel de Cachoeira (Uaupés)	-0.1237	-67.0476	120		1681			USNM
Myrmicinae	Sericomyrmex	parvulus	USNMENT01125701	1pin, 1w	TRS920823-02	T. R. Schultz	23 Aug 1992	Brazil	Amazonas	São Gabriel de Cachoeira (Uaupés)	-0.1237	-67.0476	120		1681			USNM
Myrmicinae	Sericomyrmex	parvulus	USNMENT01125702	1pin, 1w	TRS920823-02	T. R. Schultz	23 Aug 1992	Brazil	Amazonas	São Gabriel de Cachoeira (Uaupés)	-0.1237	-67.0476	120		1681			USNM
Myrmicinae	Sericomyrmex	parvulus	USNMENT01125703	1pin, 1w	TRS920823-02	T. R. Schultz	23 Aug 1992	Brazil	Amazonas	São Gabriel de Cachoeira (Uaupés)	-0.1237	-67.0476	120		1681			USNM
Myrmicinae	Sericomyrmex	parvulus	USNMENT01125703	1pin, 1w	TRS920823-02	T. R. Schultz	23 Aug 1992	Brazil	Amazonas	São Gabriel de Cachoeira (Uaupés)	-0.1237	-67.0476	120		1681			USNM
Myrmicinae	Sericomyrmex	parvulus	USNMENT01125710	1pin, 1w	TRS920823-02	T. R. Schultz	23 Aug 1992	Brazil	Amazonas	São Gabriel de Cachoeira (Uaupés)	-0.1237	-67.0476	120		1681			USNM
Myrmicinae	Sericomyrmex	parvulus	USNMENT01125600	1pin, 1w	TRS100405-04-LS08	T. R. Schultz	5 Apr 2010	Brazil	Pará	Parauapebas	-6.03373	-50.11626	675					USNM
Myrmicinae	Sericomyrmex	parvulus	USNMENT01125636	1pin, 1w	TRS080922-09	T. R. Schultz	22 Sep 2008	Brazil	Minas Gerais	Uberlândia, Panga ecological station	-19.1666	-48.3833	790					USNM
Myrmicinae	Sericomyrmex	parvulus	USNMENT01125637	1pin, 1w	TRS080922-09	T. R. Schultz	22 Sep 2008	Brazil	Minas Gerais	Uberlândia, Panga ecological station	-19.1666	-48.3833	790					USNM
Myrmicinae	Sericomyrmex	parvulus	USNMENT00752861	1pin, 1w	TRS050804-05	T. R. Schultz	4 Aug 2005	French Guiana	Cayenne	Régina, Nouragues Field Station, intersect. trails 16&L	4.0849	-52.6771	95					USNM
Myrmicinae	Sericomyrmex	parvulus	USNMENT01125599	1pin, 1w	TN150ptf3	F. Baccaro	10 Oct 2010	Brazil	Amazonas	Manaquiri, Br 319, km100	-3.4	-60.4			966			USNM
Myrmicinae	Sericomyrmex	parvulus	USNMENT01125639	1pin, 1w	SES090117-05	S. E. Solomon		BRAZIL: AM:	Amazonas	Manaus, Dimona, 1 ha fragment, 2801 along principal trail;	-2.3387	-60.1027	85					USNM
Myrmicinae	Sericomyrmex	parvulus	USNMENT01125139	1pin, 1w	PG02	J. Maravalhas	12 Jun 2014	Brazil	Minas Gerais	Uberlândia, Panga ecological station	-19.172361	-48.39625	792		1665	KY202374	SAMN06040518	USNM
Myrmicinae	Sericomyrmex	parvulus	USNMENT00535570	1pin, 1w	JSL020926-05	J. S. LaPolla	26 Sep 2002	Guyana	Cuyuni-Mazaruni	Calm Water Creek, along Essequibo River, nr. Bartica	6.466667	-58.65						USNM
Myrmicinae	Sericomyrmex	parvulus	USNMENT00535545	1pin, 1w	JSL020926-03	J. S. LaPolla	26 Sep 2002	Guyana	Cuyuni-Mazaruni	Calm Water Creek, along Essequibo River, nr. Bartica	6.466667	-58.65						USNM
Myrmicinae	Sericomyrmex	parvulus	USNMENT00756191	1pin, 1w	JSC090203-LS10	J. Sosa-Calvo	3 Feb 2009	Brazil	Pará	Belém, Utinga Forest Preserve	-1.4174	-48.4288	45	5				USNM
Myrmicinae	Sericomyrmex	parvulus	USNMENT00756129	1pin, 1w	JSC090203-LS09	J. Sosa-Calvo	3 Feb 2009	Brazil	Pará	Belém, Utinga Forest Preserve	-1.4174	-48.4288	45	5				USNM
Myrmicinae	Sericomyrmex	parvulus	USNMENT00756130	1pin, 1w	JSC090203-LS09	J. Sosa-Calvo	3 Feb 2009	Brazil	Pará	Belém, Utinga Forest Preserve	-1.4174	-48.4288	45	5				USNM
Myrmicinae	Sericomyrmex	parvulus	USNMENT00756131	1pin, 1w	JSC090203-LS09	J. Sosa-Calvo	3 Feb 2009	Brazil	Pará	Belém, Utinga Forest Preserve	-1.4174	-48.4288	45	5				USNM
Myrmicinae	Sericomyrmex	parvulus	USNMENT00756018	1pin, 1w	JSC090203-LS07	J. Sosa-Calvo	3 Feb 2009	Brazil	Pará	Belém, Utinga Forest Preserve	-1.4174	-48.4288	45	5				USNM
Myrmicinae	Sericomyrmex	parvulus	USNMENT00755971	1pin, 1w	JSC090203-LS06	J. Sosa-Calvo	3 Feb 2009	Brazil	Pará	Belém, Utinga Forest Preserve	-1.4174	-48.4288	45	5				USNM
Myrmicinae	Sericomyrmex	parvulus	USNMENT00755972	1pin, 1w	JSC090203-LS06	J. Sosa-Calvo	3 Feb 2009	Brazil	Pará	Belém, Utinga Forest Preserve	-1.4174	-48.4288	45	5				USNM
Myrmicinae	Sericomyrmex	parvulus	USNMENT01125586	1pin, 2w	JSC090203-LS05	J. Sosa-Calvo	3 Feb 2009	Brazil	Pará	Belém, Utinga Forest Preserve	-1.4174	-48.4288	45	5	937 1622	KY202366	SAMN06040513	USNM
Myrmicinae	Sericomyrmex	parvulus	USNMENT01125587	1pin, 2w	JSC090203-LS05	J. Sosa-Calvo	3 Feb 2009	Brazil	Pará	Belém, Utinga Forest Preserve	-1.4174	-48.4288	45	5	937 1622	KY202366	SAMN06040513	USNM
Myrmicinae	Sericomyrmex	parvulus	USNMENT00755917	1pin, 1w	JSC090203-LS05	J. Sosa-Calvo	3 Feb 2009	Brazil	Pará	Belém, Utinga Forest Preserve	-1.4174	-48.4288	45	5	937 1622	KY202366	SAMN06040513	USNM
Myrmicinae	Sericomyrmex	parvulus	USNMENT00755930	1pin, 1w	JSC090203-LS05	J. Sosa-Calvo	3 Feb 2009	Brazil	Pará	Belém, Utinga Forest Preserve	-1.4174	-48.4288	45	5	937 1622	KY202366	SAMN06040513	USNM
Myrmicinae	Sericomyrmex	parvulus	USNMENT00755872	1pin, 1w	JSC090203-LS04	J. Sosa-Calvo	3 Feb 2009	Brazil	Pará	Belém, Utinga Forest Preserve	-1.4174	-48.4288	45	5				USNM
Myrmicinae	Sericomyrmex	parvulus	USNMENT00755873	1pin, 1w	JSC090203-LS04	J. Sosa-Calvo	3 Feb 2009	Brazil	Pará	Belém, Utinga Forest Preserve	-1.4174	-48.4288	45	5				USNM
Myrmicinae	Sericomyrmex	parvulus	USNMENT00754741	1pin, 1w	JSC090203-LS02	J. Sosa-Calvo	3 Feb 2009	Brazil	Pará	Belém, Utinga Forest Preserve	-1.4174	-48.4288	45	5				USNM
Myrmicinae	Sericomyrmex	parvulus	USNMENT00754700	1pin 1w	JSC090203-LS01	J. Sosa-Calvo	3 Feb 2009	Brazil	Pará	Belém, Utinga Forest Preserve	-1.4174	-48.4288	45	5				USNM
Myrmicinae	Sericomyrmex	parvulus	USNMENT00754701	1pin 1w	JSC090203-LS01	J. Sosa-Calvo	3 Feb 2009	Brazil	Pará	Belém, Utinga Forest Preserve	-1.4174	-48.4288	45	5				USNM
Myrmicinae	Sericomyrmex	parvulus	USNMENT00754201	1pin, 1w	JSC090116-LS05	J. Sosa-Calvo	6 Jan 2009	Brazil	Amazonas	Manaus, Dimona, INPará,100 ha plot	-2.3833	-60.1	80					USNM
Myrmicinae	Sericomyrmex	parvulus	USNMENT01125141	1pin, 1w	JSC081110-04	J. Sosa-Calvo	10 Nov 2008	Brazil	Bahia	Lençóis	-12.56151	-41.36942	487	5	948	KY202367	NA	USNM
Myrmicinae	Sericomyrmex	parvulus	USNMENT00756808	1pin, 1w	JSC080930-LS10	J. Sosa-Calvo, U. G. Mueller	30 Sep 2008	Brazil	Goiás	Faz. Pau Brasil, nr. Jussara	-15.5835	-51.3966	305	6				USNM
Myrmicinae	Sericomyrmex	parvulus	USNMENT01125589	1pin, 2w	JSC080930-LS09	J. Sosa-Calvo	30 Sep 2008	Brazil	Goiás	Faz. Pau Brasil, nr. Jussara	-15.58351	-51.39658	305	6	935 1634	KY202365	SAMN06040515	USNM
Myrmicinae	Sericomyrmex	parvulus	USNMENT00756784	1pin, 1w	JSC080930-LS09	J. Sosa-Calvo	30 Sep 2008	Brazil	Goiás	Faz. Pau Brasil, nr. Jussara	-15.58351	-51.39658	305	6	935 1634	KY202365	SAMN06040515	USNM
Myrmicinae	Sericomyrmex	parvulus	USNMENT00756716	1pin, 1w	JSC080930-LS08	J. Sosa-Calvo, U. G. Mueller	30 Sep 2008	Brazil	Goiás	Faz. Pau Brasil, nr. Jussara	-15.5835	-51.3966	305	6				USNM
Myrmicinae	Sericomyrmex	parvulus	USNMENT00756727	1pin, 1w	JSC080930-LS08	J. Sosa-Calvo, U. G. Mueller	30 Sep 2008	Brazil	Goiás	Faz. Pau Brasil, nr. Jussara	-15.5835	-51.3966	305	6				USNM
Myrmicinae	Sericomyrmex	parvulus	USNMENT00756697	1pin, 1w	JSC080930-LS07	J. Sosa-Calvo	30 Sep 2008	Brazil	Goiás	Faz. Pau Brasil, nr. Jussara	-15.58351	-51.39658	305	6	1651	NA	SAMN06040516	USNM
Myrmicinae	Sericomyrmex	parvulus	USNMENT00756704	1pin, 1w	JSC080930-LS07	J. Sosa-Calvo	30 Sep 2008	Brazil	Goiás	Faz. Pau Brasil, nr. Jussara	-15.58351	-51.39658	305	6	1651	NA	SAMN06040516	USNM
Myrmicinae	Sericomyrmex	parvulus	USNMENT00756535	1pin, 1w	JSC080930-LS05	J. Sosa-Calvo, TRS	30 Sep 2008	Brazil	Goiás	Faz. Pau Brasil, nr. Jussara	-15.5835	-51.3966	305	6				USNM
Myrmicinae	Sericomyrmex	parvulus	USNMENT00756547	1pin, 1w	JSC080930-LS05	J. Sosa-Calvo, TRS	30 Sep 2008	Brazil	Goiás	Faz. Pau Brasil, nr. Jussara	-15.5835	-51.3966	305	6				USNM
Myrmicinae	Sericomyrmex	parvulus	USNMENT00756486	1pin, 1w	JSC080930-LS04	J. Sosa-Calvo	30 Sep 2008	Brazil	Goiás	Faz. Pau Brasil, nr. Jussara	-15.5835	-51.3966	305	6				USNM
Myrmicinae	Sericomyrmex	parvulus	USNMENT00756409	1pin, 1w	JSC080930-LS03	J. Sosa-Calvo	30 Sep 2008	Brazil	Goiás	Faz. Pau Brasil, nr. Jussara	-15.5835	-51.3966	305	6				USNM
Myrmicinae	Sericomyrmex	parvulus	USNMENT00756384	1pin, 1w	JSC080930-LS02	J. Sosa-Calvo	30 Sep 2008	Brazil	Goiás	Faz. Pau Brasil, nr. Jussara	-15.5835	-51.3966	305	6				USNM
Myrmicinae	Sericomyrmex	parvulus	USNMENT00756394	1pin, 1w	JSC080930-LS02	J. Sosa-Calvo	30 Sep 2008	Brazil	Goiás	Faz. Pau Brasil, nr. Jussara	-15.5835	-51.3966	305	6				USNM
Myrmicinae	Sericomyrmex	parvulus	USNMENT01125632	1pin, 1w	JSC080922-05	J. Sosa-Calvo	22 Sep 2008	Brazil	Minas Gerais	Uberlândia, Panga ecological station	-19.10557	-48.23849	810	4				USNM
Myrmicinae	Sericomyrmex	parvulus	USNMENT01125633	1pin, 1w	JSC080922-05	J. Sosa-Calvo	22 Sep 2008	Brazil	Minas Gerais	Uberlândia, Panga ecological station	-19.10557	-48.23849	810	4				USNM
Myrmicinae	Sericomyrmex	parvulus	USNMENT01125634	1pin, 1w	JSC080922-01	J. Sosa-Calvo	22 Sep 2008	Brazil	Minas Gerais	Uberlândia, Panga ecological station	-19.10557	-48.23849	810	4				USNM
Myrmicinae	Sericomyrmex	parvulus	USNMENT01125635	1pin, 1w	JSC080922-01	J. Sosa-Calvo	22 Sep 2008	Brazil	Minas Gerais	Uberlândia, Panga ecological station	-19.10557	-48.23849	810	4				USNM
Myrmicinae	Sericomyrmex	parvulus	USNMENT01125646	1pin, 1w	JSC071007-LS10	J. Sosa-Calvo, J. Rodriguez	7 Oct 2007	Colombia	Amazonas	PNN Amacayacu	-3.8103	-70.2662	88					USNM
Myrmicinae	Sericomyrmex	parvulus	USNMENT01125645	1pin, 2w	JSC071007-LS08	J. Sosa-Calvo, J. Rodriguez	7 Oct 2007	Colombia	Amazonas	PNN Amacayacu	-3.8103	-70.2662	88					USNM
Myrmicinae	Sericomyrmex	parvulus	USNMENT01125644	1pin, 1w	JSC071007-LS08	J. Sosa-Calvo, J. Rodriguez	7 Oct 2007	Colombia	Amazonas	PNN Amacayacu	-3.8103	-70.2662	88					USNM
Myrmicinae	Sericomyrmex	parvulus	USNMENT00446157	1pin, 1w	JSC051103-01-LS17	J. Sosa-Calvo	3 Nov 2005	Suriname	Sipaliwini	Nassau Mountains	4.8172	-54.6067	514		924			USNM
Myrmicinae	Sericomyrmex	parvulus	USNMENT01124296	1pin, 1w	JSC051103-01-LS17	J. Sosa-Calvo	3 Nov 2005	Suriname	Sipaliwini	Nassau Mountains	4.8172	-54.6067	514		924			USNM
Myrmicinae	Sericomyrmex	parvulus	USNMENT00446419	1pin, 1w	JSC051029-01-LS09	J. Sosa-Calvo, R. Badal	29 Oct 2005	Suriname	Sipaliwini	Lely Mountains	4.4507	-55.2302	550					USNM
Myrmicinae	Sericomyrmex	parvulus	USNMENT00447129	1pin, 1w	JSC051026-01-LS03	J. Sosa-Calvo, R. Badal	26 Oct 2005	Suriname	Sipaliwini	Lely Mountains	4.2529	-54.7561	619					USNM
Myrmicinae	Sericomyrmex	parvulus	USNMENT01125641	1pin, 1w	IOF9	I. O. Fernandes	25 Oct 2013	Brazil	Rondônia	Ilha Pedras, km 4, subparcela 100	-9.1512	-64.578	86					USNM
Myrmicinae	Sericomyrmex	parvulus	USNMENT01125640	1pin, 1w	IOF6	I. O. Fernandes	19 Jan 2014	Brazil	Rondônia	Ilha do Búfalo, km1, subparcela 100	-9.0818	-64.2125	90					USNM
Myrmicinae	Sericomyrmex	parvulus	USNMENT01125134	1pin, 1w	IOF4	I. O. Fernandes	26 Oct 2013	Brazil	Rondônia	Ilha do Búfalo, km 0.5, subparcela 250	-9.0818	-64.2125	90		1658	KY202373	SAMN06040517	USNM
Myrmicinae	Sericomyrmex	parvulus	USNMENT01125642	1pin, 1w	IOF10	I. O. Fernandes	26 Nov 2011	Brazil	Rondônia	Jaci-Paraná, km 4, subparcela 150	-9.2656	-64.2125	94					USNM
Myrmicinae	Sericomyrmex	parvulus	USNMENT01125707	1pin, 1w	CR060904-10	C. Rabeling	4 Sep 2006	Brazil	Amazonas	Embrapa Amazônia Ocidental, 30 km N Manaus	-2.89824	-59.9903						USNM
Myrmicinae	Sericomyrmex	parvulus	USNMENT01125705	1pin, 1w	CR060904-07	C. Rabeling	4 Sep 2006	Brazil	Amazonas	Embrapa Amazônia Ocidental, 30 km N Manaus	-2.89824	-59.9903						USNM
Myrmicinae	Sericomyrmex	parvulus	USNMENT01125706	1pin, 1w	CR060904-07	C. Rabeling	4 Sep 2006	Brazil	Amazonas	Embrapa Amazônia Ocidental, 30 km N Manaus	-2.89824	-59.9903						USNM
Myrmicinae	Sericomyrmex	parvulus	USNMENT01125596	1pin, 1w	BIOTA-Winkler17			Brazil	São Paulo	Juréia-Itantins	-24.54416	-47.235			972			USNM
Myrmicinae	Sericomyrmex	parvulus	USNMENT01125630	1pin, 1w	Andre080922-10	J. Sosa-Calvo	22 Sep 2008	Brazil	Minas Gerais	Uberlândia, Panga ecological station	-19.10557	-48.23849	810					USNM
Myrmicinae	Sericomyrmex	parvulus	USNMENT01125631	1pin, 1w	Andre080922-10	J. Sosa-Calvo	22 Sep 2008	Brazil	Minas Gerais	Uberlândia, Panga ecological station	-19.10557	-48.23849	810					USNM
Myrmicinae	Sericomyrmex	parvulus	USNMENT01125136	1pin, 2w	AJ141003-02	A. Ješovnik	3 Oct 2014	Brazil	Pará	Parauapebas, FL Nacional de Carajás, Parque Zoobotânico	-6.06292	-50.05712	626		1671	KY202376	SAMN06040520	USNM
Myrmicinae	Sericomyrmex	parvulus	USNMENT01125135	1pin, 1w	AJ141002-03	A. Ješovnik	2 Oct 2014	Brazil	Pará	Parauapebas, FL Nacional de Carajás, Parque Zoobotânico	-6.06292	-50.05712	626		1670	KY202375	SAMN06040519	USNM
Myrmicinae	Sericomyrmex	parvulus	USNMENT01125590	1pin, 1w	AJ141002-03	A. Ješovnik	2 Oct 2014	Brazil	Pará	Parauapebas, FL Nacional de Carajás, Parque Zoobotânico	-6.06292	-50.05712	626		1670	KY202375	SAMN06040519	USNM
Myrmicinae	Sericomyrmex	parvulus	USNMENT01125137	1pin, 1w	AJ121018-05	A. Ješovnik	18 Oct 2012	Brazil	Minas Gerais	Panga, Uberlândia	-19.18314	-48.40141	813		968 1552	KY202369	SAMN06040512	USNM
Myrmicinae	Sericomyrmex	parvulus	USNMENT01125140	1pin, 2w	AJ120803-03	A. Ješovnik	3 Aug 2012	Peru	Madre de Dios	Tambopata Reserve	-12.8187	-69.3636	224		1629	KY202372	SAMN06040514	USNM
Myrmicinae	Sericomyrmex	parvulus	USNMENT01125588	1pin, 2w	AJ120803-03	A. Ješovnik	3 Aug 2012	Peru	Madre de Dios	Tambopata Reserve	-12.8187	-69.3636	224		1629	KY202372	SAMN06040514	USNM
Myrmicinae	Sericomyrmex	parvulus	USNMENT01125595	1pin, 1Q	AJ120803-03	A. Ješovnik	3 Aug 2012	Peru	Madre de Dios	Tambopata Reserve	-12.8187	-69.3636	224		1629	KY202372	SAMN06040514	USNM
Myrmicinae	Sericomyrmex	parvulus	USNMENT01125138	1pin, 2w	AJ120728-10	A. Ješovnik	1 Aug 2012	Peru	Madre de Dios	Tambopata Reserve	-12.8187	-69.3636	224		951 21467	KY202368	SAMN06040511	USNM
Myrmicinae	Sericomyrmex	parvulus	USNMENT01125591	1pin, 2w	AJ120728-10	A. Ješovnik	1 Aug 2012	Peru	Madre de Dios	Tambopata Reserve	-12.8187	-69.3636	224		951 21467	KY202368	SAMN06040511	USNM
Myrmicinae	Sericomyrmex	parvulus	USNMENT01125594	1pin, 1q	AJ120728-10	A. Ješovnik	1 Aug 2012	Peru	Madre de Dios	Tambopata Reserve	-12.8187	-69.3636	224		951 21467	KY202368	SAMN06040511	USNM
Myrmicinae	Sericomyrmex	parvulus	USNMENT01125593	1 SEM stub, w	AJ120728-10	A. Ješovnik	1 Aug 2012	Peru	Madre de Dios	Tambopata Reserve	-12.8187	-69.3636	224		951 21467	KY202368	SAMN06040511	USNM
Myrmicinae	Sericomyrmex	parvulus	USNMENT01125592	1 SEM stub, larvae	AJ120728-10	A. Ješovnik	1 Aug 2012	Peru	Madre de Dios	Tambopata Reserve	-12.8187	-69.3636	224		951 21467	KY202368	SAMN06040511	USNM
Myrmicinae	Sericomyrmex	parvulus	USNMENT01125653	1pin, 1w	2605479HCCH9D	K. T. Ryder Wilkie, A. Mertl	9 Feb 2002	Ecuador	Orellana	Tiputini Biodiversity Station	-0.6333	-76.1333						USNM
Myrmicinae	Sericomyrmex	parvulus	USNMENT01125678	1pin, 1w	2605476CHIE	K. T. Ryder Wilkie	14 Feb 2002	Ecuador	Orellana	Tiputini Biodiversity Station	-0.6333	-76.1333	220					USNM
Myrmicinae	Sericomyrmex	parvulus	USNMENT01125679	1pin, 1w	2605474CHIE	K. T. Ryder Wilkie	14 Feb 2002	Ecuador	Orellana	Tiputini Biodiversity Station	-0.6333	-76.1333	220					USNM
Myrmicinae	Sericomyrmex	parvulus	USNMENT01125666	1pin, 1w	00274NTC17	K. T. Ryder Wilkie	10 Feb 2003	Ecuador	Orellana	Tiputini Biodiversity Station	-0.6333	-76.1333						USNM
Myrmicinae	Sericomyrmex	parvulus	USNMENT01125675	1pin, 1w	00273MTC16	K. T. Ryder Wilkie	10 Feb 2003	Ecuador	Orellana	Tiputini Biodiversity Station	-0.6333	-76.1333						USNM
Myrmicinae	Sericomyrmex	parvulus	USNMENT01125655	1pin, 1w	00271NTC14	K. T. Ryder Wilkie	10 Feb 2003	Ecuador	Orellana	Tiputini Biodiversity Station	-0.6333	-76.1333						USNM
Myrmicinae	Sericomyrmex	parvulus	USNMENT01125656	1pin, 1w	00268LTC11	K. T. Ryder Wilkie	10 Feb 2003	Ecuador	Orellana	Tiputini Biodiversity Station	-0.6333	-76.1333						USNM
Myrmicinae	Sericomyrmex	parvulus	USNMENT01125658	1pin, 1w	00261TTC4	K. T. Ryder Wilkie	10 Feb 2003	Ecuador	Orellana	Tiputini Biodiversity Station	-0.6379	-76.1333						USNM
Myrmicinae	Sericomyrmex	parvulus	USNMENT01125651	1pin, 1w	00259KTC2	K. T. Ryder Wilkie	10 Feb 2003	Ecuador	Orellana	Tiputini Biodiversity Station	-0.6333	-76.1333						USNM
Myrmicinae	Sericomyrmex	parvulus	USNMENT01125665	1pin, 1w	00258AHTC1	K. T. Ryder Wilkie	10 Feb 2003	Ecuador	Orellana	Tiputini Biodiversity Station	-0.6333	-76.1333						USNM
Myrmicinae	Sericomyrmex	parvulus	USNMENT01125649	1pin, 1w	00247CTC10	K. T. Ryder Wilkie	10 Feb 2003	Ecuador	Orellana	Tiputini Biodiversity Station	-0.6333	-76.1333						USNM
Myrmicinae	Sericomyrmex	parvulus	USNMENT01125684	1pin, 1w	00244ATC7	K. T. Ryder Wilkie	10 Feb 2003	Ecuador	Orellana	Tiputini Biodiversity Station	-0.6333	-76.1333						USNM
Myrmicinae	Sericomyrmex	parvulus	USNMENT01125661	1pin, 1w	00241FTC4	K. T. Ryder Wilkie	10 Feb 2003	Ecuador	Orellana	Tiputini Biodiversity Station	-0.6333	-76.1333						USNM
Myrmicinae	Sericomyrmex	parvulus	USNMENT01125669	1pin, 1w	00239BTC2	K. T. Ryder Wilkie	10 Feb 2003	Ecuador	Orellana	Tiputini Biodiversity Station	-0.6333	-76.1333						USNM
Myrmicinae	Sericomyrmex	parvulus	USNMENT01125670	1pin, 1w	00238BTC1	K. T. Ryder Wilkie	10 Feb 2003	Ecuador	Orellana	Tiputini Biodiversity Station	-0.6333	-76.1333						USNM
Myrmicinae	Sericomyrmex	parvulus	USNMENT01125683	1pin, 1w	00234ATC17	K. T. Ryder Wilkie	10 Feb 2003	Ecuador	Orellana	Tiputini Biodiversity Station	-0.6333	-76.1333						USNM
Myrmicinae	Sericomyrmex	parvulus	USNMENT01125667	1pin, 1w	00221CTC4	K. T. Ryder Wilkie	10 Feb 2003	Ecuador	Orellana	Tiputini Biodiversity Station	-0.6333	-76.1333						USNM
Myrmicinae	Sericomyrmex	parvulus	USNMENT01125676	1pin, 1w	00219DTC2	K. T. Ryder Wilkie	10 Feb 2003	Ecuador	Orellana	Tiputini Biodiversity Station	-0.6333	-76.1333						USNM
Myrmicinae	Sericomyrmex	parvulus	USNMENT01125668	1pin, 1w	00191DTB11	K. T. Ryder Wilkie	10 Feb 2003	Ecuador	Orellana	Tiputini Biodiversity Station	-0.6333	-76.1333						USNM
Myrmicinae	Sericomyrmex	parvulus	USNMENT01125663	1pin, 1w	00151XTB18	K. T. Ryder Wilkie	10 Feb 2003	Ecuador	Orellana	Tiputini Biodiversity Station	-0.6333	-76.1333						USNM
Myrmicinae	Sericomyrmex	parvulus	USNMENT01125657	1pin, 1w	00149XTB16	K. T. Ryder Wilkie	10 Feb 2003	Ecuador	Orellana	Tiputini Biodiversity Station	-0.6379	-76.1333						USNM
Myrmicinae	Sericomyrmex	parvulus	USNMENT01125659	1pin, 1w	00149CTB16	K. T. Ryder Wilkie	10 Feb 2003	Ecuador	Orellana	Tiputini Biodiversity Station	-0.6333	-76.1333						USNM
Myrmicinae	Sericomyrmex	parvulus	USNMENT01125654	1pin, 1w	00147FTB14	K. T. Ryder Wilkie	10 Feb 2003	Ecuador	Orellana	Tiputini Biodiversity Station	-0.6333	-76.1333						USNM
Myrmicinae	Sericomyrmex	parvulus	USNMENT01125671	1pin, 1w	00146CTB13	K. T. Ryder Wilkie	10 Feb 2003	Ecuador	Orellana	Tiputini Biodiversity Station	-0.6333	-76.1333						USNM
Myrmicinae	Sericomyrmex	parvulus	USNMENT01125673	1pin, 1w	00137ABTB4	K. T. Ryder Wilkie	10 Feb 2003	Ecuador	Orellana	Tiputini Biodiversity Station	-0.6333	-76.1333						USNM
Myrmicinae	Sericomyrmex	parvulus	USNMENT01125648	1pin, 1w	00135NTB2	K. T. Ryder Wilkie	10 Feb 2003	Ecuador	Orellana	Tiputini Biodiversity Station	-0.6333	-76.1333						USNM
Myrmicinae	Sericomyrmex	parvulus	USNMENT01125662	1pin, 1w	00119HTB6	K. T. Ryder Wilkie	10 Feb 2003	Ecuador	Orellana	Tiputini Biodiversity Station	-0.6379	-76.1333						USNM
Myrmicinae	Sericomyrmex	parvulus	USNMENT01125660	1pin, 1w	00116ATB3	K. T. Ryder Wilkie	10 Feb 2003	Ecuador	Orellana	Tiputini Biodiversity Station	-0.6333	-76.1333						USNM
Myrmicinae	Sericomyrmex	parvulus	USNMENT01125672	1pin, 1w	00115ETB2	K. T. Ryder Wilkie	10 Feb 2003	Ecuador	Orellana	Tiputini Biodiversity Station	-0.6333	-76.1333						USNM
Myrmicinae	Sericomyrmex	parvulus	USNMENT01125677	1pin, 1w	00076CTA9	K. T. Ryder Wilkie	10 Feb 2003	Ecuador	Orellana	Tiputini Biodiversity Station	-0.6333	-76.1333						USNM
Myrmicinae	Sericomyrmex	parvulus	USNMENT01125650	1pin, 1w	00043LTA4	K. T. Ryder Wilkie	10 Feb 2003	Ecuador	Orellana	Tiputini Biodiversity Station	-0.6333	-76.1333						USNM
Myrmicinae	Sericomyrmex	parvulus	USNMENT01125664	1pin, 1w	00040LTA1	K. T. Ryder Wilkie	10 Feb 2003	Ecuador	Orellana	Tiputini Biodiversity Station	-0.6333	-76.1333						USNM
Myrmicinae	Sericomyrmex	parvulus	USNMENT01125688	1pin, 3w		W. M. Mann	30 Oct 1921	Bolivia	Beni	Cavinas	-12.5311	-66.9146						USNM
Myrmicinae	Sericomyrmex	parvulus	USNMENT01125689	1pin, 3w		W. M. Mann	31 Dec 1921	Bolivia	Beni	Cavinas	-12.5311	-66.9146						USNM
Myrmicinae	Sericomyrmex	parvulus	USNMENT01125704	1pin, 1w		C. Kugler, R. R. Lambert	16 Jun 1981	Peru	Madre de Dios	Puerto Maldonado, 3 km N by road	-12.5	-70.1	260					USNM
Myrmicinae	Sericomyrmex	parvulus	USNMENT01125638	1pin, 3w	UFVlabecol000410	J. Chaul	5 May 2013	Brazil	Minas Gerais	Viçosa	-20.7552	-42.8866						UFVB
Myrmicinae	Sericomyrmex	parvulus	USNMENT01125144	1pin, 2w	JCMC001	J. Chaul	27 Sep 2015	Brazil	Minas Gerais	Viçosa Rua M.Euzébia, n.18	-20.7552	-42.8866			1791	KY202378	NA	UFVB
Myrmicinae	Sericomyrmex	parvulus	USNMENT01125597	1pin, 1q	JCMC001	J. Chaul	27 Sep 2015	Brazil	Minas Gerais	Viçosa Rua M.Euzébia, n.18	-20.7552	-42.8866			1791	KY202378	NA	UFVB
Myrmicinae	Sericomyrmex	parvulus	USNMENT01125598	1pin, 1q	JCMC001	J. Chaul	27 Sep 2015	Brazil	Minas Gerais	Viçosa Rua M.Euzébia, n.18	-20.7552	-42.8866			1791	KY202378	NA	UFVB
Myrmicinae	Sericomyrmex	parvulus	USNMENT01125695	1pin, 1w		G. R. Manzão, R. T. T. Mendoça	16 Oct 2013	Brazil	Rondônia	Porto Velho, Area Abunã, A9P1	-9.6325	-65.4388						DZUP
Myrmicinae	Sericomyrmex	parvulus	USNMENT01125698	1pin, 1w		M. Ronque	30 May 2015	Brazil	São Paulo	Parque Estadual da Serra do Mar, Núcleo N1 Picinguaba Mata	-23.3361	-44.8375						DZUP
Myrmicinae	Sericomyrmex	parvulus	USNMENT01125699	1pin, 1w		M. Ronque	30 May 2015	Brazil	São Paulo	Parque Estadual da Serra do Mar, Núcleo N5 Picinguaba Mata	-23.3361	-44.8375						DZUP
Myrmicinae	Sericomyrmex	parvulus	USNMENT01125694	1pin, 3w		G. R. Manzão, R. T. T. Mendoça	16 Oct 2013	Brazil	Rondônia	Porto Velho, Area Abunã, A1P1	-9.61	-65.3788						DZUP
Myrmicinae	Sericomyrmex	parvulus	USNMENT01125700	1pin, 2w		G. R. Manzão, R. T. T. Mendoça	16 Oct 2013	Brazil	Rondônia	Porto Velho, Area Caiçara, C3P1	-9.4447	-64.8275						DZUP
Myrmicinae	Sericomyrmex	parvulus	USNMENT01125696	1pin, 1w		G. R. Manzão, R. T. T. Mendoça	16 Oct 2013	Brazil	Rondônia	Porto Velho, Area Mutum, M7P1	-9.5955	-65.0667						DZUP
Myrmicinae	Sericomyrmex	parvulus	USNMENT01125697	1pin, 1w		G. R. Manzão, R. T. T. Mendoça	16 Oct 2013	Brazil	Rondônia	Porto Velho, Area Mutum, M5P4	-9.5803	-65.0536						DZUP
Myrmicinae	Sericomyrmex	parvulus	USNMENT01125691	1pin, 1w	PSW12314-22	P. S. Ward	9 Dec 1993	Bolivia	Santa Cruz	10 km NW Terevinto	-17.6667	-63.45	380					PSWC
Myrmicinae	Sericomyrmex	parvulus	USNMENT01125690	1pin, 2w	PSW12197-19	P. S. Ward	27 Nov 1993	Bolivia	Santa Cruz	35 km SSE Flor de Oro	-13.8333	-60.8667	450					PSWC
Myrmicinae	Sericomyrmex	parvulus	USNMENT00445579	1pin, 2w		C. Emery		Brazil	Pará		-4	-53						NHMB
Myrmicinae	Sericomyrmex	parvulus	USNMENT01125618	1pin, 2w	Winkler 27	R. R. Silva, B. H. Dietz, L. S. Ferreira	19 May 2003	Brazil	Sergipe	Areia Branca, PN Serra de Itabaiana	-10.765	-37.3326						MZSP
Myrmicinae	Sericomyrmex	parvulus	USNMENT01125692	1pin, 1w	Winkler 8	R. R. Silva, B. H. Dietz	3 May 2005	Brazil	Tocantins	Goiatins	-7.9792	-47.2507						MZSP
Myrmicinae	Sericomyrmex	parvulus	USNMENT01125617	1pin,1w	Winkler 7	R. R. Silva, C. R. F. Brandão, C. Scott	24 Dec 2002	Brazil	São Paulo	Cananéia, Ilha do Cardoso	-25.0968	-47.9298						MZSP
Myrmicinae	Sericomyrmex	parvulus	USNMENT01125609	1pin, 1w	Winkler 7	R. R. Silva, R. M. Feitosa	16 Nov 2005	Brazil	Tocantins	Araguacema	-8.9886	-49.6675						MZSP
Myrmicinae	Sericomyrmex	parvulus	USNMENT01125607	1pin, 1w	Winkler 4	R. R. Silva, B. H. Dietz	3 May 2005	Brazil	Tocantins	Goiatins	-7.9793	-47.2507						MZSP
Myrmicinae	Sericomyrmex	parvulus	USNMENT01125608	1pin, 1w	Winkler 4	R. R. Silva, R. M. Feitosa	16 Nov 2005	Brazil	Tocantins	Araguacema	-8.9886	-49.6675						MZSP
Myrmicinae	Sericomyrmex	parvulus	USNMENT01125610	1pin, 1w	Winkler 17	R.R. Silva, N.L. Albuquerque	30 Sep 2001	Brazil	Tocantins	Porto Nacional, Fazenda Alto Paraíso, Transecto 1	-10.7089	-48.4680						MZSP
Myrmicinae	Sericomyrmex	parvulus	USNMENT01125612	1pin, 2w	Winkler 1	R. R. Silva, B. H. Dietz	13 Oct 2004	Brazil	Tocantins	Paraná, Serra da Contenda	-13.3576	-47.6756						MZSP
Myrmicinae	Sericomyrmex	parvulus	USNMENT01125611	1pin, 1w	Winkler7	R.R. Silva, N.L. Albuquerque	30 Sep 2001	Brazil	Tocantins	Porto Nacional, Fazenda Alto Paraíso, Transecto 1	-10.7089	-48.4680						MZSP
Myrmicinae	Sericomyrmex	parvulus	USNMENT01125616	1pin, 4w	KL3027	K. Lenko	2 Dec 1963	Brazil	São Paulo	Faz. Itaquerê, Nova Europa	-21.7838	-48.5578						MZSP
Myrmicinae	Sericomyrmex	parvulus	USNMENT01125628	1pin, 3w	IBA13883	I. B. de Almeida	19 Jul 1971	Brazil	Pará	Belém, IPEAN APEG	-1.4373	-48.4706						MZSP
Myrmicinae	Sericomyrmex	parvulus	USNMENT01125627	1pin, 2w	IBA13883	I. B. de Almeida	19 Jul 1971	Brazil	Pará	Belém, IPEAN APEG	-1.4373	-48.4706						MZSP
Myrmicinae	Sericomyrmex	parvulus	USNMENT01125615	1pin, 1w	FH3538	OP Fora Hini	11 Jun 1960	Brazil	Rondônia	Rio Jamari, São Pedro	-10.2	-63.25						MZSP
Myrmicinae	Sericomyrmex	parvulus	USNMENT01125613	1pin, 1w	Delabie17	J. H. C. Delabie	1 Oct 1986	Brazil	Bahia	Ilhéus, Itabuna, CEPEC area Zoolog, km 22	-14.7	-39.2						MZSP
Myrmicinae	Sericomyrmex	parvulus	USNMENT01125143	1pin, 1w	BIOTA-Winkler42			Brazil	São Paulo	Cananéia, Ilha do Cardoso	-25.0968	-47.9298			976	KY202371	NA	MZSP
Myrmicinae	Sericomyrmex	parvulus	USNMENT01125629	1pin, 5w		R.C.G.		Brazil	Pará	Belém, Parque R. A.	-1.4585	-48.4372						MZSP
Myrmicinae	Sericomyrmex	parvulus	USNMENT01125605	1pin, 1w		B. H. Dietz, Campaner	2 Dec 1995	Brazil	Goiás	Colinas do Sul, Serra da Mesa	-14.0166	-49.02						MZSP
Myrmicinae	Sericomyrmex	parvulus	USNMENT01125606	1pin, 1w		R. R. Silva, B. H. Dietz	3 May 2005	Brazil	Tocantins	Goiatins	-7.9793	-47.2507						MZSP
Myrmicinae	Sericomyrmex	parvulus	USNMENT01125626	1pin, 1w	MPEGHYM11527074	A. Y. Harada	19 Sep 2014	Brazil	Maranhão	Bom Jardim, REBIO Gurupi, Parcela 02	-3.9219	-46.7631						MPEG
Myrmicinae	Sericomyrmex	parvulus	USNMENT01125625	1pin, 1w	MPEGHYM11527073	A. Y. Harada	19 Sep 2014	Brazil	Maranhão	Bom Jardim, REBIO Gurupi, Parcela 02	-3.9219	-46.7631						MPEG
Myrmicinae	Sericomyrmex	parvulus	USNMENT01125623	1pin, 1w	MPEGHYM11515302	M. Tavares, A. Palmeira	17 Apr 2012	Brazil	Pará	Nova Ipixuna, Fazenda Bom Retiro, Parcela 03	-4.8412	-49.218						MPEG
Myrmicinae	Sericomyrmex	parvulus	USNMENT01125622	1pin, 1w	MPEGHYM11515301	M. Tavares, A. Palmeira	12 Apr 2012	Brazil	Pará	Nova Ipixuna, Fazenda Bom Retiro, Parcela 03	-4.8412	-49.218						MPEG
Myrmicinae	Sericomyrmex	parvulus	USNMENT01125621	1pin, 1w	MPEGHYM11515300	M. Tavares, A. Palmeira	17 Apr 2012	Brazil	Pará	Nova Ipixuna, Fazenda Bom Retiro, Parcela 03	-4.8412	-49.218						MPEG
Myrmicinae	Sericomyrmex	parvulus	USNMENT01125620	1pin, 1w	MPEGHYM11515296	M. Tavares, A. Palmeira	16 Apr 2013	Brazil	Pará	Nova Ipixuna, Fazenda Bom Retiro, Parcela 03	-4.8412	-49.218						MPEG
Myrmicinae	Sericomyrmex	parvulus	USNMENT01125619	1pin, 1w	MPEGHYM11515295	M. Tavares, A. Palmeira	12 Apr 2012	Brazil	Pará	Nova Ipixuna, Fazenda Bom Retiro, Parcela 02	-4.8412	-49.218						MPEG
Myrmicinae	Sericomyrmex	parvulus	USNMENT01125624	1pin, 2w	MPEGHYM11515292	A. Y. Harada	18 Jul 2014	Brazil	Maranhão	Centro Novo Maranhao, REBIO Gurupi, Parcela 02	-3.682111	-46.7798						MPEG
Myrmicinae	Sericomyrmex	parvulus	USNMENT01125603	1pin, 1w	MPEGHYM11515251	A. Y. Harada	15 Oct 2007	Brazil	Pará	Melgaço, Caxiuanã, ECFPn Transecto 3-800, Winkler #5	-1.7358	-51.4876						MPEG
Myrmicinae	Sericomyrmex	parvulus	USNMENT00924107	1pin, 1w	JGM5931	J. G. Myers	29 Dec 1935	Suriname	Nickerie	Upper Courantyne River, King Fred. Wm. IV Falls								MCZ
Myrmicinae	Sericomyrmex	parvulus	USNMENT01125715	1pin, 1w	Benjamin Constant& Vicinity, BC- BF	W. L. Brown	19 Sep 1962	Brazil	Amazonas	Amazonas	-2.81	-60.23						MCZ
Myrmicinae	Sericomyrmex	parvulus	USNMENT01125685	1pin, 1w	B-346	S. & J. Peck	12 Jun 1976	Ecuador	Manabi	73 km NE Chone, B364	-0.363	-79.739	300	10000				MCZ
Myrmicinae	Sericomyrmex	parvulus	USNMENT01125686	1pin, 1w	B-346	S. & J. Peck	12 Jun 1976	Ecuador	Manabi	73 km NE Chone, B364	-0.363	-79.739	300	10000				MCZ
Myrmicinae	Sericomyrmex	parvulus	USNMENT01125687	1pin, 1w	B-346	S. & J. Peck	12 Jun 1976	Ecuador	Manabi	73 km NE Chone, B364	-0.363	-79.739	300	10000				MCZ
Myrmicinae	Sericomyrmex	parvulus	USNMENT01125712	1pin, 1w	TN3500ptf5	F. Baccaro	10 Oct 2010	Brazil	Amazonas	Manaquiri, Br 319, km100	-3.67	-60.31						INPA
Myrmicinae	Sericomyrmex	parvulus	USNMENT01125711	1pin, 1w	TN1500ptf9	F. Baccaro	10 Oct 2010	Brazil	Amazonas	Manaquiri, Br 319, km100	-3.6829	-60.32						INPA
Myrmicinae	Sericomyrmex	parvulus	USNMENT01125708	1pin, 1w		A. Y. Harada, A. G. Bandeira	24 Oct 1991	Brazil	Amazonas	Manaus, Br 174 Km 44-EEST S2	-2.59	-60.03	83					INPA
Myrmicinae	Sericomyrmex	parvulus	USNMENT01125709	1pin, 1w		A. Y. Harada, A. G. Bandeira	24 Oct 1991	Brazil	Amazonas	Manaus, Br 174 Km 44-EEST S2	-2.59	-60.03	83					INPA
Myrmicinae	Sericomyrmex	parvulus	USNMENT01125713	1pin, 1w		A. Y. Harada	21 Feb 1991	Brazil	Amazonas	Manaus, Br 174 Km 46-EEST INPA	-2.58	-60.03	83					INPA
Myrmicinae	Sericomyrmex	parvulus	USNMENT01125714	1pin, 1w		Queiroz	27 Jan 1994	Brazil	Amazonas	Pres. Figueiredo	-2.02	-60.02						INPA
Myrmicinae	Sericomyrmex	parvulus	USNMENT01125142	1pin, 1w	M2783	D. Chota	19 Dec 2001	Colombia	Amazonas	PNN Amacayacu, Matamata	-3.6833	-70.25	150		970	KY202370	NA	IAVH
Myrmicinae	Sericomyrmex	parvulus	USNMENT01125647	1pin, 1w	M2249	D. Chota	3 Oct 2001	Colombia	Amazonas	PNN Amacayacu, Matamata	-3.6833	-70.25	150					IAVH
Myrmicinae	Sericomyrmex	parvulus	USNMENT01125643	1pin, 1w	IAvH-E64458	E. Gonzales	1 Nov 2000	Colombia	Caquetá	Puerto Solano, PNN Serranía de Chiribiquete, Río Cuñaré	0.5	-72.631	250					IAVH
Myrmicinae	Sericomyrmex	parvulus	USNMENT01125682	1pin, 1w	JPC10399	J. P. Caldwell	1 Nov 1994	Ecuador	Napo	Reserva Faunistico Cuyabeno	0.1167	-76.1833						CEPEC
Myrmicinae	Sericomyrmex	parvulus	USNMENT01125681	1pin, 1w	JPC10230	J. P. Caldwell	1 Nov 1994	Ecuador	Napo	Reserva Faunistico Cuyabeno	0.1167	-76.1833						CEPEC
Myrmicinae	Sericomyrmex	parvulus	USNMENT01125680	1pin, 1w	JPC10209	J. P. Caldwell	1 Nov 1994	Ecuador	Napo	Reserva Faunistico Cuyabeno	0.1167	-76.1833						CEPEC
Myrmicinae	Sericomyrmex	parvulus	USNMENT01125716	1pin, 2w	CasimiroL27	Casimiro	29 Sep 1993	Brazil	Amazonas	Manaus, Rs2303	-2.96	-59.93						CEPEC
Myrmicinae	Sericomyrmex	parvulus	USNMENT01125693	1pin, 5w		J. R. M. Santos	30 Mar 2001	Brazil	Bahia	Lençóis	-12.55	-41.6833						CEPEC
Myrmicinae	Sericomyrmex	parvulus	USNMENT01125601	1pin, 1w		J. R. M. Santos	16 Oct 2004	Brazil	Pará	Marituba, CEPLAC Station	-1.3666	-48.3333						CEPEC
Myrmicinae	Sericomyrmex	parvulus	USNMENT01125602	1pin, 1w			28 May 2002	Brazil	Pará	Tailândia, Faz. Santa Marta, Juruá Florestal	-2.8507	-48.7219						CEPEC
Myrmicinae	Sericomyrmex	parvulus	USNMENT01125614	1pin, 1w		J. R. M. Santos	21 Sep 2000	Brazil	Bahia	Itabuna, Ferradas A27	-14.8258	-39.4044						CEPEC
Myrmicinae	Sericomyrmex	parvulus	CASENT0104987	1pin, 1w		E.I.Schlinger & E.S.Ross	10 Nov 1954	Peru	Huánuco	Monson Valley, Tingo Maria	-9.3167	-76.0167	600					CASC
Myrmicinae	Sericomyrmex	parvulus	USNMENT01125604	1pin, 1w	MPEGHYM11515246	A. Y. Harada	7 Jul 2004	Brazil	Pará	Melgaço, Caxiuanã, Transecto 9-500, Winkler #4	-1.7248	-51.4230						MPEG
Myrmicinae	Sericomyrmex	radioheadi	USNMENT00924060	1pin, 2w	Clark1984	K. Clark	8 Feb 2004	Venezuela	Amazonas	10 km N of San Carlos de Río Negro	1.92	-67.05	91		1798			MCZ
Myrmicinae	Sericomyrmex	radioheadi	USNMENT00924061	1pin, 2w	Clark1984	K. Clark	8 Feb 2004	Venezuela	Amazonas	10 km N of San Carlos de Río Negro	1.92	-67.05	91		1798			MCZ
Myrmicinae	Sericomyrmex	radioheadi	USNMENT00924062	1pin, 2w	Clark1984	K. Clark	8 Feb 2004	Venezuela	Amazonas	10 km N of San Carlos de Río Negro	1.92	-67.05	91		1798			MCZ
Myrmicinae	Sericomyrmex	radioheadi	USNMENT00924063	1pin, 2w	Clark1984	K. Clark	8 Feb 2004	Venezuela	Amazonas	10 km N of San Carlos de Río Negro	1.92	-67.05	91		1798	KY202350		MCZ
Myrmicinae	Sericomyrmex	radioheadi	USNMENT00924059	1pin, 1w	Clark1984	K. Clark	8 Feb 2004	Venezuela	Amazonas	10 km N of San Carlos de Río Negro	1.92	-67.05	91		1798			MCZ
Myrmicinae	Sericomyrmex	saramama	USNMENT00419544	1pin, 1w	NMG030615-06	N. M. Gerardo	15 Jun 2003	Ecuador	Orellana	Tiputini, Chorongo trail	-0.6382	-76.8490	227		906 1640		SAMN06040497	USNM
Myrmicinae	Sericomyrmex	saramama	USNMENT00419555	1pin, 1w	NMG030615-06	N. M. Gerardo	15 Jun 2003	Ecuador	Orellana	Tiputini, Chorongo trail	-0.6382	-76.8490	227		906 1640		SAMN06040497	USNM
Myrmicinae	Sericomyrmex	saramama	USNMENT01125263	1pin, 1w	NMG030615-06	N. M. Gerardo	15 Jun 2003	Ecuador	Orellana	Tiputini, Chorongo trail	-0.6382	-76.8490	227		906 1640		SAMN06040497	USNM
Myrmicinae	Sericomyrmex	saramama	USNMENT01125264	1pin, 1w	NMG030615-06	N. M. Gerardo	15 Jun 2003	Ecuador	Orellana	Tiputini, Chorongo trail	-0.6382	-76.8490	227		906 1640		SAMN06040497	USNM
Myrmicinae	Sericomyrmex	saramama	USNMENT01125265	1pin, 1w	NMG030615-06	N. M. Gerardo	15 Jun 2003	Ecuador	Orellana	Tiputini, Chorongo trail	-0.6382	-76.8490	227		906 1640		SAMN06040497	USNM
Myrmicinae	Sericomyrmex	saramama	USNMENT00419781	1pin, 1w	AL030612-01	A. Little	12 Jun 2003	Ecuador	Orellana	Tiputini, La Selva, Chorongo trail	-0.4975	-76.3747						USNM
Myrmicinae	Sericomyrmex	saramama	USNMENT00419784	1pin, 1w	AL030612-01	A. Little	12 Jun 2003	Ecuador	Orellana	Tiputini, La Selva, Chorongo trail	-0.4975	-76.3747						USNM
Myrmicinae	Sericomyrmex	saramama	USNMENT00924064	1pin, 1w	AJ120729-03	A. Ješovnik	29 Jul 2012	Peru	Madre de Dios	Tambopata Reserve	-12.81867	-69.36364	224		938 1526	KY202348	SAMN06040495	USNM
Myrmicinae	Sericomyrmex	saramama	USNMENT00924068	1pin, 1w	AJ120729-03	A. Ješovnik	29 Jul 2012	Peru	Madre de Dios	Tambopata Reserve	-12.81867	-69.36364	224		938 1526	KY202348	SAMN06040495	USNM
Myrmicinae	Sericomyrmex	saramama	USNMENT00924069	1pin, 1w	AJ120729-03	A. Ješovnik	29 Jul 2012	Peru	Madre de Dios	Tambopata Reserve	-12.81867	-69.36364	224		938 1526	KY202348	SAMN06040495	USNM
Myrmicinae	Sericomyrmex	saramama	USNMENT00924070	1pin, 1w	AJ120729-03	A. Ješovnik	29 Jul 2012	Peru	Madre de Dios	Tambopata Reserve	-12.81867	-69.36364	224		938 1526	KY202348	SAMN06040495	USNM
Myrmicinae	Sericomyrmex	saramama	USNMENT00924071	1pin, 1w	AJ120729-03	A. Ješovnik	29 Jul 2012	Peru	Madre de Dios	Tambopata Reserve	-12.81867	-69.36364	224		938 1526	KY202348	SAMN06040495	USNM
Myrmicinae	Sericomyrmex	saramama	USNMENT00924072	1pin, 1w	AJ120729-03	A. Ješovnik	29 Jul 2012	Peru	Madre de Dios	Tambopata Reserve	-12.81867	-69.36364	224		938 1526	KY202348	SAMN06040495	USNM
Myrmicinae	Sericomyrmex	saramama	USNMENT00924073	1pin, 1w	AJ120729-03	A. Ješovnik	29 Jul 2012	Peru	Madre de Dios	Tambopata Reserve	-12.81867	-69.36364	224		938 1526	KY202348	SAMN06040495	USNM
Myrmicinae	Sericomyrmex	saramama	USNMENT00924074	1pin, 1w	AJ120729-03	A. Ješovnik	29 Jul 2012	Peru	Madre de Dios	Tambopata Reserve	-12.81867	-69.36364	224		938 1526	KY202348	SAMN06040495	USNM
Myrmicinae	Sericomyrmex	saramama	USNMENT00924077	1pin, 1w	AJ120729-03	A. Ješovnik	29 Jul 2012	Peru	Madre de Dios	Tambopata Reserve	-12.81867	-69.36364	224		938 1526	KY202348	SAMN06040495	USNM
Myrmicinae	Sericomyrmex	saramama	USNMENT00924078	1pin, 1w	AJ120729-03	A. Ješovnik	29 Jul 2012	Peru	Madre de Dios	Tambopata Reserve	-12.81867	-69.36364	224		938 1526	KY202348	SAMN06040495	USNM
Myrmicinae	Sericomyrmex	saramama	USNMENT00924079	1pin, 1w	AJ120729-03	A. Ješovnik	29 Jul 2012	Peru	Madre de Dios	Tambopata Reserve	-12.81867	-69.36364	224		938 1526	KY202348	SAMN06040495	USNM
Myrmicinae	Sericomyrmex	saramama	USNMENT00924080	1pin, 1w	AJ120729-03	A. Ješovnik	29 Jul 2012	Peru	Madre de Dios	Tambopata Reserve	-12.81867	-69.36364	224		938 1526	KY202348	SAMN06040495	USNM
Myrmicinae	Sericomyrmex	saramama	USNMENT00924065	1pin, 1q	AJ120729-03	A. Ješovnik	29 Jul 2012	Peru	Madre de Dios	Tambopata Reserve	-12.81867	-69.36364	224		938 1526	KY202348	SAMN06040495	USNM
Myrmicinae	Sericomyrmex	saramama	USNMENT01125266	1 SEM stub, larvae	AJ120729-03	A. Ješovnik	29 Jul 2012	Peru	Madre de Dios	Tambopata Reserve	-12.81867	-69.36364	224		938 1526	KY202348	SAMN06040495	USNM
Myrmicinae	Sericomyrmex	saramama	USNMENT00419538	1pin, 1w	AGH030615-10	A. G. Himler	15 Jun 2003	Ecuador	Orellana	Tiputini, Chorongo trail	-0.6382	-76.8490	227		905 1554	KY202347	SAMN06040496	USNM
Myrmicinae	Sericomyrmex	saramama	USNMENT00419540	1pin, 1w	AGH030615-10	A. G. Himler	15 Jun 2003	Ecuador	Orellana	Tiputini, Chorongo trail	-0.6382	-76.8490	227		905 1554	KY202347	SAMN06040496	USNM
Myrmicinae	Sericomyrmex	saramama	USNMENT01125259	1pin, 1w	AGH030615-10	A. G. Himler	15 Jun 2003	Ecuador	Orellana	Tiputini, Chorongo trail	-0.6382	-76.8490	227		905 1554	KY202347	SAMN06040496	USNM
Myrmicinae	Sericomyrmex	saramama	USNMENT01125260	1pin, 1w	AGH030615-10	A. G. Himler	15 Jun 2003	Ecuador	Orellana	Tiputini, Chorongo trail	-0.6382	-76.8490	227		905 1554	KY202347	SAMN06040496	USNM
Myrmicinae	Sericomyrmex	saramama	USNMENT01125261	1pin, 1w	AGH030615-10	A. G. Himler	15 Jun 2003	Ecuador	Orellana	Tiputini, Chorongo trail	-0.6382	-76.8490	227		905 1554	KY202347	SAMN06040496	USNM
Myrmicinae	Sericomyrmex	saramama	USNMENT01125262	1 SEM stub, w	AGH030615-10	A. G. Himler	15 Jun 2003	Ecuador	Orellana	Tiputini, Chorongo trail	-0.6382	-76.8490	227		905 1554	KY202347	SAMN06040496	USNM
Myrmicinae	Sericomyrmex	saramama	USNMENT01125267	1pin, 1w	B-348	S. & J. Peck	18 Jun 1976	Ecuador	Napo	Limoncocha	-0.4	-76.6	250					MCZ
Myrmicinae	Sericomyrmex	saramama	USNMENT01125117	1pin, 1w	M2256	D. Chota	1 Oct 2001	Colombia	Amazonas	PNN Amacayacu, Matamata	-3.6833	-70.25	150		1794	KY202349		IAVH
Myrmicinae	Sericomyrmex	saussurei	USNMENT00307679	1pin, 1w	TRS960409-21	T. R. Schultz, U. G. Mueller	9 Apr 1996	Guyana	Potaro-Siparuni	Iwokrama, Kurapakari base Camp	4.6698	-58.6854	60					USNM
Myrmicinae	Sericomyrmex	saussurei	USNMENT01125216	1pin, 2w	TRS081007-05	T. R. Schultz	7 Oct 2008	Brazil	Rondônia	Ji-Paraná	-10.7997	-61.5947	273		916 1557	KY202380	SAMN06040522	USNM
Myrmicinae	Sericomyrmex	saussurei	USNMENT01125423	1pin, 2w	TRS081007-05	T. R. Schultz	7 Oct 2008	Brazil	Rondônia	Ji-Paraná	-10.7997	-61.5947	273		916 1557	KY202380	SAMN06040522	USNM
Myrmicinae	Sericomyrmex	saussurei	USNMENT01125424	1pin, 2w	TRS081007-05	T. R. Schultz	7 Oct 2008	Brazil	Rondônia	Ji-Paraná	-10.7997	-61.5947	273		916 1557	KY202380	SAMN06040522	USNM
Myrmicinae	Sericomyrmex	saussurei	USNMENT01125425	1pin, 2w	TRS081007-05	T. R. Schultz	7 Oct 2008	Brazil	Rondônia	Ji-Paraná	-10.7997	-61.5947	273		916 1557	KY202380	SAMN06040522	USNM
Myrmicinae	Sericomyrmex	saussurei	USNMENT01125426	1pin, 2w	TRS081007-05	T. R. Schultz	7 Oct 2008	Brazil	Rondônia	Ji-Paraná	-10.7997	-61.5947	273		916 1557	KY202380	SAMN06040522	USNM
Myrmicinae	Sericomyrmex	saussurei	USNMENT01125427	1pin, 2w	TRS081007-05	T. R. Schultz	7 Oct 2008	Brazil	Rondônia	Ji-Paraná	-10.7997	-61.5947	273		916 1557	KY202380	SAMN06040522	USNM
Myrmicinae	Sericomyrmex	saussurei	USNMENT01125418	1pin, 1w	TRS081007-05	T. R. Schultz	7 Oct 2008	Brazil	Rondônia	Ji-Paraná	-10.7997	-61.5947	273		916 1557	KY202380	SAMN06040522	USNM
Myrmicinae	Sericomyrmex	saussurei	USNMENT01125419	1pin, 1w	TRS081007-05	T. R. Schultz	7 Oct 2008	Brazil	Rondônia	Ji-Paraná	-10.7997	-61.5947	273		916 1557	KY202380	SAMN06040522	USNM
Myrmicinae	Sericomyrmex	saussurei	USNMENT01125420	1pin, 1w	TRS081007-05	T. R. Schultz	7 Oct 2008	Brazil	Rondônia	Ji-Paraná	-10.7997	-61.5947	273		916 1557	KY202380	SAMN06040522	USNM
Myrmicinae	Sericomyrmex	saussurei	USNMENT01125421	1pin, 1w	TRS081007-05	T. R. Schultz	7 Oct 2008	Brazil	Rondônia	Ji-Paraná	-10.7997	-61.5947	273		916 1557	KY202380	SAMN06040522	USNM
Myrmicinae	Sericomyrmex	saussurei	USNMENT01125422	1pin, 1w	TRS081007-05	T. R. Schultz	7 Oct 2008	Brazil	Rondônia	Ji-Paraná	-10.7997	-61.5947	273		916 1557	KY202380	SAMN06040522	USNM
Myrmicinae	Sericomyrmex	saussurei	USNMENT01125428	1pin, 1w	TRS081007-05	T. R. Schultz	7 Oct 2008	Brazil	Rondônia	Ji-Paraná	-10.7997	-61.5947	273		916 1557	KY202380	SAMN06040522	USNM
Myrmicinae	Sericomyrmex	saussurei	USNMENT01125429	1pin, 1w	TRS081007-05	T. R. Schultz	7 Oct 2008	Brazil	Rondônia	Ji-Paraná	-10.7997	-61.5947	273		916 1557	KY202380	SAMN06040522	USNM
Myrmicinae	Sericomyrmex	saussurei	USNMENT01126237	1 SEM stub, 1w	TRS081007-05	T. R. Schultz	7 Oct 2008	Brazil	Rondônia	Ji-Paraná	-10.7997	-61.5947	273		916 1557	KY202380	SAMN06040522	USNM
Myrmicinae	Sericomyrmex	saussurei	USNMENT00750024	1pin, 1w	TRS061007-LS03	T. R. Schultz	7 Oct 2010	Guyana	Upper Takutu-Upper Essequibo	Acarai Mountains, nr. Romeo's camp	1.3833	-58.9333	282					USNM
Myrmicinae	Sericomyrmex	saussurei	USNMENT00531861	1pin, 1w	TRS041009-01-LS02;JSC041009-01-02	T. R. Schultz, J. Sosa-Calvo	9 Oct 2004	Peru	Madre de Dios	Puerto Maldonado, Los Amigos Biol. Station, trail 3, Huangana	-12.569	-70.1008	277					USNM
Myrmicinae	Sericomyrmex	saussurei	USNMENT00528237	1pin, 1w	TRS041006-01-LS14=JSC041006-14	T. R. Schultz	6 Oct 2004	Peru	Madre de Dios	Puerto Maldonado, Los Amigos Biol. Station, Trail 7	-12.569	-70.1008	277					USNM
Myrmicinae	Sericomyrmex	saussurei	USNMENT00528239	1pin, 1w	TRS041006-01-LS14=JSC041006-14	T. R. Schultz	6 Oct 2004	Peru	Madre de Dios	Puerto Maldonado, Los Amigos Biol. Station, Trail 7	-12.569	-70.1008	277					USNM
Myrmicinae	Sericomyrmex	saussurei	USNMENT00529800	1pin, 1w	TRS041002-01-LS10	T. R. Schultz	2 Oct 2004	Peru	Madre de Dios	Puerto Maldonado, Los Amigos Biol. Station, trail 9 at 725 m mark	-12.5740	-70.1008	291					USNM
Myrmicinae	Sericomyrmex	saussurei	USNMENT00529299	1pin, 1w	TRS041002-01-LS05=CJM041002-05	T. R. Schultz	2 Oct 2004	Peru	Madre de Dios	Puerto Maldonado, Los Amigos Biol. Station, trail 9 at 725 m mark	-12.5740	-70.1048	291					USNM
Myrmicinae	Sericomyrmex	saussurei	USNMENT01125456	1pin, 2w	SES081007-02	S. E. Solomon	7 Oct 2008	Brazil	Rondônia	Faz. São Sebastião	-10.5336	-63.5457						USNM
Myrmicinae	Sericomyrmex	saussurei	USNMENT01125584	1pin, 1w	JSC090320-03	J. Sosa-Calvo	20 Mar 2009	Brazil	Minas Gerais	Camacan, Serra Bonita	-15.3907	-39.5634	789	6				USNM
Myrmicinae	Sericomyrmex	saussurei	USNMENT01125211	1pin, 1w	JSC090127-08	J. Sosa-Calvo	27 Jan 2009	Brazil	Pará	Alter do Chão	-2.4607	-54.926	39	6	1652	KY202387	SAMN06040526	USNM
Myrmicinae	Sericomyrmex	saussurei	USNMENT01125407	1pin, 1w	JSC090127-08	J. Sosa-Calvo	27 Jan 2009	Brazil	Pará	Alter do Chão	-2.4607	-54.926	39	6	1652	KY202387	SAMN06040526	USNM
Myrmicinae	Sericomyrmex	saussurei	USNMENT01125408	1pin, 1w	JSC090127-08	J. Sosa-Calvo	27 Jan 2009	Brazil	Pará	Alter do Chão	-2.4607	-54.926	39	6	1652	KY202387	SAMN06040526	USNM
Myrmicinae	Sericomyrmex	saussurei	USNMENT01125409	1pin, 1w	JSC090127-08	J. Sosa-Calvo	27 Jan 2009	Brazil	Pará	Alter do Chão	-2.4607	-54.926	39	6	1652	KY202387	SAMN06040526	USNM
Myrmicinae	Sericomyrmex	saussurei	USNMENT01125410	1pin, 1w	JSC090127-08	J. Sosa-Calvo	27 Jan 2009	Brazil	Pará	Alter do Chão	-2.4607	-54.926	39	6	1652	KY202387	SAMN06040526	USNM
Myrmicinae	Sericomyrmex	saussurei	USNMENT01125411	1pin, 1w	JSC090127-08	J. Sosa-Calvo	27 Jan 2009	Brazil	Pará	Alter do Chão	-2.4607	-54.926	39	6	1652	KY202387	SAMN06040526	USNM
Myrmicinae	Sericomyrmex	saussurei	USNMENT01125497	1pin, 2w	JSC090126-06	J. Sosa-Calvo	27 Jan 2009	Brazil	Pará	Alter do Chão	-2.4607	-54.926	39	6				USNM
Myrmicinae	Sericomyrmex	saussurei	USNMENT01125217	1pin, 2w	JSC081007-08	J. Sosa-Calvo	7 Oct 2008	Brazil	Rondônia	Ji-Paraná, Fazenda São Sebastião	-10.8003	-61.5948	289	6	922 1649	KY202382	SAMN06040525	USNM
Myrmicinae	Sericomyrmex	saussurei	USNMENT01125430	1pin, 1w	JSC081007-08	J. Sosa-Calvo	7 Oct 2008	Brazil	Rondônia	Ji-Paraná, Fazenda São Sebastião	-10.8003	-61.5948	289	6	922 1649	KY202382	SAMN06040525	USNM
Myrmicinae	Sericomyrmex	saussurei	USNMENT01125431	1pin, 1w	JSC081007-08	J. Sosa-Calvo	7 Oct 2008	Brazil	Rondônia	Ji-Paraná, Fazenda São Sebastião	-10.8003	-61.5948	289	6	922 1649	KY202382	SAMN06040525	USNM
Myrmicinae	Sericomyrmex	saussurei	USNMENT01125432	1pin, 1w	JSC081007-08	J. Sosa-Calvo	7 Oct 2008	Brazil	Rondônia	Ji-Paraná, Fazenda São Sebastião	-10.8003	-61.5948	289	6	922 1649	KY202382	SAMN06040525	USNM
Myrmicinae	Sericomyrmex	saussurei	USNMENT01125433	1pin, 1w	JSC081007-08	J. Sosa-Calvo	7 Oct 2008	Brazil	Rondônia	Ji-Paraná, Fazenda São Sebastião	-10.8003	-61.5948	289	6	922 1649	KY202382	SAMN06040525	USNM
Myrmicinae	Sericomyrmex	saussurei	USNMENT01125434	1pin, 1w	JSC081007-08	J. Sosa-Calvo	7 Oct 2008	Brazil	Rondônia	Ji-Paraná, Fazenda São Sebastião	-10.8003	-61.5948	289	6	922 1649	KY202382	SAMN06040525	USNM
Myrmicinae	Sericomyrmex	saussurei	USNMENT00694888	1pin, 1w	JSC061010-LS08	J. Sosa-Calvo	10 Oct 2006	Guyana	Upper Takutu-Upper Essequibo	Acarai Mountains, nr. Romeo's camp	1.3833	-58.9333	282					USNM
Myrmicinae	Sericomyrmex	saussurei	USNMENT01125554	1pin, 1w	JSC051124-02-LS17	J. Sosa-Calvo	24 Nov 2005	Peru	Madre de Dios	Puerto Maldonado, Los Amigos Biol. Station	-12.569	-70.1008	277					USNM
Myrmicinae	Sericomyrmex	saussurei	USNMENT01125555	1pin, 1w	JSC051124-02-LS16	J. Sosa-Calvo	24 Nov 2005	Peru	Madre de Dios	Puerto Maldonado, Los Amigos Biol. Station	-12.569	-70.1008	277					USNM
Myrmicinae	Sericomyrmex	saussurei	USNMENT01125556	1pin, 1w	JSC051124-02-LS07	J. Sosa-Calvo	24 Nov 2005	Peru	Madre de Dios	Puerto Maldonado, Los Amigos Biol. Station	-12.569	-70.1008	277					USNM
Myrmicinae	Sericomyrmex	saussurei	USNMENT01125557	1pin, 1w	JSC051124-02-LS06	J. Sosa-Calvo	24 Nov 2005	Peru	Madre de Dios	Puerto Maldonado, Los Amigos Biol. Station	-12.569	-70.1008	277					USNM
Myrmicinae	Sericomyrmex	saussurei	USNMENT01125558	1pin, 1w	JSC051124-02-LS03	J. Sosa-Calvo	24 Nov 2005	Peru	Madre de Dios	Puerto Maldonado, Los Amigos Biol. Station	-12.569	-70.1008	277					USNM
Myrmicinae	Sericomyrmex	saussurei	USNMENT01125413	1pin, 2w	JSC051122-06	J. Sosa-Calvo	22 Nov 2005	Peru	Madre de Dios	Puerto Maldonado, Los Amigos Biol. Station	-12.5617	-70.0924	276		921 1524	KY202381	SAMN06040521	USNM
Myrmicinae	Sericomyrmex	saussurei	USNMENT01125215	1pin, 1w	JSC051122-06	J. Sosa-Calvo	22 Nov 2005	Peru	Madre de Dios	Puerto Maldonado, Los Amigos Biol. Station	-12.5617	-70.0924	276		921 1524	KY202381	SAMN06040521	USNM
Myrmicinae	Sericomyrmex	saussurei	USNMENT01125414	1pin, 1w	JSC051122-06	J. Sosa-Calvo	22 Nov 2005	Peru	Madre de Dios	Puerto Maldonado, Los Amigos Biol. Station	-12.5617	-70.0924	276		921 1524	KY202381	SAMN06040521	USNM
Myrmicinae	Sericomyrmex	saussurei	USNMENT01125415	1pin, 1w	JSC051122-06	J. Sosa-Calvo	22 Nov 2005	Peru	Madre de Dios	Puerto Maldonado, Los Amigos Biol. Station	-12.5617	-70.0924	276		921 1524	KY202381	SAMN06040521	USNM
Myrmicinae	Sericomyrmex	saussurei	USNMENT01125416	1pin, 1w	JSC051122-06	J. Sosa-Calvo	22 Nov 2005	Peru	Madre de Dios	Puerto Maldonado, Los Amigos Biol. Station	-12.5617	-70.0924	276		921 1524	KY202381	SAMN06040521	USNM
Myrmicinae	Sericomyrmex	saussurei	USNMENT01125417	1pin, 1w	JSC051122-06	J. Sosa-Calvo	22 Nov 2005	Peru	Madre de Dios	Puerto Maldonado, Los Amigos Biol. Station	-12.5617	-70.0924	276		921 1524	KY202381	SAMN06040521	USNM
Myrmicinae	Sericomyrmex	saussurei	USNMENT01125559	1pin, 1w	JSC051121-01-LS11	J. Sosa-Calvo	21 Nov 2005	Peru	Madre de Dios	Puerto Maldonado, Los Amigos Biol. Station	-12.569	-70.1008	277					USNM
Myrmicinae	Sericomyrmex	saussurei	USNMENT00446152	1pin, 1w	JSC051103-01-LS18	J. Sosa-Calvo, R. Badal	3 Nov 2005	Suriname	Sipaliwini	Nassau Mountains	4.8172	-54.6067	514					USNM
Myrmicinae	Sericomyrmex	saussurei	USNMENT00445832	1pin, 1w	JSC051103-01-LS14	J. Sosa-Calvo	3 Nov 2005	Suriname	Sipaliwini	Nassau Mountains	4.8172	-54.6067	514					USNM
Myrmicinae	Sericomyrmex	saussurei	USNMENT00446020	1pin, 1w	JSC051103-01-LS01	J. Sosa-Calvo	3 Nov 2005	Suriname	Sipaliwini	Nassau Mountains	4.8172	-54.6067	514					USNM
Myrmicinae	Sericomyrmex	saussurei	USNMENT00446292	1pin, 1w	JSC051029-01-LS18	J. Sosa-Calvo, R. Badal	29 Oct 2005	Suriname	Sipaliwini	Lely Mountains	4.4507	-55.2302	560		960	KY202383	NA	USNM
Myrmicinae	Sericomyrmex	saussurei	USNMENT01125524	1pin, 1w	JSC051029-01-LS18	J. Sosa-Calvo, R. Badal	29 Oct 2005	Suriname	Sipaliwini	Lely Mountains	4.4507	-55.2302	560		960	KY202383	NA	USNM
Myrmicinae	Sericomyrmex	saussurei	USNMENT00446386	1pin, 1w	JSC051029-01-LS13	J. Sosa-Calvo	29 Oct 2005	Suriname	Sipaliwini	Lely Mountains	4.4507	-55.2302	550					USNM
Myrmicinae	Sericomyrmex	saussurei	USNMENT00446584	1pin, 1w	JSC051029-01-LS10	J. Sosa-Calvo, R. Badal	29 Oct 2005	Suriname	Sipaliwini	Lely Mountains	4.4507	-55.2302	550					USNM
Myrmicinae	Sericomyrmex	saussurei	USNMENT00446425	1pin, 1w	JSC051029-01-LS09	J. Sosa-Calvo	29 Oct 2005	Suriname	Sipaliwini	Lely Mountains	4.4507	-55.2302	550					USNM
Myrmicinae	Sericomyrmex	saussurei	USNMENT00446416	1pin, 1w	JSC051029-01-LS08	J. Sosa-Calvo	29 Oct 2005	Suriname	Sipaliwini	Lely Mountains	4.4507	-55.2302	550					USNM
Myrmicinae	Sericomyrmex	saussurei	USNMENT00446349	1pin, 1w	JSC051029-01-LS06	J. Sosa-Calvo, R. Badal	29 Oct 2005	Suriname	Sipaliwini	Lely Mountains	4.4507	-55.2302	560					USNM
Myrmicinae	Sericomyrmex	saussurei	USNMENT00447171	1pin, 1w	JSC051026-01-LS02	J. Sosa-Calvo	26 Oct 2005	Suriname	Sipaliwini	Lely Mountains	4.2529	-54.7561	619					USNM
Myrmicinae	Sericomyrmex	saussurei	USNMENT01125241	1pin, 1w	JSC041008-20	J. Sosa-Calvo	8 Oct 2004	Peru	Madre de Dios	Puerto Maldonado, Los Amigos Biol. Station	-12.569	-70.1008	274		1724	KY202390		USNM
Myrmicinae	Sericomyrmex	saussurei	USNMENT01125240	1pin, 1w	JSC041001-31	J. Sosa-Calvo	1 Oct 2004	Peru	Madre de Dios	Puerto Maldonado, Los Amigos Biol. Station	-12.569	-70.1008	277		1732			USNM
Myrmicinae	Sericomyrmex	saussurei	USNMENT01125214	1pin, 1w	JM01	J. Maravalhas	7 Feb 2014	Brazil	Minas Gerais	Serra de Ricardo Franco State Park	-14.9076	-60.0646	200		1664	KY202388	SAMN06040527	USNM
Myrmicinae	Sericomyrmex	saussurei	USNMENT01125412	1pin, 1w	JM01	J. Maravalhas	7 Feb 2014	Brazil	Minas Gerais	Serra de Ricardo Franco State Park	-14.9076	-60.0646	200		1664	KY202388	SAMN06040527	USNM
Myrmicinae	Sericomyrmex	saussurei	USNMENT01125447	1pin, 1w	IOF18	I. O. Fernandes	13 Oct 2013	Brazil	Amazonas	Floresta de Tapauá, km 4, subparcela 50	-6.01	-63.1	69					USNM
Myrmicinae	Sericomyrmex	saussurei	USNMENT01125446	1pin, 1w	IOF14	I. O. Fernandes	27 Jan 2013	Brazil	Rondônia	Jaci-Paraná, km 0, subparcela 100	-9.2656	-64.2125	94					USNM
Myrmicinae	Sericomyrmex	saussurei	USNMENT01125212	1pin, 2w	Ceplac214	J. H. C. Delabie	11 Oct 2013	Brazil	Bahia	CEPLAC, arboreto	-14.7535	-39.2313			1680	KY202389	SAMN06040528	USNM
Myrmicinae	Sericomyrmex	saussurei	USNMENT01125222	1pin, 1w	BIOTA-Winkler7			Brazil	São Paulo	Juréia-Itantins	-24.54416	-47.235			971	KY202384	NA	USNM
Myrmicinae	Sericomyrmex	saussurei	USNMENT01125553	1pin, 1w	2605475CH3CHC	K. T. Ryder Wilkie	14 Feb 2002	Ecuador	Orellana	Tiputini Biodiversity Station	-0.6333	-76.1333	220					USNM
Myrmicinae	Sericomyrmex	saussurei	USNMENT01125552	1pin, 1w	00276ACTC19	K. T. Ryder Wilkie	10 Feb 2003	Ecuador	Orellana	Tiputini Biodiversity Station	-0.6333	-76.1333						USNM
Myrmicinae	Sericomyrmex	saussurei	USNMENT01125562	1pin, 1w		B. L. Fisher	26 Jul 1991	Peru	Madre de Dios	Pampas del Heath, Río Heath	-12.8333	-68.8333						USNM
Myrmicinae	Sericomyrmex	saussurei	USNMENT01125526	1pin, 1w	UFVlabecol000408	R. Jesus, J. Chaul	8 May 2013	Brazil	Minas Gerais	Viçosa, Mata do Seu Nico	-20.7833	-42.8333						UFVB
Myrmicinae	Sericomyrmex	saussurei	USNMENT01125525	1pin, 1w	UFVlabecol000406	J. Chaul	1 Mar 2013	Brazil	Minas Gerais	Viçosa, UFV, Mata de Biologia	-20.7574	-42.8608	706					UFVB
Myrmicinae	Sericomyrmex	saussurei	USNMENT01125527	1pin, 1w	UFVlabecol000404	F. A. Schmidt	15 Feb 2006	Brazil	Minas Gerais	Viçosa, UFV, Mata de Biologia	-20.7582	-42.8652	650					UFVB
Myrmicinae	Sericomyrmex	saussurei	USNMENT01125220	1pin, 1w	UFVlabecol000272	J. Chaul	23 Nov 2013	Brazil	Minas Gerais	Viçosa, UFV, Mata de Biologia	-20.7574	-42.8608	706		1790	KY202394		UFVB
Myrmicinae	Sericomyrmex	saussurei	USNMENT01125502	1pin, 1w	UFVlabecol000272	J. Chaul	23 Nov 2013	Brazil	Minas Gerais	Viçosa, UFV, Mata de Biologia	-20.7574	-42.8608	706		1790	KY202394		UFVB
Myrmicinae	Sericomyrmex	saussurei	USNMENT01125503	1pin, 1w	UFVlabecol000272	J. Chaul	23 Nov 2013	Brazil	Minas Gerais	Viçosa, UFV, Mata de Biologia	-20.7574	-42.8608	706		1790	KY202394		UFVB
Myrmicinae	Sericomyrmex	saussurei	USNMENT01125504	1pin, 1w	UFVlabecol000272	J. Chaul	23 Nov 2013	Brazil	Minas Gerais	Viçosa, UFV, Mata de Biologia	-20.7574	-42.8608	706		1790	KY202394		UFVB
Myrmicinae	Sericomyrmex	saussurei	USNMENT01125221	1pin, 1w	JCMC002	J. Chaul, S. Epifânio	10 Oct 2015	Brazil	Minas Gerais	Viçosa, UFV Mata da Biologia	-20.7578	-42.8636			1792	KY202395	NA	UFVB
Myrmicinae	Sericomyrmex	saussurei	USNMENT01125505	1pin, 1w	JCMC002	J. Chaul, S. Epifânio	10 Oct 2015	Brazil	Minas Gerais	Viçosa, UFV Mata da Biologia	-20.7578	-42.8636			1792	KY202395	NA	UFVB
Myrmicinae	Sericomyrmex	saussurei	USNMENT01125506	1pin, 1w	JCMC002	J. Chaul, S. Epifânio	10 Oct 2015	Brazil	Minas Gerais	Viçosa, UFV Mata da Biologia	-20.7578	-42.8636			1792	KY202395	NA	UFVB
Myrmicinae	Sericomyrmex	saussurei	USNMENT01125507	1pin, 1w	JCMC002	J. Chaul, S. Epifânio	10 Oct 2015	Brazil	Minas Gerais	Viçosa, UFV Mata da Biologia	-20.7578	-42.8636			1792	KY202395	NA	UFVB
Myrmicinae	Sericomyrmex	saussurei	USNMENT01125508	1pin, 1w	JCMC002	J. Chaul, S. Epifânio	10 Oct 2015	Brazil	Minas Gerais	Viçosa, UFV Mata da Biologia	-20.7578	-42.8636			1792	KY202395	NA	UFVB
Myrmicinae	Sericomyrmex	saussurei	USNMENT01125509	1pin, 1q	JCMC002	J. Chaul, S. Epifânio	10 Oct 2015	Brazil	Minas Gerais	Viçosa, UFV Mata da Biologia	-20.7578	-42.8636			1792	KY202395	NA	UFVB
Myrmicinae	Sericomyrmex	saussurei	USNMENT01125510	1pin, 1q	JCMC002	J. Chaul, S. Epifânio	10 Oct 2015	Brazil	Minas Gerais	Viçosa, UFV Mata da Biologia	-20.7578	-42.8636			1792	KY202395	NA	UFVB
Myrmicinae	Sericomyrmex	saussurei	USNMENT01125511	1pin, 1q	JCMC002	J. Chaul, S. Epifânio	10 Oct 2015	Brazil	Minas Gerais	Viçosa, UFV Mata da Biologia	-20.7578	-42.8636			1792	KY202395	NA	UFVB
Myrmicinae	Sericomyrmex	saussurei	USNMENT01125512	1pin, 1q	JCMC002	J. Chaul, S. Epifânio	10 Oct 2015	Brazil	Minas Gerais	Viçosa, UFV Mata da Biologia	-20.7578	-42.8636			1792	KY202395	NA	UFVB
Myrmicinae	Sericomyrmex	saussurei	USNMENT01125513	1pin, 1q	JCMC002	J. Chaul, S. Epifânio	10 Oct 2015	Brazil	Minas Gerais	Viçosa, UFV Mata da Biologia	-20.7578	-42.8636			1792	KY202395	NA	UFVB
Myrmicinae	Sericomyrmex	saussurei	USNMENT01125514	1pin, 1q	JCMC002	J. Chaul, S. Epifânio	10 Oct 2015	Brazil	Minas Gerais	Viçosa, UFV Mata da Biologia	-20.7578	-42.8636			1792	KY202395	NA	UFVB
Myrmicinae	Sericomyrmex	saussurei	USNMENT01125515	1pin, 1m	JCMC002	J. Chaul, S. Epifânio	10 Oct 2015	Brazil	Minas Gerais	Viçosa, UFV Mata da Biologia	-20.7578	-42.8636			1792	KY202395	NA	UFVB
Myrmicinae	Sericomyrmex	saussurei	USNMENT01125516	1pin, 1m	JCMC002	J. Chaul, S. Epifânio	10 Oct 2015	Brazil	Minas Gerais	Viçosa, UFV Mata da Biologia	-20.7578	-42.8636			1792	KY202395	NA	UFVB
Myrmicinae	Sericomyrmex	saussurei	USNMENT01125517	1pin, 1m	JCMC002	J. Chaul, S. Epifânio	10 Oct 2015	Brazil	Minas Gerais	Viçosa, UFV Mata da Biologia	-20.7578	-42.8636			1792	KY202395	NA	UFVB
Myrmicinae	Sericomyrmex	saussurei	USNMENT01125518	1pin, 1m	JCMC002	J. Chaul, S. Epifânio	10 Oct 2015	Brazil	Minas Gerais	Viçosa, UFV Mata da Biologia	-20.7578	-42.8636			1792	KY202395	NA	UFVB
Myrmicinae	Sericomyrmex	saussurei	USNMENT01125519	1pin, 1m	JCMC002	J. Chaul, S. Epifânio	10 Oct 2015	Brazil	Minas Gerais	Viçosa, UFV Mata da Biologia	-20.7578	-42.8636			1792	KY202395	NA	UFVB
Myrmicinae	Sericomyrmex	saussurei	USNMENT01125520	1pin, 1m	JCMC002	J. Chaul, S. Epifânio	10 Oct 2015	Brazil	Minas Gerais	Viçosa, UFV Mata da Biologia	-20.7578	-42.8636			1792	KY202395	NA	UFVB
Myrmicinae	Sericomyrmex	saussurei	USNMENT01125521	1pin, 1m	JCMC002	J. Chaul, S. Epifânio	10 Oct 2015	Brazil	Minas Gerais	Viçosa, UFV Mata da Biologia	-20.7578	-42.8636			1792	KY202395	NA	UFVB
Myrmicinae	Sericomyrmex	saussurei	USNMENT01126236	1 SEM stub, larvae	JCMC002	J. Chaul, S. Epifânio	10 Oct 2015	Brazil	Minas Gerais	Viçosa, UFV Mata da Biologia	-20.7578	-42.8636			1792	KY202395	NA	UFVB
Myrmicinae	Sericomyrmex	saussurei	USNMENT01125567	1pin, 2w		M. Ronque	30 May 2015	Brazil	São Paulo	Parque Estadual da Serra do Mar, Núcleo Picinguaba Mata	-23.3361	-44.8375						DZUP
Myrmicinae	Sericomyrmex	saussurei	USNMENT01125568	1pin, 2w		M. Ronque	30 May 2015	Brazil	São Paulo	Parque Estadual da Serra do Mar, Pousada N1 Picinguaba Mata	-23.3361	-44.8375						DZUP
Myrmicinae	Sericomyrmex	saussurei	USNMENT01125570	1pin, 2w		R. E. Vicente, J Olivieira	18 Sep 2012	Brazil	Rondônia	Porto Velho, Area Caiçara, C3P3	-9.4463	-64.8253						DZUP
Myrmicinae	Sericomyrmex	saussurei	USNMENT01125571	1pin, 2w		R. P. S. Almeida	1 Sep 2014	Brazil	Sergipe	N S da Dores	-10.4583	-37.1266						DZUP
Myrmicinae	Sericomyrmex	saussurei	USNMENT01125569	1pin, 1w		R. E. Vicente, J Olivieira	12 May 2013	Brazil	Rondônia	Porto Velho, Area Abunã, A12P1	-9.6082	-65.3779						DZUP
Myrmicinae	Sericomyrmex	saussurei	USNMENT01125572	1pin, 1w		Oliveira et al.	25 May 2015	Brazil	Acre	Fazenda Experimental Catuaba	-10.0778	-67.6263						DZUP
Myrmicinae	Sericomyrmex	saussurei	USNMENT01125457	1pin, 1w	PSW12314-23	P. S. Ward	9 Dec 1993	Bolivia	Santa Cruz	10 km NW Terevinto	-17.6667	-63.45	380					PSWC
Myrmicinae	Sericomyrmex	saussurei	USNMENT01125458	1pin, 1w	PSW12174-18	P. S. Ward	27 Nov 1993	Bolivia	Santa Cruz	Aserradero Moira	-14.5667	-61.2	180					PSWC
Myrmicinae	Sericomyrmex	saussurei	USNMENT01125561	1pin, 3w		D. M. Olson	9 Feb 1966	Venezuela	Bolívar	Nichare Field St. Río Tawadu	6.4333	-64.8833	200					PSWC
Myrmicinae	Sericomyrmex	saussurei	USNMENT01125578	1pin, 2w	WWK3837	F. Plaumann, C. Kempf	1 Nov 1963	Brazil	São Paulo	Jacupiranga	-24.7055	-48.0167						MZSP
Myrmicinae	Sericomyrmex	saussurei	USNMENT01125436	1pin, 1w	Winkler 9	R. R. Silva, R. M. Feitosa	7 Jan 2005	Brazil	Maranhão	Estreito, Fazenda Itaueiras	-6.5317	-47.3711						MZSP
Myrmicinae	Sericomyrmex	saussurei	USNMENT01125537	1pin, 1w	Winkler 8	R. R. Silva, B. H. Dietz	3 May 2005	Brazil	Tocantins	Goiatins	-7.9792	-47.2507						MZSP
Myrmicinae	Sericomyrmex	saussurei	USNMENT01125437	1pin, 1w, 1q	Winkler 7	R. R. Silva, R. M. Feitosa	7 Jan 2005	Brazil	Maranhão	Estreito, Fazenda Itaueiras	-6.5317	-47.3711						MZSP
Myrmicinae	Sericomyrmex	saussurei	USNMENT01125536	1pin, 1w	Winkler 7	R. R. Silva, R. Silvestre	14 Jan 2005	Brazil	Tocantins	Aguiarnópolis	-6.6137	-47.4814						MZSP
Myrmicinae	Sericomyrmex	saussurei	USNMENT01125579	1pin, 1w	Winkler 7	A. Mayhe, S. Veiga-Ferreira	2 Feb 2002	Brazil	Rio de Janeiro	Nova Iguaçu, ReBio Tinguá	-22.5705	-43.4141						MZSP
Myrmicinae	Sericomyrmex	saussurei	USNMENT01125529	1pin, 1w	Winkler 6	R. R. Silva, R. M. Feitosa	16 Nov 2005	Brazil	Tocantins	Araguacema	-8.9886	-49.6675						MZSP
Myrmicinae	Sericomyrmex	saussurei	USNMENT01125533	1pin, 1w	Winkler 4	R. R. Silva, R. M. Feitosa	16 Nov 2005	Brazil	Tocantins	Araguacema, Rio Tiririca	-8.9886	-49.6675						MZSP
Myrmicinae	Sericomyrmex	saussurei	USNMENT01125439	1pin, 1w	Winkler 27	R. R. Silva, R. M. Feitosa	7 Jan 2005	Brazil	Maranhão	Estreito, Fazenda Itaueiras	-6.5317	-47.3711						MZSP
Myrmicinae	Sericomyrmex	saussurei	USNMENT01125435	1pin, 1w	Winkler 25	R. R. Silva, R. Silvestre	7 Jan 2005	Brazil	Maranhão	Estreito, Fazenda Itaueiras	-6.5317	-47.3711						MZSP
Myrmicinae	Sericomyrmex	saussurei	USNMENT01125573	1pin, 1w	Winkler 25	C. R. F. Brandão	1 Apr 2001	Brazil	São Paulo	Picinguaba, PE Serra do Mar	-23.3361	-44.8375						MZSP
Myrmicinae	Sericomyrmex	saussurei	USNMENT01125531	1pin, 1w	Winkler 23	R. R. Silva, B. H. Dietz	9 May 2005	Brazil	Tocantins	Recursolândia	-8.7579	-47.0388						MZSP
Myrmicinae	Sericomyrmex	saussurei	USNMENT01125440	1pin, 2w	Winkler 21	R. R. Silva, R. M. Feitosa	1 Jun 2005	Brazil	Maranhão	Estreito, João Lisboa	-6.5317	-47.3711						MZSP
Myrmicinae	Sericomyrmex	saussurei	USNMENT01125539	1pin, 1w	Winkler 2	R. R. Silva, B. H. Dietz	3 May 2005	Brazil	Tocantins	Goiatins	-7.9792	-47.2507						MZSP
Myrmicinae	Sericomyrmex	saussurei	USNMENT01125438	1pin, 1w	Winkler 18	R. R. Silva, R. M. Feitosa	7 Jan 2005	Brazil	Maranhão	Estreito, Fazenda Itaueiras	-6.5317	-47.3711						MZSP
Myrmicinae	Sericomyrmex	saussurei	USNMENT01125530	1pin, 1w	Winkler 15	R. R. Silva, B. H. Dietz	9 May 2005	Brazil	Tocantins	Recursolândia	-8.7579	-47.0388						MZSP
Myrmicinae	Sericomyrmex	saussurei	USNMENT01125576	1pin, 1w	Winkler 13	R. R. Silva, C. R. F. Brandao, C. Scott	24 Dec 2002	Brazil	São Paulo	Cananéia, Ilha do Cardoso	-25.0968	-47.9298						MZSP
Myrmicinae	Sericomyrmex	saussurei	USNMENT01125585	1pin, 1w, 1q	Winkler 12	R. R. Silva, R. M. Feitosa	1 Jun 2005	Brazil	Maranhão	Estreito, Fazenda Itaueiras	-6.5317	-47.3711						MZSP
Myrmicinae	Sericomyrmex	saussurei	USNMENT01125540	1pin, 1w	Winkler 11	R. R. Silva, B. H. Dietz	3 May 2005	Brazil	Tocantins	Goiatins	-7.9413	-47.1586						MZSP
Myrmicinae	Sericomyrmex	saussurei	USNMENT01125580	1pin, 1w	Winkler 11	A. Mayhe, S. Veiga-Ferreira	2 Feb 2002	Brazil	Rio de Janeiro	Nova Iguaçu, ReBio Tinguá	-22.5705	-43.4141						MZSP
Myrmicinae	Sericomyrmex	saussurei	USNMENT01125534	1pin, 1w	Winkler 10	R. R. Silva, R. M. Feitosa	16 Nov 2005	Brazil	Tocantins	Araguacema	-8.9888	-49.6780						MZSP
Myrmicinae	Sericomyrmex	saussurei	USNMENT01125535	1pin, 1w	Winkler 10	R. R. Silva, R. M. Feitosa	16 Nov 2005	Brazil	Tocantins	Araguacema	-8.9886	-49.6675						MZSP
Myrmicinae	Sericomyrmex	saussurei	USNMENT01125543	1pin, 2w	Winkler 6	R. R. Silva, B. H. Dietz	15 Oct 2004	Brazil	Goiás	Cavalcante, Serra da Contenda	-13.4951	-47.5504						MZSP
Myrmicinae	Sericomyrmex	saussurei	USNMENT01125575	1pin, 2w	Winkler 37	C. R. F. Brandão	1 Apr 2001	Brazil	São Paulo	Picinguaba, PE Serra do Mar	-23.3361	-44.8375						MZSP
Myrmicinae	Sericomyrmex	saussurei	USNMENT01125574	1pin, 2w	Winkler 36	C. R. F. Brandão	1 Apr 2001	Brazil	São Paulo	Picinguaba, PE Serra do Mar	-23.3361	-44.8375						MZSP
Myrmicinae	Sericomyrmex	saussurei	USNMENT01125577	1pin, 3w	Winkler 18	C. R. F. Brandão	1 Apr 2001	Brazil	São Paulo	Picinguaba, PE Serra do Mar	-23.3361	-44.8375						MZSP
Myrmicinae	Sericomyrmex	saussurei	USNMENT01125532	1pin, 2w	Winkler 12	R. R. Silva, B. H. Dietz	13 Oct 2004	Brazil	Tocantins	Paraná	-12.9343	-47.9618						MZSP
Myrmicinae	Sericomyrmex	saussurei	USNMENT01125528	1pin, 2w	Winkler 10	R. R. Silva, R. M. Feitosa	16 Nov 2005	Brazil	Tocantins	Araguacema, Rio Tiririca	-8.9886	-49.6675						MZSP
Myrmicinae	Sericomyrmex	saussurei	USNMENT01126239	1pin, 2w	Transecto1, Winkler 20	R. R. Silva, N. L. Albuquerque	10 Dec 2001	Brazil	Tocantins	Babaçulândia	-7.0878	-47.8286						MZSP
Myrmicinae	Sericomyrmex	saussurei	USNMENT01125544	1pin, 3w	TDV976	Tjitte de Vries	3 Aug 1976	Ecuador	Morona-Santiago	Los Tayos	-4.3	-78.67						MZSP
Myrmicinae	Sericomyrmex	saussurei	USNMENT01125545	1pin, 3w	TDV976	Tjitte de Vries	3 Aug 1976	Ecuador	Morona-Santiago	Los Tayos	-4.3	-78.67						MZSP
Myrmicinae	Sericomyrmex	saussurei	USNMENT01125546	1pin, 3w	TDV976	Tjitte de Vries	3 Aug 1976	Ecuador	Morona-Santiago	Los Tayos	-4.3	-78.67						MZSP
Myrmicinae	Sericomyrmex	saussurei	USNMENT01125547	1pin, 3w	TDV976	Tjitte de Vries	3 Aug 1976	Ecuador	Morona-Santiago	Los Tayos	-4.3	-78.67						MZSP
Myrmicinae	Sericomyrmex	saussurei	USNMENT01125548	1pin, 3w	TDV976	Tjitte de Vries	3 Aug 1976	Ecuador	Morona-Santiago	Los Tayos	-4.3	-78.67						MZSP
Myrmicinae	Sericomyrmex	saussurei	USNMENT01125549	1pin, 3w	TDV976	Tjitte de Vries	3 Aug 1976	Ecuador	Morona-Santiago	Los Tayos	-4.3	-78.67						MZSP
Myrmicinae	Sericomyrmex	saussurei	USNMENT01125551	1pin, 3q	TDV976	Tjitte de Vries	3 Aug 1976	Ecuador	Morona-Santiago	Los Tayos	-4.3	-78.67						MZSP
Myrmicinae	Sericomyrmex	saussurei	USNMENT01125550	1pin, 1q	TDV976	Tjitte de Vries	3 Aug 1976	Ecuador	Morona-Santiago	Los Tayos	-4.3	-78.67						MZSP
Myrmicinae	Sericomyrmex	saussurei	USNMENT01125538	1pin, 1w	Isca Solo 20	R. R. Silva, B. H. Dietz	13 Oct 2004	Brazil	Tocantins	Paraná	-12.9343	-47.9618						MZSP
Myrmicinae	Sericomyrmex	saussurei	USNMENT01125449	1pin, 1w	Delabie14	J. H. C. Delabie	1 Oct 1986	Brazil	Bahia	Ilhéus, Itabuna, CEPEC area Zoolog, km 22	-14.7	-39.2						MZSP
Myrmicinae	Sericomyrmex	saussurei	USNMENT01125224	1pin, 1w	BIOTA-Winkler18			Brazil	São Paulo	Picinguaba	-23.3361	-44.8375			974 1626	KY202385	SAMN06040524	MZSP
Myrmicinae	Sericomyrmex	saussurei	USNMENT01125522	1pin, 1w	BIOTA-Winkler18			Brazil	São Paulo	Picinguaba	-23.3361	-44.8375			974 1626	KY202385	SAMN06040524	MZSP
Myrmicinae	Sericomyrmex	saussurei	USNMENT01125542	1pin, 2w		R. Silvestre, B. H. Dietz, C. R. F. Brandão	24 Sep 1995	Brazil	Goiás	Niquelândia	-14.0166	-48.3						MZSP
Myrmicinae	Sericomyrmex	saussurei	USNMENT01125541	1pin, 1w		R. Silvestre, R. R. Silva, C. R. F Brandão	18 May 2001	Brazil	Goiás	Niquelândia	-14.285	-48.9169						MZSP
Myrmicinae	Sericomyrmex	saussurei	USNMENT01125581	1pin, 1w		Racha, B. H. Dietz, Rosa	23 Nov 1999	Brazil	Rio de Janeiro	Teresopolis, PN Serra dos Órgãos	-22.4009	-42.8283						MZSP
Myrmicinae	Sericomyrmex	saussurei	USNMENT00445513	1pin, 1w	ANTC25804	P. Germain	31 Dec 1886	Brazil	Mato Grosso		-13	-56						MSNG
Myrmicinae	Sericomyrmex	saussurei	USNMENT01125499	1pin, 1w	MPEGHYM11527708	M. Tavares, A. Palmeira	25 Apr 2013	Brazil	Pará	Tailândia, Faz. Marupiara, Parcela 05	-2.8121	-48.5122						MPEG
Myrmicinae	Sericomyrmex	saussurei	USNMENT01125500	1pin, 1w	MPEGHYM11527707	M. Tavares, A. Palmeira	25 Apr 2013	Brazil	Pará	Tailândia, Faz. Marupiara, Parcela 05	-2.8121	-48.5122						MPEG
Myrmicinae	Sericomyrmex	saussurei	USNMENT01125499	1pin, 1w	MPEGHYM11527706	M. Tavares, A. Palmeira	25 Apr 2013	Brazil	Pará	Tailândia, Faz. Marupiara, Parcela 05	-2.8121	-48.5122						MPEG
Myrmicinae	Sericomyrmex	saussurei	USNMENT01125444	1pin, 2w	MPEGHYM11527140	A. Y. Harada	20 Sep 2014	Brazil	Maranhão	Bom Jardim, REBIO Gurupi Parcela 04	-3.9258	-46.7712						MPEG
Myrmicinae	Sericomyrmex	saussurei	USNMENT01125441	1pin, 1w	MPEGHYM11527139	A. Y. Harada	20 Sep 2014	Brazil	Maranhão	Bom Jardim, REBIO Gurupi Parcela 04	-3.9258	-46.7712						MPEG
Myrmicinae	Sericomyrmex	saussurei	USNMENT01125442	1pin, 2w	MPEGHYM11527138	A. Y. Harada	20 Sep 2014	Brazil	Maranhão	Bom Jardim, REBIO Gurupi Parcela 04	-3.9258	-46.7712						MPEG
Myrmicinae	Sericomyrmex	saussurei	USNMENT01125498	1pin, 1w	MPEGHYM11517570	M. Martins	9 Apr 2008	Brazil	Pará	Parauapuebas Palmares, Lote BPR Mensa Ponto 35583	-5.8072	-49.8325						MPEG
Myrmicinae	Sericomyrmex	saussurei	USNMENT01125445	1pin, 1w	MPEGHYM11515289	A. Y. Harada	20 Sep 2014	Brazil	Maranhão	Bom Jardim, REBIO Gurupi Parcela 02 A3	-3.9258	-46.7712						MPEG
Myrmicinae	Sericomyrmex	saussurei	USNMENT01125218	1pin, 2w	MPEGHYM11515287	A. Y. Harada	19 Sep 2014	Brazil	Maranhão	Bom Jardim, REBIO Gurupi Parcela 01 A2	-3.9258	-46.7712			1787	KY202393	NA	MPEG
Myrmicinae	Sericomyrmex	saussurei	USNMENT01125443	1pin, 1W	MPEGHYM11515284	A. Y. Harada	20 Sep 2014	Brazil	Maranhão	Bom Jardim, REBIO Gurupi Parcela 04 A4	-3.9258	-46.7712						MPEG
Myrmicinae	Sericomyrmex	saussurei	USNMENT00445563	1pin, 1q	1223	Poulton		Brazil		near Goiás								MHNG
Myrmicinae	Sericomyrmex	saussurei	USNMENT00445564	1pin, 1m	1223	Poulton		Brazil		near Goiás								MHNG
Myrmicinae	Sericomyrmex	saussurei	MCZENT00021138	1pin, 3w	WMW1920	Wheeler	1 Aug 1920	Guyana	Cuyuni-Mazaruni	Kartabo	6.3551	-58.6944						MCZ
Myrmicinae	Sericomyrmex	saussurei	MCZ23048	1pin, 2w	NAW373.1	N. A. Weber	1 Oct 1935	Trininad and Tobago	San Juan-Laventille	Maracas Valley	10.75	-61.43						MCZ
Myrmicinae	Sericomyrmex	saussurei	USNMENT01125459	1pin, 1w	MZ3	H. Vasconcelos, Matsuo, Carvalho	30 Aug 1995	Brazil	Amazonas	Manaus, Br 174, Km.70	-2.26	-60.04	95					INPA
Myrmicinae	Sericomyrmex	saussurei	USNMENT01125452	1pin, 6w	4483H	C. Antonio	7 Oct 1992	Brazil	Bahia	CEPLAC	-14.7	-39.2						INPA
Myrmicinae	Sericomyrmex	saussurei	USNMENT01125490	1pin, 1w		Queiroz	26 Aug 1994	Brazil	Amazonas	Pres. Figueiredo	-2.02	-60.02						INPA
Myrmicinae	Sericomyrmex	saussurei	USNMENT01125495	1pin, 1w		J. M. S. Vilhena	18 Oct 2003	Brazil	Pará	Gurupá, plot 33	-1.197	-51.7						INPA
Myrmicinae	Sericomyrmex	saussurei	USNMENT01125496	1pin, 1w		J. M. S. Vilhena	18 Oct 2003	Brazil	Pará	Alter do Chão	-2.5	-54.95						INPA
Myrmicinae	Sericomyrmex	saussurei	USNMENT01125565	1pin, 1w	M728	A. Parente	2 Sep 2000	Colombia	Amazonas	PNN Amacayacu, Matamata	-3.6833	-70.25	150					IAVH
Myrmicinae	Sericomyrmex	saussurei	USNMENT01125213	1pin, 1w	M2577	E. Lozano	16 Nov 2001	Colombia	Putumayo	PNN La Paya, Cabaña La Paya	-0.1166	-74.9666	330		1617	KY202386	SAMN06040523	IAVH
Myrmicinae	Sericomyrmex	saussurei	USNMENT01125563	1pin, 1w	M2254	D. Chota	3 Sep 2001	Colombia	Amazonas	PNN Amacayacu, Matamata	-3.6833	-70.25	150					IAVH
Myrmicinae	Sericomyrmex	saussurei	USNMENT01125564	1pin, 1w	M1149	A. Parente	15 Oct 2000	Colombia	Amazonas	PNN Amacayacu, Matamata	-3.6833	-70.25	150					IAVH
Myrmicinae	Sericomyrmex	saussurei	USNMENT01125219	1pin, 1w		L.E. Franco, S. Florez	1 Dec 2007	Colombia	Amazonas	Leticia, Reserva Forestal Del Río Calderón, Estac. Biol. El Zafire	-4.0058	-69.9125	146		1795			IAVH
Myrmicinae	Sericomyrmex	saussurei	USNMENT01125566	1pin, 1w		L.E. Franco, S. Florez	1 Dec 2007	Colombia	Amazonas	Leticia, Reserva Forestal Del Río Calderón, Estac. Biol. El Zafire	-4.0058	-69.9125	146					IAVH
Myrmicinae	Sericomyrmex	saussurei	USNMENT01125491	1pin, 2w	JRMS45	J. R. M. Santos	16 Oct 2004	Brazil	Pará	Marituba, CEPLAC Station	-1.3666	-48.3333						CEPEC
Myrmicinae	Sericomyrmex	saussurei	USNMENT01125494	1pin, 3w	JRMS42	J. R. M. Santos	22 Oct 2004	Brazil	Pará	Marituba, CEPLAC Station	-1.3666	-48.3333						CEPEC
Myrmicinae	Sericomyrmex	saussurei	USNMENT01125492	1pin, 1w	JRMS41	J. R. M. Santos	16 Oct 2004	Brazil	Pará	Marituba, CEPLAC Station	-1.3666	-48.3333						CEPEC
Myrmicinae	Sericomyrmex	saussurei	USNMENT01125450	1pin, 2w	JRM1902	J. R. Maia	28 Aug 1998	Brazil	Bahia	Ilhéus, Ponta do Ramo	-14.5294	-39.0619						CEPEC
Myrmicinae	Sericomyrmex	saussurei	USNMENT01125451	1pin, 1w	4522-F	V. E. Marly	14 Apr 1992	Brazil	Bahia	Ilhéus, CEPEC	-14.7	-39.2						CEPEC
Myrmicinae	Sericomyrmex	saussurei	USNMENT01125453	1pin, 5w	4483H	C. Ivan	7 Oct 1991	Brazil	Bahia	Ilhéus, CEPEC	-14.7	-39.2						CEPEC
Myrmicinae	Sericomyrmex	saussurei	USNMENT01125454	1pin, 2w		J. R. M. Santos	21 Sep 2000	Brazil	Bahia	Itabuna, Ferradas, Experimental Site A27	-14.8258	-39.4044						CEPEC
Myrmicinae	Sericomyrmex	saussurei	USNMENT01125763	1pin, 2w		J. R. M. Santos	9 Apr 1998	Brazil	Bahia	Ubaitaba	-14.2502	-39.3213						CEPEC
Myrmicinae	Sericomyrmex	saussurei	USNMENT01125560	1pin, 1w		Delabie, Durou, Dejean, Corbara, Giberneau	21 Jun 2000	French Guiana	St Laurent Du Maroni	Maripassoula, near Wayan village	3.6437	-54.0333						CEPEC
Myrmicinae	Sericomyrmex	saussurei	USNMENT01125582	1pin, 1w		J. R. M. Santos	1 Jul 1997	Brazil	Bahia	Maraú, Faz. Água Boa	-14.5847	-39.2672						CEPEC
Myrmicinae	Sericomyrmex	saussurei	USNMENT01125583	1pin, 1w		J. R. M. Santos	11 Aug 2000	Brazil	Bahia	Itororó	-14.9744	-40.0502						CEPEC
Myrmicinae	Sericomyrmex	saussurei	USNMENT01125455	1pin, 1w		J. R. M. Santos	16 Dec 1997	Brazil	Bahia	Uruçuca	-14.5847	-39.2672						CEPEC
Myrmicinae	Sericomyrmex	saussurei	USNMENT01125493	1pin, 1w		A. M. Elizabeth	16 Jun 2003	Brazil	Pará	Goianésia, Faz. Rio Capim	-3.8384	-49.0986						CEPEC
Myrmicinae	Sericomyrmex	saussurei	CASENT0006163	1pin, 1w	ANTC1675	E. I. Schlinger & E.S.Ross	19 Jan 1955	Peru	Cajamarca	32 km W Jaen	-7.1667	-78.5167	600					CASC
Myrmicinae	Sericomyrmex	saussurei	USNMENT01125523	1pin, 2w		M. Fichaux & Orivel	18 Dec 2014	French Guiana	Cayenne	Kourou	5.096	-52.404			1781	KY202392	NA	USNM
Myrmicinae	Sericomyrmex	saussurei	USNMENT01125223	1pin, 1w		M. Fichaux & Orivel	18 Dec 2014	French Guiana	Cayenne	Kourou	5.096	-52.404			1781	KY202392	NA	USNM
Myrmicinae	Sericomyrmex	saussurei	USNMENT01125448	1pin, 1w	Melo5720388	T. S. Melo	1 Oct 2012	Brazil	Bahia	Salvador	-12.9833	-38.5167						MZSP
Myrmicinae	Sericomyrmex	scrobifer	USNMENT01125274	1pin, 1w	TRS080924-04	T. R. Schultz	25 Sep 2008	Brazil	Minas Gerais	Uberlândia, Panga ecological station	-19.1667	-48.3833	807		915 1567	KY202397	SAMN06040529	USNM
Myrmicinae	Sericomyrmex	scrobifer	USNMENT01125115	1pin, 1w	TRS080924-04	T. R. Schultz	25 Sep 2008	Brazil	Minas Gerais	Uberlândia, Panga ecological station	-19.1667	-48.3833	807		915 1567	KY202397	SAMN06040529	USNM
Myrmicinae	Sericomyrmex	scrobifer	USNMENT01125268	1pin, 1w	TRS080924-04	T. R. Schultz	25 Sep 2008	Brazil	Minas Gerais	Uberlândia, Panga ecological station	-19.1667	-48.3833	807		915 1567	KY202397	SAMN06040529	USNM
Myrmicinae	Sericomyrmex	scrobifer	USNMENT01125269	1pin, 1w	TRS080924-04	T. R. Schultz	25 Sep 2008	Brazil	Minas Gerais	Uberlândia, Panga ecological station	-19.1667	-48.3833	807		915 1567	KY202397	SAMN06040529	USNM
Myrmicinae	Sericomyrmex	scrobifer	USNMENT01125270	1pin, 1w	TRS080924-04	T. R. Schultz	25 Sep 2008	Brazil	Minas Gerais	Uberlândia, Panga ecological station	-19.1667	-48.3833	807		915 1567	KY202397	SAMN06040529	USNM
Myrmicinae	Sericomyrmex	scrobifer	USNMENT01125271	1pin, 1w	TRS080924-04	T. R. Schultz	25 Sep 2008	Brazil	Minas Gerais	Uberlândia, Panga ecological station	-19.1667	-48.3833	807		915 1567	KY202397	SAMN06040529	USNM
Myrmicinae	Sericomyrmex	scrobifer	USNMENT01125272	1pin, 1w	TRS080924-04	T. R. Schultz	25 Sep 2008	Brazil	Minas Gerais	Uberlândia, Panga ecological station	-19.1667	-48.3833	807		915 1567	KY202397	SAMN06040529	USNM
Myrmicinae	Sericomyrmex	scrobifer	USNMENT01125273	1 SEM stub, w	TRS080924-04	T. R. Schultz	25 Sep 2008	Brazil	Minas Gerais	Uberlândia, Panga ecological station	-19.1667	-48.3833	807		915 1567	KY202397	SAMN06040529	USNM
Myrmicinae	Sericomyrmex	scrobifer	USNMENT01125298	1pin, 1w	TRS080922-05	T. R. Schultz	2 Sep 2008	Brazil	Minas Gerais	Uberlândia, Panga ecological station	-19.1667	-48.3833	816					USNM
Myrmicinae	Sericomyrmex	scrobifer	USNMENT01125116	1pin, 1w	T65-17s	Vasconcelos Lab	15 Jan 2015	Brazil	Paraná	Jaguariaíva	-24.168	-49.667	804		1802	KY202398		USNM
Myrmicinae	Sericomyrmex	scrobifer	USNMENT00443990	1pin, 1w	SIANTDB4044	I. R. Leal	7 Feb 1997	Brazil	São Paulo	Mogi Guaçu	-22.37	-46.94	570					USNM
Myrmicinae	Sericomyrmex	scrobifer	USNMENT00443991	1pin, 1w	SIANTDB4044	I. R. Leal	7 Feb 1997	Brazil	São Paulo	Mogi Guaçu	-22.37	-46.94	570					USNM
Myrmicinae	Sericomyrmex	scrobifer	USNMENT01125295	1pin, 1w	SES080922-01	S. E. Solomon	22 Sep 2008											USNM
Myrmicinae	Sericomyrmex	scrobifer	USNMENT00444103	1pin, 1w	NAW4860	N. A. Weber	26 May 1905	Brazil	São Paulo		-21.8	-48.5						USNM
Myrmicinae	Sericomyrmex	scrobifer	USNMENT00444104	1pin, 1w	NAW4860	N. A. Weber	26 May 1905	Brazil	São Paulo		-21.8	-48.5						USNM
Myrmicinae	Sericomyrmex	scrobifer	USNMENT01125280	1pin, 1w	NAW4860	N. A. Weber	26 May 1905	Brazil	São Paulo		-21.8	-48.5						USNM
Myrmicinae	Sericomyrmex	scrobifer	USNMENT01125283	1pin, 3w	IRL9	I. R. Leal	6 Feb 1997	Brazil	São Paulo	Mogi Guaçu	-22.37	-46.94	570					USNM
Myrmicinae	Sericomyrmex	scrobifer	USNMENT01125282	1pin, 3w	IRL3	I. R. Leal	7 Feb 1997	Brazil	São Paulo	Mogi Guaçu	-22.37	-46.94	570					USNM
Myrmicinae	Sericomyrmex	scrobifer	USNMENT01125281	1pin, 3w	IRL12	I. R. Leal	7 Feb 1997	Brazil	São Paulo	Mogi Guaçu	-22.37	-46.94	570					USNM
Myrmicinae	Sericomyrmex	scrobifer	USNMENT01125299	1pin, 1w		Formigas do Brasil	10 Sep 2014	Brazil	Minas Gerais	Uberlândia, Panga ecological station	-19.1810	-48.3974	816					DZUP
Myrmicinae	Sericomyrmex	scrobifer	USNMENT01125300	1pin, 1w		Quieroz et al.	19 Feb 2014	Brazil	Minas Gerais	Itumirim	-21.2334	-44.8259	910					DZUP
Myrmicinae	Sericomyrmex	scrobifer	USNMENT01125301	1pin, 1w		Quieroz et al.	19 Feb 2014	Brazil	Minas Gerais	Itumirim	-21.2334	-44.8259	910					DZUP
[truncated: 20 more rows]

## Sheet: G) mayri POPULATIONS
genus	species	population	UCE?	COI?	Collection code	voucher specimen #	Collector	Country	First Admin. District	Locality	CollDate	Latitude	Longitude	Error	elev (m)
[truncated: 39 more rows]
